# Supplementary material for: Combined genetic and chemical screens indicate protective potential for EGFR inhibition to cardiomyocytes under hypoxia
Source: Sci Rep. 2021 Aug 17;11:16661. doi: 10.1038/s41598-021-96033-z (PMC8371130; doi:10.1038/s41598-021-96033-z)
Supplement: Supplementary file 2 — Supplementary Information 2. [file 41598_2021_96033_MOESM2_ESM.xlsx]

## Sheet: Sheet1
Supplementary Table S1. Compounds included in the drug library screening and raw viability data.
	Relative viability in normoxia				Relative viability in hypoxia-reoxygenation
Drug	CTRL_40nM	CTRL_200nM	CTRL_1000nM	CTRL_5000nM	HYP_40nM	HYP_200nM	HYP_1000nM	HYP_5000nM
Sulindac (Clinoril)	102.648	101.397	107.55	113.003	103.747	104.987	105.835	61.2165
Risedronic acid (Actonel)	98.9784	107.858	105.353	106.641	93.9979	100.704	96.3959	71.3773
Bethanechol chloride	104.075	104.495	98.4324	111.33	96.1393	99.5701	106.522	86.924
Esmolol HCl	104.497	104.018	107.839	111.881	103.022	103.708	104.959	80.433
Ractopamine HCl	98.9124	104.457	105.865	105.611	103.004	100.401	108.328	60.4361
Methapyrilene HCl	108.83	107.44	111.127	111.158	104.269	104.464	104.045	84.1053
Phenoxybenzamine HCl	101.072	101.132	91.5115	107.396	101.147	97.6478	93.1431	95.4059
Pamidronate Disodium	107.473	99.9205	108.359	105.03	98.5678	106.336	107.121	76.5153
Anisotropine Methylbromide	96.2873	93.7448	84.7133	109.193	104.393	100.765	93.1529	97.8242
Fluvastatin sodium (Lescol)	101.215	83.5398	28.5672	4.76438	88.9218	57.3131	17.3138	3.69671
Gemcitabine (Gemzar)	3.5571	3.49776	3.74915	3.69807	3.80953	3.59254	4.32817	3.65176
Amantadine hydrochloride (Symmetrel)	102.054	101.281	100.892	84.9281	107.47	109.919	93.3296	32.6543
S-(+)-Rolipram	95.5907	101.281	98.7029	103.411	102.531	92.3383	89.3654	90.3691
Floxuridine	46.1058	41.4865	28.5715	16.2952	49.4661	40.6777	31.4111	17.4276
Bisoprolol	90.8146	100.854	85.3838	107.652	93.1579	102.793	87.151	100.931
Oxybutynin chloride	103.555	96.3247	91.2044	106.808	94.1803	99.1188	98.6944	98.847
Tacrine HCl	94.0876	82.4611	70.3918	26.4377	91.6822	89.5436	81.182	20.3114
Mitoxantrone Hydrochloride	4.74782	4.41196	3.59208	3.38259	4.77808	4.5537	5.92662	3.09599
Cephalomannine	21.4734	21.6716	20.1964	25.2756	24.8763	27.994	23.5887	27.9564
Deflazacort (Calcort)	89.5671	92.4459	95.641	99.2452	90.6092	90.2714	97.0582	77.2715
Fexofenadine HCl	107.34	96.1576	104.141	110.231	105.782	96.4822	99.788	99.8389
Duloxetine HCl (Cymbalta)	89.9117	94.342	105.79	104.046	92.0124	96.0102	99.7517	92.772
Carfilzomib (PR-171)	3.29802	4.03895	3.72158	3.71229	3.62283	3.79641	4.12377	3.77922
Bortezomib (Velcade)	12.9435	10.4642	6.82487	4.44242	10.3751	10.0256	8.52347	4.57717
Cladribine	55.4712	21.9237	5.1984	4.23382	76.2306	30.6929	6.17798	4.05629
Daunorubicin HCl (Daunomycin HCl)	62.5574	29.6275	10.3062	2.68347	56.654	30.5389	17.1645	2.33846
Doxorubicin (Adriamycin)	63.0475	55.4485	52.3818	13.6923	63.3307	44.0437	57.2882	16.7349
Benzethonium chloride	97.9042	93.0991	66.6627	17.9513	102.339	94.7038	75.6625	17.5594
Thioguanine	82.8952	75.5452	64.0231	22.5013	97.0919	79.2262	65.597	24.5317
Detomidine HCl	92.8814	88.1944	98.6488	113.271	100.422	94.5125	101.381	103.143
Disulfiram (Antabuse)	19.1509	11.543	6.89182	3.79289	12.3399	8.24518	4.82384	4.57163
Docetaxel (Taxotere)	19.3365	23.0206	22.5894	23.6345	26.9468	24.1375	27.2005	29.336
Artemether (SM-224)	102.843	102.248	98.2629	93.2349	103.563	102.775	100.139	60.2923
Pralatrexate (Folotyn)	44.3062	42.7105	46.1949	41.774	38.6243	43.0108	37.2825	38.8727
DL-Adrenaline	107.235	93.8381	63.6188	11.7851	99.9819	97.7925	67.6606	15.4646
Methyldopa (Aldomet)	98.7516	91.8899	101.936	108.595	104.689	79.344	104.494	102.909
Gemcitabine HCl (Gemzar)	3.77417	4.75086	3.76884	3.39464	3.53393	3.98668	3.85805	3.7238
Brinzolamide	98.2474	81.8978	57.5251	3.09121	101.439	84.5221	62.3675	3.35807
Bindarit	96.72	100.079	95.6987	3.69409	99.2391	99.85	100.453	3.69157
Physostigmine Salicylate	84.317	84.0773	64.6791	48.8179	89.5316	84.3367	69.5004	41.8601
Bromhexine HCl	104.327	108.037	98.418	107.732	97.5425	96.2248	99.948	101.629
Topotecan HCl	52.3237	30.866	15.099	6.41473	58.6277	37.3932	19.7603	9.09893
Procyclidine HCl	101.277	97.6902	82.47	30.5911	93.1312	89.9262	85.3571	29.8869
Vinblastine	28.0087	32.2826	35.9517	35.8618	35.3037	41.6291	43.4707	37.1604
Carmofur	99.1507	81.2077	44.3243	15.1479	102.177	83.8335	51.6416	18.2699
Irinotecan	95.198	83.4197	64.9407	22.8	99.8524	90.0808	51.7847	28.66
Clofarabine	105.817	62.6038	3.42622	1.9486	113.97	69.7442	6.58678	2.38833
Rasagiline mesylate	93.2663	92.946	99.3521	107.692	94.8233	96.6774	98.1572	102.235
Niclosamide (Niclocide)	8.34077	2.89651	56.1786	7.02876	10.033	3.13067	58.0593	17.5491
Adrucil (Fluorouracil)	96.5949	81.2295	42.8514	15.4134	110.476	94.1355	52.8731	18.6301
Benidipine hydrochloride	114.105	109.235	102.017	23.9776	103.907	113.129	109.427	24.9682
Cytarabine	84.9293	64.2746	35.7351	4.28597	89.1973	75.5249	44.8606	5.82398
Diperodon HCl	87.5469	106.895	102.897	108.962	102.619	101.156	104.427	98.6251
Venlafaxine	102.232	96.1177	99.4864	107.604	97.2297	96.0699	101.203	101.668
Cabazitaxel (Jevtana)	24.6581	27.2085	26.7639	29.7173	32.1032	34.3171	39.5514	36.5897
Atracurium besylate	100.559	93.2596	95.7456	18.8898	104.324	96.682	91.1758	23.125
Noscapine HCl	94.9161	106.488	103.608	108.746	97.4508	97.9558	99.0845	102.856
Abitrexate (Methotrexate)	58.216	52.2195	41.7802	43.8743	75.7506	51.7317	42.4794	41.9814
Betaxolol (Betoptic)	96.3607	99.9746	99.6334	107.875	99.7894	98.525	100.296	101.074
Dicyclomine HCl	92.4084	100.941	97.1954	104.864	94.1171	95.7442	97.1073	100.258
Etoposide (VP-16)	91.3118	60.795	39.9529	13.8678	85.6633	67.0759	46.6134	19.1233
Vincristine	32.5076	29.0936	32.2577	41.1292	38.2687	40.3515	44.3701	41.9648
Ticlopidine HCl	94.9198	97.149	95.4931	107.5	96.8088	94.8064	96.9945	103.092
Nilvadipine (ARC029)	98.3368	98.1306	101.657	107.971	106.782	104.922	96.3272	98.7124
Candesartan cilexetil (Atacand)	97.9775	101.647	100.553	4.11342	105.998	103.853	97.5979	4.7133
Irinotecan HCl Trihydrate (Campto)	99.0114	83.5398	62.4683	40.1677	88.9676	95.6183	64.5648	40.1863
Olaparib	79.0339	86.5968	70.1394	59.988	86.684	84.402	76.1777	61.0932
Pitavastatin calcium (Livalo)	116.712	108.758	88.9045	4.52776	108.823	108.836	85.526	7.032
Blonanserin (Lonasen)	103.173	93.3006	93.4699	51.242	100.784	99.4954	91.2101	49.4281
Paclitaxel (Taxol)	52.3097	52.234	33.2383	22.1647	42.3938	42.7617	39.9244	30.4554
Evista (Raloxifene Hydrochloride)	112.045	106.84	109.375	68.7319	110.628	106.974	105.859	54.0118
Flutamide (Eulexin)	98.2855	100.74	104.654	37.0328	107.516	101.721	101.125	38.7333
Ranitidine (Zantac)	90.8942	105.002	105.804	112.109	82.1673	101.646	97.9364	105.911
Sotalol (Betapace)	96.8629	94.0733	98.4469	104.257	100.408	98.8936	93.0254	99.7957
Isoetharine Mesylate	95.4331	106.742	78.6832	111.414	98.5283	96.2761	95.4588	105.526
norethindrone	101.798	108.037	100.29	113.139	97.6433	100.41	97.0288	105.218
Tranexamic acid (Transamin)	101.013	104.48	101.805	112.228	99.9453	101.833	100.409	103.872
Camptothecin	104.266	104.606	89.7394	35.639	104.12	102.793	93.8859	37.709
Potassium Canrenoate	100.566	98.642	94.1659	107.62	100.385	96.6914	97.6224	103.123
Esomeprazole sodium (Nexium)	94.1352	96.0068	100.243	114.501	94.03	93.1501	106.11	105.675
Simvastatin (Zocor)	110.879	103.013	50.3937	2.6877	108.759	107.87	99.1728	3.86614
Ubenimex (Bestatin)	100.702	98.7982	99.6754	107.505	99.0523	95.5852	98.163	103.275
Avanafil	101.174	101.904	97.1233	106.633	91.6272	99.7194	97.5145	103.015
MDV3100 (Enzalutamide)	99.5638	102.256	105.658	109.221	99.6346	103.309	51.4679	105.757
Pravastatin sodium	96.7525	95.9288	70.6825	6.80824	99.1278	94.439	84.7186	19.7772
Epinephrine bitartrate (Adrenalinium)	101.211	101.52	98.3747	3.42253	99.2253	98.7909	97.1613	6.86458
Valsartan (Diovan)	98.1388	95.6298	93.7909	45.0959	104.379	97.5312	80.6423	51.6153
Olopatadine hydrochloride (Opatanol)	89.5927	91.5836	97.1449	102.013	93.0349	92.6462	92.2159	99.1437
Ciclopirox (Penlac)	87.8292	69.3521	19.9873	2.15655	95.3506	92.3476	80.3872	5.31915
Anastrozole	100.082	93.1538	87.9121	22.3591	94.1803	99.5129	57.7021	34.5505
Lomustine (CeeNU)	108.239	96.2083	102.266	67.0487	90.8018	100.326	93.4228	66.2892
Ozagrel	105.244	107.47	89.9824	17.9513	101.747	97.4099	85.6858	29.5275
Nifedipine (Adalat)	105.262	80.718	75.5708	59.0495	96.4007	77.6368	85.3522	63.7015
Vorinostat (SAHA)	102.666	101.304	90.0741	14.5505	101.493	105.393	84.9537	27.2414
Maprotiline hydrochloride	98.7181	102.27	101.588	87.7476	98.7301	102.687	93.4326	83.3505
Phenformin hydrochloride	101.24	103.386	103.893	71.7932	101.257	95.3103	99.6438	74.119
Conivaptan HCl (Vaprisol)	98.0068	84.1669	89.1709	36.5016	100.152	98.7723	46.4121	47.6875
Methoxamine HCl	101.963	105.387	80.9228	122.967	106.764	102.216	101.405	102.188
L-Glutamine	102.435	97.3744	113.947	113.237	98.4388	99.1415	102.721	105.203
Bentiromide	102.909	105.562	99.5468	111.266	104.37	104.357	100.522	102.26
Pipenzolate Bromide	100.1	110.848	100.838	115.523	100.917	98.301	101.67	105.295
AZD9291	95.5431	93.1252	89.4342	107.596	97.1298	94.4379	91.48	104.293
Meticrane	101.611	103.815	101.671	112.073	101.303	101.418	105.055	103.2
Desloratadine	104.943	97.526	104.39	102.648	92.5168	109.457	101.881	96.9873
Temsirolimus (Torisel)	60.2362	67.4527	81.0793	44.0497	70.6697	67.5606	74.1818	61.7254
Terfenadine	97.4312	91.5276	76.7321	79.6686	89.0318	101.903	94.4285	79.3509
Ibutilide fumarate	98.3185	97.888	97.3	97.6039	103.228	95.7256	98.8294	92.9414
Licofelone	92.852	96.5069	93.5276	108.363	97.2536	94.7645	97.1024	104.658
Phentolamine mesilate	101.944	103.875	107.571	114.872	96.1806	94.7365	107.199	105.849
Ribavirin (Copegus)	100.24	104.472	108.758	107.404	102.325	96.2201	107.685	101.403
Estradiol	101.486	102.735	100.353	99.9854	105.373	98.2173	100.457	93.954
Dasatinib (BMS-354825)	85.8886	88.5446	82.1269	89.1567	71.7855	87.1044	80.2218	90.2302
Budesonide	90.9337	83.4887	95.564	96.3726	95.1672	101.814	91.1623	96.5418
Felodipine (Plendil)	99.1434	101.337	98.0321	100.595	100.936	105.006	88.8699	98.6816
Aminoglutethimide (Cytadren)	99.4273	93.7531	92.0787	66.7454	103.6	99.2864	89.1234	72.2706
Decitabine	101.248	104.254	91.1768	58.1687	103.004	103.654	94.1312	65.355
Azacitidine (Vidaza)	98.6154	102.614	90.1014	84.5128	104.522	100.755	102.249	83.0014
Pemetrexed	103.681	95.5147	90.846	69.5759	115.58	103.966	85.761	74.7642
Primidone (Mysoline)	104.075	102.58	98.5623	105.615	101.206	105.071	109.829	95.714
Difluprednate	90.8319	88.9633	94.44	102.452	83.2816	93.3041	92.1619	102.081
Articaine HCl	103.012	101.148	103.094	107.443	105.289	103.463	57.4261	105.286
Tripelennamine HCl	93.017	91.7665	94.1335	104.716	97.7947	87.584	87.9573	103.328
Epirubicin Hydrochloride	93.4649	97.5633	91.677	96.3679	96.7763	102.444	106.508	91.549
2-Thiouracil	101.759	103.371	100.455	113.531	99.6479	104.809	104.387	103.768
Bleomycin sulfate	91.0562	91.3559	65.937	29.229	101.893	93.2113	85.991	53.7679
Moexipril HCl	100.17	98.2053	90.7289	64.0815	105.086	102.113	106.517	67.1671
Lurasidone HCl	101.446	104.136	102.162	102.149	96.8088	100.615	99.9627	99.8573
Aripiprazole (Abilify)	99.0334	99.7133	98.6849	99.9162	98.6843	103.737	96.9601	97.8498
Atorvastatin calcium (Lipitor)	96.3937	98.8473	81.5936	19.9241	107.232	95.8142	101.91	41.7317
Azithromycin (Zithromax)	105.2	96.1523	101.862	41.1023	108.561	102.822	99.2513	59.1165
Tebipenem pivoxil (L-084)	96.8703	92.7407	100.578	93.3666	98.2991	102.248	99.1679	91.1752
Calcitriol (Rocaltrol)	94.5223	92.6163	93.5555	89.9342	90.7976	91.2315	92.9355	90.9616
Crizotinib (PF-02341066)	98.8426	98.5984	87.4041	52.0195	94.3493	92.0606	99.2003	70.2979
Mianserin hydrochloride	63.6357	92.5146	98.0962	110.961	74.7415	97.7189	83.9879	107.359
Besifloxacin HCl (Besivance)	101.314	99.4968	98.5659	102.097	96.8867	99.1175	96.6608	100.91
Clomifene citrate (Serophene)	110.886	105.667	98.1655	6.5655	100.757	104.418	106.964	35.0623
sulfacetamide sodium	102.221	106.909	107.107	108.102	97.5498	98.3985	105.935	103.962
Everolimus (RAD001)	70.3998	66.9406	66.4805	69.6707	79.4623	74.9496	73.9467	87.5204
Vitamin D3 (Cholecalciferol)	94.7673	70.8379	66.1772	115.821	103.92	89.6233	54.728	108.544
Telmisartan (Micardis)	104.731	103.796	107.253	109.174	106.698	102.29	105.343	100.609
Verteporfin (Visudyne)	96.302	107.402	101.801	74.2452	96.8822	104.189	101.695	80.922
Ethoxzolamide	101.79	98.7876	102.122	108.395	100.197	100.876	96.7001	104.874
Bendroflumethiazide	104.335	100.057	104.639	110.16	93.5668	98.3664	100.826	106.08
Azelastine hydrochloride (Astelin)	97.9042	102.072	96.3515	84.2093	96.1806	98.1704	100.728	85.4042
Droperidol	97.2626	96.981	93.8702	106.278	94.8508	101.894	105.075	103.123
Sevelamer HCl	84.0785	107.686	103.531	116.044	100.061	100.84	106.732	105.153
Cleviprex (Clevidipine)	91.9208	91.83	96.539	96.3698	106.269	90.4534	93.1284	98.0347
FK-506 (Tacrolimus)	108.877	106.077	105.851	105.451	101.5	105.449	101.969	100.627
Cepharanthine	99.3783	86.783	87.5498	11.2791	98.79	91.7027	86.9568	49.7892
Gadodiamide (Omniscan)	103.482	98.8273	106.63	111.653	97.9899	104.025	98.4645	106.023
Fluvoxamine maleate	109.262	98.3442	105.984	95.2111	101.359	108.85	94.8773	94.6522
Quinine hydrochloride dihydrate	102.252	101.374	103.153	111.298	103.059	104.264	101.788	104.222
Miconazole (Monistat)	100.815	101.475	101.076	105.495	96.8409	99.4488	98.3289	103.646
Ozagrel HCl	90.183	96.8354	103.853	97.7756	102.99	102.22	101.778	96.6895
Azaperone	102.421	107.486	110.379	110.828	106.849	103.771	102.461	103.058
Carbidopa	96.4083	96.4174	101.736	110.395	101.215	100.004	100.718	105.659
Sildenafil citrate	107.186	102.757	101.302	109.321	99.7102	101.923	104.893	104.305
Dexmedetomidine HCl (Precedex)	106.359	96.6936	98.5298	99.5008	111.203	107.128	102.293	89.3987
Betaxolol hydrochloride (Betoptic)	105.277	106.062	86.4841	69.3131	106.59	103.662	105.526	79.7616
Ibandronate sodium	99.8986	99.3512	92.6043	84.4289	100.179	95.3197	93.0744	90.9596
Clobetasol propionate	92.3424	90.0794	88.327	94.5248	98.2119	94.3539	94.5169	97.2851
Serotonin HCl	100.617	100.889	100.095	113.075	102.174	96.6121	99.8204	107.112
Nefopam HCl	60.2845	45.4633	44.4178	68.8459	95.0801	74.3241	43.8855	93.2033
Mitotane (Lysodren)	104.164	109.6	106.418	120.898	107.796	105.167	106.559	101.523
Ofloxacin (Floxin)	98.4505	97.2582	62.4163	115.171	99.3457	99.7938	97.8411	107.741
Doxercalciferol (Hectorol)	105.827	98.9653	102.676	52.3514	89.4551	88.0059	93.7275	88.7451
Afatinib (BIBW2992)	102.274	102.016	72.5138	17.5753	102.355	107.174	85.8786	64.6678
Dapoxetine hydrochloride (Priligy)	100.9	102.699	103.759	76.3019	96.3457	102.295	99.7713	89.2344
Gemfibrozil (Lopid)	101.577	113.036	106.441	105.755	98.4566	104.138	101.224	103.164
Cefprozil hydrate (Cefzil)	101.655	102.86	100.34	107.448	95.4286	104.413	104.864	103.996
Pimecrolimus	96.7713	99.1235	94.6889	105.859	98.7118	93.8453	101.317	104.201
Naftopidil (Flivas)	101.845	100.027	101.685	103.451	102.646	100.904	103.951	101.069
Beta Carotene	103.632	92.9032	103.527	104.143	96.9008	95.3043	99.9055	103.602
Chlorzoxazone	99.5988	104.334	107.985	111.25	99.9991	103.894	107.647	104.039
Trimebutine	98.4798	98.1306	101.159	103.694	104.421	95.7349	100.247	102.964
AMG-073 HCl (Cinacalcet hydrochloride)	95.226	95.947	109.269	105.57	102.275	102.177	105.164	101.995
Nitrendipine	106.795	103.229	103.911	110.819	95.933	105.565	98.1425	106.712
Lacidipine (Lacipil_ Motens)	105.849	104.398	106.183	106.086	109.057	101.95	99.997	101.973
Estriol	104.866	101.113	99.8245	103.706	101.119	99.3135	95.3754	103.338
Glyburide (Diabeta)	102.624	103.193	108.304	108.984	103.297	105.674	103.038	103.557
Roflumilast (Daxas)	90.6376	84.6297	93.7043	93.6462	101.234	82.1485	92.8537	99.0205
Eprosartan Mesylate	106.678	102.474	102.338	105.466	96.1673	100.813	102.512	103.901
Quetiapine fumarate (Seroquel)	102.746	105.641	107.552	108.14	98.8567	104.283	105.736	104.073
Deferasirox (Exjade)	97.015	104.167	94.3195	42.9166	93.1846	100.473	99.6756	88.069
Fluocinonide (Vanos)	92.3314	88.661	89.528	91.2141	93.3743	91.8297	89.7922	99.0153
Bazedoxifene HCl	98.6191	97.9253	105.44	45.619	106.713	99.8454	101.464	84.1412
Amlodipine (Norvasc)	107.14	106.525	93.1886	105.543	102.454	101.324	113.057	99.9754
Sodium orthovanadate	105.541	100.826	107.986	110.1	100.413	102.048	101.999	106.07
Roxithromycin (Roxl-150)	101.167	100.24	103.153	111.641	101.321	105.836	101.037	105.88
Topiramate	103.783	107.49	97.9623	98.838	97.2742	91.7616	107.806	100.293
Aspirin (Acetylsalicylic acid)	95.401	105.354	93.5634	121.946	94.0292	101.316	90.6769	109.775
Almotriptan malate (Axert)	98.1608	102.856	102.104	52.0927	97.9735	98.9729	97.5587	91.8838
Cyclophosphamide monohydrate	103.767	97.0034	106.392	111.102	100.032	94.1906	97.0779	107.954
Eplerenone	107.406	106.909	108.044	104.409	101.924	103.065	101.06	103.142
Repaglinide	67.5814	110.189	113.711	114.972	84.4365	97.207	108.751	108.788
Paliperidone (Invega)	104.367	109.422	105.177	118.059	105.529	107.183	105.808	103.901
Methimazole (Tapazole_ Northyx)	106.64	100.109	95.434	95.927	102.168	99.9252	105.317	98.0657
Moroxydine	96.2983	101.064	105.4	114.002	101.064	98.5483	102.666	107.682
Sorbitol (Glucitol)	100.357	105.816	97.8987	97.528	93.0212	100.89	97.9757	100.597
Carbamazepine (Carbatrol)	102.694	102.921	95.1071	109.207	97.0786	103.155	105.016	105.896
Alfuzosin hydrochloride (Uroxatral)	102.813	106.604	113.999	111.919	103.217	105.697	99.88	106.04
Doxapram HCl	115.949	103.382	106.012	112.004	102.053	104.093	100.059	106.732
Exemestane	106.878	105.888	123.655	112.146	108.476	98.8968	107.269	105.07
PCI-32765 (Ibrutinib)	100.603	90.1876	90.5198	101.566	98.9135	96.5747	101.4	102.327
Clarithromycin (Biaxin_ Klacid)	100.144	100.396	106.63	108.355	101.151	100.629	105.036	105.418
Granisetron HCl	100.73	101.74	105.031	102.299	103.453	101.823	106.012	100.936
Clozapine (Clozaril)	95.9904	108.242	113.046	102.105	105.228	103.732	104.982	99.8625
Letrozole	106.822	109.963	104.689	110.416	103.28	104.958	108.608	104.145
Suplatast tosylate	100.522	100.829	107.95	120.244	105.764	102.841	99.3543	107.338
Bextra (valdecoxib)	103.437	100.475	95.082	111.494	100.936	97.8718	103.657	107.451
Mosapride citrate	103.72	108.917	102.885	108.728	105.098	105.996	103.677	103.884
Palonosetron HCl	100.66	103.342	86.64	104.3	103.151	109.457	111.72	96.9962
L-Adrenaline (Epinephrine)	100.082	100.971	95.7348	95.3914	102.463	99.7007	99.9774	99.2207
Dipyridamole (Persantine)	107.686	98.7017	97.9564	113.411	101.747	107.478	93.7024	108.067
Ranolazine dihydrochloride	98.531	97.0584	98.8012	109.823	88.6772	89.7184	86.8239	108.334
Gimeracil	97.7722	100.956	101.076	104.848	99.2804	101.25	100.017	104.468
Pramipexole dihydrochloride monohydrate	99.026	105.241	101.393	109.788	102.972	98.231	99.791	107.056
Haloperidol (Haldol)	92.8337	97.9813	100.452	98.4505	101.087	99.3741	101.503	100.884
Dienogest	104.959	101.842	106.741	106.741	103.177	103.69	106.196	103.396
Azasetron HCl (Y-25130)	94.7952	98.2911	109.512	107.312	98.7484	97.9464	105.31	105.767
Flumethasone	96.2798	95.8271	94.4455	108.353	104.96	97.429	102.9	105.907
Ftorafur	100.047	101.355	114.416	89.1804	101.075	102.657	104.377	96.8854
Cyproheptadine HCl (Periactin)	100.493	98.1269	102.18	117.672	97.1068	95.7629	102.136	109.541
Guanabenz acetate	100.957	99.6227	98.683	98.8807	96.3407	112.538	104.878	99.0908
Tretinoin (Aberela)	111.531	105.921	100.51	120.936	113.148	109.344	110.412	100.044
Nicotinamide (Niacinamide)	96.7383	102.621	95.5076	102.48	95.3735	97.2326	98.481	103.595
Oxybutynin (Ditropan)	108.6	102.71	103.988	100.682	97.1675	99.8935	101.106	102.46
Chlorpromazine (Sonazine)	97.1342	100.337	106.186	117.396	103.582	102.64	106.468	106.943
Dydrogesterone	100.142	98.8382	96.7257	104.793	97.1453	98.9829	105.659	104.56
Doxazosin mesylate	104.567	101.933	102.905	114.176	103.582	106.761	108.173	105.535
Anagrelide HCl	99.8216	100.094	104.953	110.783	97.57	98.7116	97.4507	108.324
Procarbazine HCl (Matulane)	97.6439	100.818	97.8698	113.095	108.814	101.212	96.5529	107.754
Tetracaine hydrochloride (Pontocaine)	103.173	106.197	111.029	108.135	97.8387	103.785	107.346	105.563
Hyoscyamine (Daturine)	109.286	101.413	113.495	116.2	104.111	103.287	109.165	106.09
Phenytoin (Lepitoin)	95.4368	61.1515	93.2751	99.373	98.3037	97.8858	98.1425	102.553
Aminocaproic acid (Amicar)	106.499	103.266	110.214	111.966	102.035	101.742	106.411	106.849
Oxcarbazepine	108.205	127.114	115.621	108.832	103.715	105.407	116.288	102.188
Atazanavir sulfate	100.684	97.0402	98.4822	115.726	103.893	100.695	105.041	107.602
Cysteamine HCl	102.498	101.714	105.829	111.338	100.821	107.558	108.75	105.618
Busulfan (Myleran_ Busulfex)	103.807	102.63	97.4464	119.993	108.352	101.891	103.442	107.336
ATP (Adenosine-Triphosphate)	111.906	106.936	114.261	109.569	106.026	102.141	104.859	105.823
Linagliptin (BI-1356)	106.15	105.45	107.312	106.186	96.6804	102.584	104.236	105.474
Hydrochlorothiazide	109.71	106.527	106.784	114.631	103.249	106.263	109.885	105.846
Gliclazide (Diamicron)	111.506	113.054	118.453	111.615	103.898	110.041	111.219	103.901
Rofecoxib (Vioxx)	104.991	94.3644	107.128	108.51	104.191	97.5032	102.622	106.758
Clindamycin hydrochloride (Dalacin)	102.344	97.9851	100.423	86.1542	98.4917	93.7707	91.3475	102.44
Adiphenine HCl	100.83	97.4065	101.09	109.904	99.0969	94.1579	101.641	108.267
Tylosin tartrate	100.604	92.5618	100.294	91.8117	101.515	108.234	99.4201	99.0022
Imatinib (Gleevec)	105.391	100.314	98.6055	110.563	101.229	100.615	110.423	106.506
Mepivacaine HCl	102.316	109.967	110.817	110.819	101.684	99.7621	120.708	104.654
Isradipine (Dynacirc)	107.644	97.7267	102.062	110.302	105.685	111.437	105.986	104.139
Nicorandil (Ikorel)	103.818	98.1418	99.1718	101.705	101.266	104.824	107.965	101.896
Bicalutamide (Casodex)	106.296	110.879	109.828	107.069	105.742	107.033	107.085	103.513
Azacyclonol	108.113	100.556	103.826	114.531	103.8	103.699	105.521	107.591
Asenapine	111.264	101.108	102.96	110.847	105.151	103.5	108.051	105.946
Lomerizine HCl	68.2641	102.376	106.41	108.244	96.8564	104.714	108.373	105.995
Tolnaftate	101.589	101.244	104.776	103.271	91.3842	102.486	100.473	104.622
Tolazamide	102.047	99.131	106.114	116.845	101.06	102.551	98.3142	109.541
Methazolastone	114.471	106.15	107.178	112.298	101.853	105.738	110.611	106.439
Scopine	94.6522	99.2168	96.5102	105.016	98.4275	101.268	100.169	105.274
Estradiol valerate	98.7831	102.826	102.058	117.945	100.008	103.128	108.036	108.317
Bismuth Subsalicylate	99.5393	105.517	105.076	108.986	100.647	100.079	103.76	107.302
Lisinopril (Zestril)	101.35	94.663	106.821	107.931	110.625	94.8671	100.291	106.588
Pyridostigmine Bromide (Mestinon)	92.1275	103.629	95.5325	100.014	98.6967	103.649	102.931	102.826
Atomoxetine HCl	100.064	101.864	102.653	118.618	101.617	104.021	107.995	108.14
Amiodarone HCl	102.465	110.478	106.479	115.659	99.771	95.427	103.309	110.1
Lincomycin hydrochloride (Lincocin)	98.9674	98.2986	99.976	96.9649	93.067	102.836	102.754	103.148
Mercaptopurine	103.341	103.146	107.54	102.783	112.468	103.835	111.301	99.0964
Trospium chloride (Sanctura)	103.151	95.0997	95.8069	100.831	94.9792	98.5623	90.0621	104.725
Nizatidine	114.795	104.032	106.251	84.9721	108.465	103.583	106.277	95.6677
Entacapone	100.379	110.919	103.319	114.445	100.725	105.206	103.112	108.498
Argatroban	97.2552	95.641	97.5633	105.875	97.7305	97.4845	94.5757	106.131
Acetylcholine chloride	91.7412	101.307	104.127	106.274	93.1679	99.0755	101.459	106.126
Naratriptan HCl	103.306	103.237	97.5567	111.08	97.1364	102.843	105.113	108.356
Mestranol	99.9353	97.3132	103.276	85.7189	101.22	105.785	100.537	100.997
Amlodipine besylate (Norvasc)	103.173	105.305	106.486	101.578	87.968	102.351	101.714	104.75
Lapatinib	93.1527	96.7869	94.0109	101.817	101.362	97.4052	99.683	104.252
Bimatoprost	104.098	101.312	105.201	107.382	103.88	107.088	108.363	104.843
Ziprasidone hydrochloride	106.513	98.1626	104.374	98.3687	105.222	100.655	105.516	101.54
Rizatriptan Benzoate (Maxalt)	109.118	103.691	110.202	112.834	103.169	108.121	109.645	106.705
Rosiglitazone (Avandia)	99.2204	105.01	98.3747	104.002	103.825	103.76	98.2848	104.401
Tizanidine HCl	104.927	106.215	98.4546	111.331	99.4835	106.331	105.762	107.907
Ethinyl Estradiol	106.622	104.537	108.343	110.44	104.169	104.107	105.302	107.292
Aliskiren hemifumarate	95.9317	101.759	100.705	106.613	94.0667	97.2186	92.3483	106.974
Glimepiride	88.9415	77.383	94.6858	105.409	93.0513	96.3327	95.1583	106.483
Fosinopril sodium (Monopril)	100.746	103.2	106.23	110.97	105.948	99.8874	100.708	108.319
Ranolazine (Ranexa)	105.325	101.789	106.789	117.548	84.9645	101.856	98.0149	112.385
Nimesulide	107.521	105.383	101.52	103.878	104.558	105.188	109.329	103.205
Dexmedetomidine	106.555	104.13	117.748	115.745	111.739	105.348	106.441	106.816
Pergolide mesylate	104.613	101.565	110.374	119.808	103.114	100.139	106.478	109.269
Pyridoxine hydrochloride	99.7446	100.4	103.413	114.373	101.596	100.517	103.358	109.34
Eltrombopag (SB-497115-GR)	106.505	111.706	110.961	107.935	104.81	85.951	108.705	107.42
Thioridazine HCl	98.9197	100.829	98.6993	108.459	101.197	107.973	101.376	106.845
Potassium iodide	106.227	103.662	106.244	109.465	103.187	103.9	102.185	107.626
Trilostane	112.514	115.822	102.444	108.353	101.119	103.953	107.606	106.694
Mitiglinide calcium	101.028	102.315	104.3	109.784	108.277	100.564	99.683	107.805
Tianeptine sodium	98.8111	102.921	104.177	109.743	105.822	104.909	108.204	106.494
Nefiracetam (Translon)	101.251	97.0892	104.621	101.27	100.949	99.0709	101.601	104.432
Nafamostat mesylate	105.341	109.731	110.679	106.538	103.195	104.315	107.637	105.463
Tiopronin (Thiola)	99.158	98.9257	100.73	102.828	95.3781	102.024	103.677	105.182
Naltrexone HCl	106.52	106.137	112.822	109.649	102.21	106.475	99.5947	107.846
Proparacaine HCl	103.085	92.3525	78.4379	106.01	88.3073	98.8889	97.8089	107.081
DAPT (GSI-IX)	99.521	99.9671	103.763	115.419	98.2578	100.639	105.291	110.08
Cisatracurium besylate (Nimbex)	104.694	103.132	108.971	128.478	107.997	100.097	106.846	109.094
Domperidone (Motilium)	100.067	98.5151	100.809	112.943	103.921	104.656	101.729	108.735
Solifenacin succinate	104.049	112.023	105.429	113.023	110.468	110.852	114.883	105.801
Amoxapine	98.4925	104.788	111.073	113.085	102.324	100.17	103.544	109.326
Olmesartan medoxomil (Benicar)	97.0395	98.1662	96.7139	95.7231	93.7758	99.1777	94.678	105.425
Phenylbutazone (Butazolidin_ Butatron)	102.172	111.885	43.131	111.772	100.106	103.916	93.2727	109.969
Vitamin B12	97.5009	108.907	108.628	94.1454	103.343	105.155	103.696	101.649
Prilocaine	92.2326	92.0787	92.2716	97.4252	96.7141	100.718	105.251	104.023
Histamine Phosphate	98.7731	101.191	97.7003	109.006	99.7114	101.217	96.6657	108.324
Lapatinib Ditosylate (Tykerb)	106.591	114.845	122.166	61.6724	106.858	115.84	115.838	84.3508
10-DAB (10-Deacetylbaccatin)	104.925	104.588	102.526	123.546	86.6382	101.651	105.119	113.124
Triflupromazine HCl	101.801	99.3101	100.506	105.687	98.8081	104.581	101.959	105.875
OSI-420 (Desmethyl Erlotinib)	110.751	104.144	105.058	120.607	100.12	106.093	106.817	109.453
Neomycin sulfate	87.5376	93.4662	96.8557	96.8705	102.448	102.729	103.048	103.219
Diphemanil methylsulfate	101.885	103.538	106.067	100.336	104.04	99.9932	104.407	103.784
Silodosin (Rapaflo)	102.151	103.854	107.997	104.248	106.045	98.2943	102.154	105.286
Pyrilamine Maleate	99.466	106.096	99.9255	123.706	102.045	99.0755	100.811	111.836
Balofloxacin	101.13	99.172	99.3341	106.817	103.206	93.5094	100.708	107.169
Miglitol (Glyset)	100.957	102.441	105.949	116.608	104.351	103.549	119.334	107.519
Flavoxate HCl	102.746	101.297	106.036	109.392	96.6874	102.498	108.03	108.256
Manidipine (Manyper)	101.655	99.1534	102.562	102.744	102.839	102.929	99.5653	105.161
Azlocillin sodium salt	100.653	104.17	111.671	115.816	101.848	101.819	105.532	109.908
Estrone	102.274	104.871	106.973	114.517	102.262	107.233	107.197	108.672
Tropisetron	98.7254	100.706	103.799	66.0344	99.5555	102.799	100.056	103.862
Novobiocin sodium (Albamycin)	97.0939	99.243	101.336	112.804	100.404	102.034	101.552	109.941
Doxylamine Succinate	107.396	112.299	116.901	123.364	110.596	104.215	105.245	108.788
Procaine (Novocaine) HCl	104.574	103.742	105.476	110.302	100.155	102.082	109.088	108.323
Enalapril maleate (Vasotec)	98.4798	102.789	99.2223	98.9537	100.697	101.273	102.558	104.673
Amisulpride	104.021	107.003	118.618	110.653	102.795	104.252	111.004	107.841
Cilazapril monohydrate (Inhibace)	105.09	105.704	98.7065	114.82	97.6388	97.2746	94.0704	112.534
Butenafine HCl	104.465	100.385	106.264	110.406	98.061	104.125	105.946	108.677
Bupivacaine hydrochloride (Marcain)	104.976	105.353	106.067	101.601	106.672	104.688	101.596	103.872
Ursodiol (Actigal Urso)	99.7459	104.737	118.937	108.083	103.24	106.082	117.78	105.835
Methyclothiazide	107.616	106.073	109.182	114.773	105.862	98.4528	105.021	110.102
Captopril (Capoten)	105.068	97.2385	105.581	113.462	107.828	103.415	104.849	108.996
Donepezil HCl (Aricept)	95.862	101.983	103.02	107.005	105.562	106.429	110.04	105.68
Cytidine	106.436	107.466	101.31	106.194	100.592	101.292	104.766	106.44
Benzthiazide	99.6566	93.7709	100.106	105.324	103.302	99.7801	99.266	106.619
Propafenone (Rytmonorm)	106.927	101.721	110.071	103.111	97.0839	104.698	108.347	105.125
Dronedarone HCl (Multaq)	99.7703	109.635	101.967	94.9681	99.9132	99.6214	101.695	105.3
Methscopolamine (Pamine)	97.4569	101.382	101.054	100.966	99.4775	101.124	100.429	105.87
Pramipexole (Mirapex)	98.2378	98.9443	106.908	108.023	102.912	102.892	100.728	107.636
Pimobendan (Vetmedin)	108.656	101.806	114.184	110.961	106.894	108.302	99.0726	108.539
Oxybuprocaine HCl	102.855	102.26	113.487	112.208	105.72	106.25	107.535	108.4
Divalproex sodium	99.8964	105.587	106.362	117.802	98.2788	108.632	102.461	110.922
5-Aminolevulinic acid hydrochloride	99.7923	101.852	100.355	112.64	100.771	103.844	104.668	109.772
Mizolastine (Mizollen)	97.2882	94.607	101.033	107.236	97.1298	98.0817	101.307	108.134
Altretamine (Hexalen)	115.41	103.476	108.32	121.6	101.728	109.443	115.174	108.783
Phenylephrine HCl	109.713	107.795	117.2	117.622	110.032	107.935	101.965	109.398
D-Phenylalanine	92.012	101.388	107.662	116.015	102.817	99.4269	109.41	110.506
Carbenoxolone Sodium	93.6183	101.531	102.111	106.833	94.2776	103.34	100.193	107.985
Vandetanib (Zactima)	113.236	111.609	116.267	102.455	109.943	114.717	115.317	102.155
Iloperidone (Fanapt)	99.6444	108.681	118.768	108.832	107.605	104.261	107.09	107.37
Ketorolac (Toradol)	102.011	98.3224	102.637	111.108	104.431	105.208	103.702	108.855
Gefitinib (Iressa)	101.083	111.834	99.3879	100.132	106.027	113.987	122.389	100.365
Peramivir Trihydrate	112.159	109.224	103.424	115.711	100.995	99.1595	107.096	111.132
Cisplatin	82.7376	80.5939	89.5031	109.837	91.6155	77.8354	80.0838	110.628
Itraconazole (Sporanox)	102.755	105.797	100.798	107.236	99.1199	101.166	100.159	108.057
Calcifediol	102.858	104.021	114.01	117.205	111.614	105.874	105.833	109.187
Sodium butyrate	98.7254	99.1608	104.823	106.813	103.132	101.329	99.4328	107.446
Chlorpheniramine Maleate	100.987	113.509	104.996	121.37	87.216	100.709	98.378	116.662
Imipramine HCl	100.456	101.404	100.881	110.547	98.5054	98.9169	96.2144	110.08
DL-Carnitine hydrochloride	104.159	101.692	102.587	91.4537	100.468	95.203	97.1662	106.768
Aminosalicylate sodium	105.141	104.635	113.908	107.984	95.2427	101.669	102.241	108.417
Cilostazol	105.068	107.81	105.898	109.031	107.351	106.857	111.127	107.148
Monobenzone (Benoquin)	107.144	103.8	108.391	99.8147	99.6124	113.802	109.926	102.599
TAME	104.859	105.364	103.063	113.235	105.168	104.511	112.699	108.801
Sulfamethazine	94.5935	103.558	104.535	119.253	101.578	103.681	104.403	111.718
Xylazine HCl	105.636	98.0896	101.74	104.541	99.4959	101.086	103.117	106.948
Bezafibrate	105.152	101.191	99.7596	102.839	101.899	98.1751	104.574	106.547
Aspartame	96.5183	101.576	100.344	98.139	100.473	97.9791	102.843	106.162
Aclidinium Bromide	102.927	114.703	106.284	121.194	104.315	108.09	108.426	110.244
Deoxycorticosterone acetate	95.4038	102.778	102.071	106.574	102.99	99.3975	101.209	107.549
Diethylstilbestrol (Stilbestrol)	107.671	96.6749	107.683	111.55	105.003	105.813	106.581	108.919
Ouabain	104.588	105.274	98.7933	123.634	100.928	102.521	95.3321	114.607
Drospirenone	103.177	112.201	100.341	104.162	103.626	104.098	109.124	105.258
Ethynodiol diacetate	104.261	109.776	103.983	115.795	97.7213	102.995	113.15	110.624
Ivabradine HCl (Procoralan)	105.325	105.57	102.428	105.751	107.777	106.247	106.61	105.608
Pioglitazone hydrochloride (Actos)	94.5092	97.9365	100.867	102.804	105.934	97.1533	103.044	106.409
Torsemide (Demadex)	106.016	112.027	112.404	105.139	103.182	101.937	107.422	105.912
Clopidogrel (Plavix)	107.595	110.861	104.949	118.917	104.898	102.507	106.39	111.254
Adenosine (Adenocard)	103.898	107.646	111.222	110.468	103.858	106.915	113.462	108.145
Tropicamide	99.3927	102.207	101.202	104.165	102.247	99.4395	100.556	107.282
Edaravone (MCI-186)	95.7301	95.8889	98.8563	103.058	101.235	97.7144	95.1941	107.846
Butacaine	102.722	92.7071	101.585	103.762	102.582	100.904	105.806	106.003
Gabexate mesylate	100.628	98.8921	109.122	109.553	106.558	105.407	112.076	107.78
Tofacitinib citrate (CP-690550 citrate)	106.318	101.964	98.6669	103.335	97.0197	104.329	100.076	107.256
Adenine sulfate	113.193	104.629	109.497	113.015	100.647	101.077	104.982	110.896
Adrenalone HCl	99.0847	104.838	99.6334	106.929	97.3911	100.956	105.86	107.774
Chromocarb	111.149	102.979	107.327	114.654	102.88	104.673	109.109	110.124
Tolperisone HCl	106.976	113.537	81.5322	110.596	106.622	107.065	108.807	108.384
Pilocarpine HCl	115.048	103.771	106.439	118.934	104.031	110.726	104.962	110.501
Vemurafenib (PLX4032)	103.832	96.2303	105.591	118.239	101.559	110.517	107.346	110.534
Ambrisentan	95.1361	93.9501	102.129	99.8163	104.636	97.3072	108.553	105.464
Camylofin Chlorhydrate	101.303	100.24	103.352	109.824	107.883	103.443	105.708	108.514
Dexlansoprazole	100.653	97.6904	103.527	91.9113	104.733	100.559	106.988	104.605
Famciclovir (Famvir)	106.175	105.738	104.675	121.154	101.027	103.611	100.355	113.309
Dehydroepiandrosterone (DHEA)	95.4431	95.8271	93.8194	111.146	102.311	94.0313	96.2212	110.994
Fenticonazole nitrate	102.109	98.0224	101.303	104.341	101.688	102.178	104.864	106.624
Sitafloxacin hydrate	103.279	95.2565	99.0311	107.907	100.995	98.6323	104.481	108.391
Guanethidine Sulfate	102.663	107.048	103.301	115.978	100.826	101.054	96.1997	113.386
Prasugrel (Effient)	106.205	104.617	121.879	120.472	114.984	104.079	105.659	110.345
Cortisone acetate (Cortone)	94.7108	94.1853	93.2246	103.027	99.7481	98.245	98.1082	108.231
Thiamphenicol (Thiophenicol)	101.195	96.8986	95.946	86.5111	104.395	103.509	109.446	103.884
Dorzolamide HCL	116.933	105.986	106.713	120.993	110.659	105.121	103.804	111.254
Tamoxifen Citrate (Nolvadex)	95.8804	106.91	104.78	103.063	103.274	99.934	98.6135	107.708
Hydroxyurea (Cytodrox)	107.532	103.394	109.147	109.649	100.532	109.149	108.97	108.478
L-Thyroxine	108.14	100.516	99.2908	109.349	98.4504	101.376	99.5947	109.705
Thiamine HCl (Vitamin B1)	99.4133	104.294	105.886	116.978	100.95	106.721	102.415	112.246
Malotilate	102.071	104.501	110.675	109.226	89.7174	104.628	114.816	108.7
Metolazone (Zaroxolyn)	108.723	110.49	111.896	116.423	103.929	106.598	107.049	111.01
Gestodene	110.879	102.754	105.299	105.855	101.906	100.002	108.981	107.021
BIBR 953 (Dabigatran etexilate_ Pradaxa)	102.212	101.826	102.497	106.13	104.379	96.0428	102.381	108.303
Probenecid (Benemid)	101.409	103.952	109.001	114.915	102.875	108.868	107.944	110.428
Memantine HCl (Namenda)	94.4872	100.777	108.17	93.3746	104.609	105.407	100.964	105.587
Diclofenac	100.012	104.625	105.011	109.209	97.6388	111.995	103.358	108.514
Mevastatin	100.786	105.391	105.844	119.145	111.524	101.268	99.266	112.693
Adenine	101.801	95.4991	98.5731	105.615	101.124	97.8625	98.1032	108.704
Dexrazoxane Hydrochloride	100.527	96.3247	92.7679	94.846	98.2077	104.832	104.418	106.2
Prazosin HCl	100.754	100.24	105.701	109.24	102.266	101.289	109.303	108.594
Meptazinol HCl	97.6592	98.2933	101.613	107.562	97.7498	103.477	103.196	108.528
Oseltamivir phosphate (Tamiflu)	102.747	101.378	104.621	111.138	94.8875	99.4301	99.5113	111.43
Etidronate (Didronel)	95.1105	96.548	95.8862	104.697	95.7587	96.948	99.6781	109.038
Carboplatin	100.383	106.237	108.292	118.547	110.272	108.714	95.3014	112.163
Meclizine 2HCl	101.317	109.254	110.576	102.804	101.005	107.572	98.4712	107.138
Azelnidipine	109.27	110.053	111.892	119.113	103.756	109.998	105.727	111.589
Decamethonium bromide	106.85	102.863	106.343	116.717	105.805	102.748	106.707	111.697
Vildagliptin (LAF-237)	102.739	95.7109	98.9981	118.571	63.4151	104.211	114.397	117.189
Fluoxetine HCl	103.923	114.275	106.433	113.725	102.915	109.303	113.886	109.863
Fenofibrate (Tricor_ Trilipix)	102.623	97.888	97.5272	112.476	103.306	105.048	108.313	110.295
Carvedilol	104.129	105.357	106.789	106.961	93.521	109.704	106.532	107.918
Troxipide	109.034	110.388	116.054	113.004	103.435	109.018	105.664	110.451
Benazepril hydrochloride	100.723	109.43	107.871	108.709	101.546	102.254	103.293	108.788
Losartan potassium	102.69	107.595	107.831	109.529	110.93	106.752	114.009	108.145
Teniposide (Vumon)	104.584	103.666	102.432	118.427	96.6116	101.707	98.2014	115.481
Mizoribine (Bredinin)	111.233	103.604	103.283	109.89	103.382	108.691	114.74	108.467
Oxaliplatin (Eloxatin)	97.3967	107.446	105.26	121.866	99.8346	102.376	108.782	113.676
Candesartan (Atacand)	107.203	109.466	108.347	110.074	110.463	105.253	109.778	108.605
Gliquidone	96.5669	113.933	109.824	116.413	97.7321	108.42	101.812	113.033
Metformin hydrochloride (Glucophage)	104.709	96.6189	103.572	109.205	98.4229	103.503	104.962	109.099
Pomalidomide	96.861	104.13	103.216	113.185	100.11	97.5241	103.437	112.18
nafcillin sodium monohydrate	99.1214	101.188	103.081	107.312	92.6314	104.142	105.487	109.089
Probucol	105.508	102.696	104.585	111.901	107.548	105.174	104.177	110.249
Irbesartan (Avapro)	106.965	104.697	101.806	107.491	103.124	101.719	107.008	108.229
Phenytoin sodium (Dilantin)	94.4542	101.087	100.914	107.145	96.1026	96.2295	95.5913	110.701
Reserpine	101.64	102.979	102.728	112.583	112.299	105.833	107.249	109.847
Leucovorin Calcium	97.9533	100.781	102.208	95.2917	106.32	111.192	110.187	103.59
Abiraterone (CB-7598)	61.1849	67.8813	78.677	112.004	74.5548	72.1997	86.7422	115.77
Acarbose	106.198	106.749	111.277	106.969	106.071	107.971	107.852	106.971
Alverine Citrate	102.095	105.338	105.844	112.867	107.456	110.422	101.817	110.496
Fudosteine	105.592	108.97	103.976	115.308	105.127	105.155	109.265	111.302
Cloxacillin sodium (Cloxacap)	100.603	102.311	101.851	100.272	95.9788	105.906	106.365	107.225
Pantothenic acid (pantothenate)	100.02	100.799	99.5144	106.31	100.404	103.363	104.221	108.267
Tadalafil (Cialis)	105.957	111.543	109.757	120.619	106.085	105.425	115.874	111.664
Biperiden HCl	106.471	105.83	105.803	100.147	106.351	103.559	93.8706	108.14
Ifosfamide	103.464	100.992	117.393	111.62	109.707	117.004	124.352	108.916
Toremifene Citrate (Fareston_ Acapodene)	102.568	99.4992	105.142	107.723	103.764	103.327	108.133	108.14
Pazopanib HCl	102.603	113.098	104.204	108.666	94.1359	105.801	104.806	109.403
Orlistat (Alli_ Xenical)	107.893	111.5	102.097	102.806	104.311	115.278	94.8568	106.793
Imatinib Mesylate	121.796	145.998	155.708	117.324	120.723	117.045	136.12	110.578
Atovaquone (Atavaquone)	98.1914	104.49	98.4743	114.934	98.8078	102.526	112.997	111.98
Penfluridol	97.7795	100.4	103.564	120.383	96.7629	107.058	96.6657	116.503
Menadione	100.947	103.991	101.213	106.382	100.491	98.2124	102.004	109.315
Felbamate	109.748	106.756	104.582	109.856	101.204	106.345	96.2876	110.268
Acadesine	103.345	103.069	109.836	117.065	90.1552	101.544	102.381	115.661
Milrinone (Primacor)	99.752	107.787	99.1032	112.736	102.49	106.191	105.055	111.23
Nilotinib (AMN-107)	105.481	104.457	104.271	108.249	101.088	81.3917	106.533	111.492
Rosiglitazone HCl	100.038	93.8269	104.224	106.617	107.319	93.7893	101.405	109.14
Doxycycline HCl	104.717	106.346	95.627	92.9259	102.337	103.894	105.113	106.788
Levosimendan	95.873	103.091	105.299	103.263	101.385	103.102	101.773	108.165
Alendronate (Fosamax)	99.1892	105.042	107.004	109.235	103.818	102.213	106.421	109.054
Mirabegron (YM178)	103.464	104.181	113.321	129.044	111.659	110.25	111.147	112.191
Allopurinol (Zyloprim)	104.637	103.335	105.669	109.733	113.788	108.238	105.767	108.611
Nebivolol (Bystolic)	103.38	107.174	112.037	114.996	105.676	109.403	106.431	111.498
Geniposidic acid	102.674	119.593	117.298	121.182	106.732	108.766	110.491	112.277
Agomelatine	94.2912	90.397	132.504	110.672	96.1451	109.303	84.4529	112.822
Lonidamine	111.03	101.766	122.155	112.459	103.809	105.171	108.976	110.827
Metoprolol tartrate	77.9413	103.11	102.547	111.182	100.927	98.0024	104.712	111.122
Econazole nitrate (Spectazole)	109.908	104.849	101.927	104.613	101.674	104.31	106.272	107.769
Nialamide	96.1957	104.693	104.408	138.035	107.135	108.976	107.842	112.981
Tolvaptan (OPC-41061)	96.7244	103.702	105.768	108.026	97.3142	103.5	103.687	109.697
Tiratricol	103.125	102.755	101.08	125.623	96.5703	99.4675	104.03	118.772
Daidzein	107.411	106.828	104.852	118.439	106.516	102.309	105.408	113.397
Tolterodine tartrate (Detrol LA)	103.957	112.389	106.771	110.188	108.162	105.468	102.367	109.433
Mefenamic acid	100.144	105.417	110.565	109.812	96.607	93.4161	101.616	112.57
Loxapine Succinate	102.784	110.963	102.338	124.573	100.147	103.247	105.109	116.292
Oxethazaine	99.1544	102.912	97.8518	128.49	102.44	103.107	106.056	115.43
Cilnidipine	107.336	108.569	103.239	109.671	101.146	105.443	109.885	109.121
Lenalidomide	113.313	117.075	117.299	114.076	107.845	110.06	109.078	111.021
Bumetanide	105.099	96.7896	111.797	118.096	102.302	107.926	110.473	112.806
Isovaleramide	96.3183	90.2082	87.7624	103.551	96.074	91.2723	96.4205	112.052
Nisoldipine (Sular)	99.1857	109.913	115.85	111.345	105.645	104.492	106.702	110.368
Ondansetron (Zofran)	101.589	99.6909	101.318	106.693	99.4271	103.097	101.788	109.407
Acetanilide (Antifebrin)	100.918	94.8609	98.0177	104.824	96.4511	98.9122	100.257	110.624
Doxofylline	107.844	111.38	113.305	122.027	101.426	110.911	121.562	112.734
Alfacalcidol	107.725	103.851	88.4595	105.694	108.898	103.975	118.23	106.439
Oxacillin sodium monohydrate	102.725	100.915	110.262	109.197	103.618	106.695	96.5038	110.105
Alprostadil (Caverject)	108.247	101.7	111.466	100.995	104.053	106.005	107.422	106.876
Varenicline tartrate	105.754	102.002	112.439	97.7855	106.062	104.877	109.793	106.001
Xylose	107.455	104.961	111.647	111.042	106.392	102.164	102.911	110.562
Buflomedil HCl	107.583	102.976	104.975	114.241	100.89	99.6867	100.076	113.551
Methacycline hydrochloride (Physiomycine)	101.82	104.752	102.84	99.7005	98.0973	99.6774	107.008	108.765
Capecitabine (Xeloda)	105.323	113.073	119.398	129.333	103.973	94.1264	105.588	118.768
Bexarotene	106.421	107.152	106.947	95.4313	103.132	101.922	108.725	107.312
Diphenylpyraline HCl	96.8959	102.826	101.895	100.14	101.587	96.9293	99.2513	110.234
Glipizide (Glucotrol)	106.275	97.0729	105.921	109.534	108.836	107.663	107.616	108.783
Moxonidine	110.106	102.569	106.778	110.803	102.83	97.1066	99.5653	112.365
Amiloride hydrochloride (Midamor)	105.603	105.107	96.5643	108.866	102.729	104.6	100.404	110.08
Isotretinoin	115.879	104.141	106.989	111.947	103.075	102.363	104.719	111.354
Nimodipine (Nimotop)	107.693	108.62	102.523	103.911	109.085	107.654	108.7	106.561
Streptozotocin (Zanosar)	99.8754	109.273	104.393	102.076	102.982	102.548	99.7522	108.932
Propranolol HCl	107.059	100.411	92.5322	106.466	99.8215	109.158	102.573	108.781
Pancuronium (Pavulon)	100.661	105.081	108.311	100.994	102.637	101.385	101.547	108.868
Lidocaine (Alphacaine)	111.937	108.427	109.143	112.127	111.334	106.381	104.106	110.866
Enalaprilat dihydrate	103.709	98.9943	107.379	108.761	104.302	105.964	101.965	109.575
Ponatinib (AP24534)	103.226	102.834	104.736	106.154	105.444	108.266	113.473	107.154
Nicardipine HCl	106.93	105.507	104.827	122.273	106.858	110.975	111.526	113.759
Ruxolitinib (INCB018424)	99.8054	96.6298	102.432	104.067	95.7362	98.9285	104.326	110.772
Ethamsylate	96.5586	100.785	96.8203	107.101	104.6	101.376	104.776	109.15
Indapamide (Lozol)	104.672	101.904	105.524	121.192	106.502	104.474	109.517	114.379
Regorafenib (BAY 73-4506)	109.503	110.094	114.129	133.496	107.391	112.66	108.659	114.274
Azaguanine-8	102.656	101.815	98.6813	104.417	91.9619	104.959	101.631	110.994
Perindopril Erbumine (Aceon)	109.307	110.555	111.226	114.114	109.721	81.0474	106.778	114.967
Carbazochrome sodium sulfonate	95.0151	102.382	89.9247	107.544	99.0007	96.962	101.366	111.872
Alibendol	101.13	103.767	112.455	114.816	102.582	101.833	107.901	112.868
Altrenogest	104.437	106.891	101.597	104.679	104.635	110.25	105.598	107.63
Formoterol hemifumarate	103.844	105.671	98.8905	105.943	100.463	98.6976	101.66	110.978
Spectinomycin hydrochloride	106.663	86.5483	101.13	101.298	104.522	101.819	102.337	108.806
Aniracetam	101.101	104.072	111.399	115.622	106.053	110.526	110.028	112.673
Phenindione (Rectadione)	108.382	106.51	102.302	108.478	97.0243	105.202	95.0811	112.709
Zoxazolamine	101.354	110.34	104.848	112.057	101.679	101.74	106.547	111.974
Flunarizine 2HCl	107.271	99.6946	108.953	113.918	93.631	100.363	98.7214	117.078
Nadifloxacin	103.93	102.518	100.089	107.031	102.986	103.867	101.546	109.869
Levetiracetam	109.388	112.629	115.889	117.006	112.672	109.443	117.77	112.745
Tolbutamide	103.29	101.815	101.934	110.12	98.9869	99.6587	101.371	112.75
Zoledronic Acid (Zoledronate)	104.388	106.934	102.082	108.984	103.515	100.306	100.33	111.326
Temocapril HCl	104.122	77.101	102.061	110.411	101.724	101.833	103.505	111.666
Rivaroxaban (Xarelto)	98.9784	90.8334	103.33	92.1127	91.5355	105.827	99.7762	111.692
Oxymetholone	104.25	101.576	105.205	115.312	103.554	103.597	103.579	113.648
Methazolamide	110.267	104.726	99.7424	108.221	100.128	108.673	108.25	109.204
Genistein	111.058	103.705	105.571	111.279	103.644	106.254	112.905	110.445
Ethambutol HCl	90.2343	91.3447	102.371	3.47045	100.248	93.4394	101.793	112.216
Arecoline	108.583	112.132	109.442	111.402	104.782	107.681	106.354	110.9
Irsogladine	98.1865	103.965	107.532	107.085	101.206	104.376	107.44	109.397
Danofloxacin Mesylate	111.128	101.221	103.18	106.632	106.165	104.369	110.534	108.389
Bergapten	99.2487	96.6153	108.647	102.531	100.559	104.143	106.845	109.01
Phenazopyridine HCl	103.961	102.994	113.5	107.736	102.573	98.2824	100.718	111.82
Fludarabine (Fludara)	101.36	107.348	104.303	83.7139	104.395	100.899	106.876	108.511
Retapamulin	98.3034	97.1093	89.1723	81.7463	103.911	103.921	104.775	108.461
Pramiracetam	98.6465	103.92	106.65	111.34	103.875	103.137	105.649	111.681
Melatonin	108.289	114.22	108.509	118.803	113.135	105.094	113.34	114.019
Dutasteride	105.299	106.342	113.262	99.6203	104.306	105.864	108.557	107.963
Niacin (Nicotinic acid)	110.34	111.079	106.051	93.8741	107.231	106.771	98.025	108.783
Vancomycin HCl (Vancocin)	106.069	99.4109	106.028	112.576	105.003	92.6696	105.045	114.172
Mesoridazine Besylate	96.9913	102.057	116.869	114.625	107.727	105.5	105.345	112.806
Amidopyrine	107.172	104.951	109.545	117.589	106.578	111.428	108.741	114.235
Omeprazole (Prilosec)	104.01	103.44	103.011	104.708	100.684	99.7304	106.717	110.362
Dofetilide (Tikosyn)	101.465	108.529	106.13	106.599	102.253	99.8119	99.231	111.919
Dacarbazine (DTIC-Dome)	104.833	106.317	107.048	113.327	97.4876	107.169	110.33	112.717
Anisindione	102.307	78.191	114.204	119.705	99.5647	101.828	105.296	117.894
Chlorprothixene	107.858	106.945	118.48	118.229	104.791	111.813	101.648	115.116
Noradrenaline bitartrate monohydrate (Levophed)	98.8601	99.6627	112.683	108.79	104.542	103.726	104.377	110.589
Flumequine	106.338	120.079	103.838	98.2312	103.715	98.4075	117.075	108.145
Nicotine Ditartrate	103.69	103.756	102.8	109.01	97.515	99.864	105.58	112.714
Deferiprone	100.482	101.908	106.904	110.655	107.819	101.828	101.498	111.923
Fosaprepitant dimeglumine	112.815	128.516	129.637	105.428	104.231	104.546	119.283	108.107
Rivastigmine tartrate (Exelon)	99.8839	105.865	108.343	104.784	104.989	101.651	109.746	109.099
Liothyronine Sodium	103.292	101.642	108.272	106.722	105.4	107.672	110.882	108.733
Naphazoline hydrochloride (Naphcon)	98.8427	102.251	105.692	102.181	97.7626	111.211	106.056	109.171
XL-184 (Cabozantinib)	111.807	110.101	107.197	119.547	108.578	112.329	111.459	115.432
Bendamustine HCL	113.929	114.155	109.509	110.558	110.561	110.947	107.606	110.223
2-Methoxyestradiol	102.442	105.173	101.889	109.24	105.569	103.608	101.5	111.648
Rufinamide (Banzel)	105.67	106.346	111.423	112.175	102.533	106.204	108.94	112.03
Zolmitriptan (Zomig)	107.854	104.395	102.251	101.882	105.427	104.157	103.907	109.52
Acebutolol HCl	104.107	106.955	106.241	116.102	101.995	108.118	106.758	114.49
Pioglitazone (Actos)	103.867	107.203	116.57	120.017	108.778	109.765	114.275	116.014
Neostigmine bromide (Prostigmin)	101.354	105.211	102.739	108.934	106.278	100.466	97.3624	112.914
Adenine hydrochloride	100.474	96.4136	103.391	107.153	108.217	104.562	104.172	109.987
Mecarbinate	100.705	99.3587	106.461	109.956	101.798	102.369	100.811	113.35
Etravirine (TMC125)	108.371	111.087	115.48	109.641	105.952	103.074	109.348	110.906
Dequalinium chloride	93.3144	106.611	97.2574	100.82	101.213	103.758	101.398	111.515
Vitamin D2	107.256	105.369	109.45	109.818	101.795	99.8482	110.78	111.975
Sumatriptan succinate	101.727	100.128	107.855	104.366	106.916	109.303	100.299	109.653
Levosulpiride (Levogastrol)	107.246	108.317	108.105	116.466	98.0102	107.138	105.384	116.246
Amprolium HCl	97.3946	104.282	109.753	100.383	104.343	103.629	107.813	109.571
Risperidone (Risperdal)	103.863	109.324	104.378	114.256	104.075	108.542	105.649	113.393
Tioxolone	106.99	108.772	113.16	106.149	105.685	104.098	108.444	109.78
Tolcapone	98.4248	102.158	102.76	112.692	101.151	100.443	102.69	116.005
Hygromycin B	103.947	106.055	109.903	105.495	108.152	102.181	106.625	109.902
Ciprofloxacin (Cipro)	97.3982	99.1832	106.67	121.194	106.507	100.195	99.6585	121.072
Riluzole (Rilutek)	102.886	103.607	106.674	107.182	102.4	104.528	108.26	110.728
D-Mannitol (Osmitrol)	106.421	98.9443	107.82	87.3243	101.903	86.8935	113.435	113.042
Diclofenac Diethylamine	109.603	114.879	119.906	112.776	103.018	107.18	105.281	113.135
Bepotastine Besilate	112.994	114.634	114.763	131.462	112.486	107.64	111.04	120.104
Abiraterone Acetate (CB7630)	97.2149	99.172	101.794	115.32	104.476	103.037	100.914	116.549
Otilonium Bromide	107.224	104.893	110.033	113.502	101.413	107.124	107.652	113.809
Benserazide	97.2809	103.939	102.299	107.464	106.86	100.709	111.315	110.398
Valproic acid sodium salt (Sodium valproate)	103.8	111.489	123.06	111.25	106.102	117.417	112.88	111.027
Vecuronium Bromide	112.301	114.693	121.993	124.312	111.734	118.268	113.779	118.79
Sodium ascorbate	98.8171	102.964	102.216	114.058	99.7068	101.488	106.017	116.549
Voglibose	104.567	113.621	115.987	114.939	108.881	117.149	112.711	113.238
Levobetaxolol HCl	104.584	105.977	107.954	115.391	110.157	101.763	106.581	114.69
Rocuronium bromide	104.304	104.428	104.196	107.144	103.662	105.439	115.803	109.608
Trifluoperazine 2HCl	107.33	106.372	102.923	111.597	102.426	103.457	104.874	114.362
Bisacodyl	101.479	114.515	100.975	101.237	103.471	100.111	108.92	111.249
Fulvestrant (Faslodex)	111.292	116.541	121.899	135.297	102.431	112.886	110.279	121.905
L-carnitine (Levocarnitine)	101.116	106.536	101.707	107.416	101.784	104.119	103.206	112.765
Hexamethonium bromide	94.2086	96.5965	100.272	102.768	101.082	99.3275	104.741	113.248
Progesterone (Prometrium)	110.673	111.329	111.061	115.868	109.001	105.407	103.345	115.538
Diltiazem HCl (Tiazac)	105.369	108.205	109.472	112.688	103.609	105.001	106.012	114.31
Levonorgestrel (Levonelle)	107.427	103.731	111.202	110.999	110.001	114.694	104.111	111.57
Ornidazole	107.602	108.002	103.48	116.84	105.733	109.108	123.371	114.961
Mexiletine HCl	103.367	105.252	107.283	123.431	107.851	105.281	104.501	121.242
Lamotrigine	106.384	96.1249	114.53	116.655	107.347	101.592	107.622	116.64
Mesna (Uromitexan_ Mesnex)	112.483	109.019	111.651	122.79	104.72	102.458	116.329	120.314
Deoxyarbutin	103.264	101.697	112.912	109.33	102.617	104.111	106.891	112.933
Roxatidine acetate HCl	109.629	102.143	107.485	107.923	104.838	103.681	99.7762	113.828
Sorafenib (Nexavar)	109.363	100.723	117.547	114.304	104.28	105.248	115.833	114.147
Imidapril (Tanatril) HCl	110.461	102.658	104.347	112.652	110.836	103.489	99.2709	115.024
Sodium Picosulfate	109.739	111.031	112.105	116.35	107.337	109.116	108.077	115.609
Nelarabine (Arranon)	111.093	112.488	107.78	110.819	113.299	113.874	112.328	111.576
Chlorothiazide	108.569	104.381	102.633	109.842	116.829	112.008	113.135	111.11
Ketotifen fumarate (Zaditor)	99.84	100.445	105.216	106.494	108.103	102.547	101.435	112.857
Azilsartan Medoxomil (TAK-491)	93.3774	102.87	100.168	113.995	101.173	99.1822	116.068	115.66
Pheniramine Maleate	105.484	101.116	103.511	112.971	101.893	102.707	104.418	117.111
Dibucaine HCL	109.22	109.499	108.914	118.054	102.991	106.934	107.581	118.281
Levodopa (Sinemet)	103.566	101.283	107.729	104.323	110.183	109.439	107.182	109.908
Lofexidine HCl	98.2745	103.088	89.5893	108.466	99.4225	101.273	99.634	118.166
Pramoxine HCl	109.668	106.662	97.5291	118.618	105.609	110.055	110.284	118.004
Moclobemide	107.553	100.415	119.362	120.96	113.397	111.26	102.333	119.633
Ampiroxicam	100.834	100.508	101.657	120.128	110.01	101.637	104.206	120.97
Allylthiourea	106.237	100.48	109.159	124.137	118.229	101.828	114.965	121.556
Paeoniflorin	106.835	111.43	109.292	117.528	105.861	102.183	108.406	118.295
Esomeprazole magnesium (Nexium)	104.231	113.941	114.759	119.182	107.014	112.624	113.835	118.292
Clorsulon	109.605	114.994	115.834	110.274	109.001	104.546	106.773	112.861
Finasteride	114.622	109.771	110.687	113.123	100.226	105.715	106.482	116.884
Reboxetine mesylate	114.671	99.7208	108.28	119.073	104.68	101.669	105.491	121.955
Trimipramine Maleate	99.2424	101.005	102.428	94.1973	102.83	104.777	110.849	111.451
Ramelteon (TAK-375)	104.885	108.038	117.748	107.367	104.058	115.863	110.064	111.071
Cyclandelate	103.156	107.592	109.86	115.394	104.093	106.005	105.884	118.419
Minoxidil	113.537	108.645	112.018	110.833	107.996	105.914	117.683	112.905
Ezetimibe (Zetia)	110.704	111.522	115.507	112.436	110.903	103.984	108.02	114.734
Bacitracin zinc	104.555	106.846	109.227	117.121	95.3598	106.564	108.661	123.034
Bosutinib (SKI-606)	110.004	124.942	106.654	116.119	102.711	104.433	106.85	120.663
Flumazenil	106.92	98.4604	104.149	105.585	103.915	106.92	100.299	114.806
Creatinine	102.375	97.3199	100.097	108.112	104.964	103.939	106.38	114.014
Naloxone HCl	104.349	104.36	108.859	112.54	108.974	102.892	103.794	116.765
Clodronate Disodium	117.041	111.395	112.923	113.422	114.095	113.679	113.856	114.729
Fludarabine Phosphate (Fludara)	107.609	115.045	119.41	111.212	114.815	108.143	119.063	113.232
L-Arginine HCl	100.339	104.092	108.383	106.673	97.5012	104.492	103.892	118.315
Sunitinib Malate (Sutent)	104.871	118.692	114.278	111.193	106.365	109.321	106.702	114.54
Hydroxyzine 2HCl	102.491	107.49	105.209	109.079	104.106	106.544	108.552	113.886
Pregnenolone	101.336	100.874	104.535	107.133	100.074	102.757	106.336	116.919
Pazopanib	92.6597	101.577	110.438	110.079	104.022	108.356	102.205	116.042
Clofibric acid	104.266	105.772	104.153	109.245	105.756	104.587	107.535	114.723
Zidovudine (Retrovir)	109.769	110.287	112.482	108.861	106.102	108.805	119.104	112.501
Furosemide (Lasix)	106.461	101.304	111.38	106.457	115.784	104.582	107.928	111.842
Vismodegib (GDC-0449)	104.423	110.483	113.581	112.004	102.92	107.224	107.749	116.674
Azilsartan (TAK-536)	109.472	110.014	114.054	111.411	104.178	107.649	111.296	115.438
Amoxicillin (Amoxycillin)	103.499	100.026	105.882	107.813	103.666	103.436	111.245	114.374
Lithocholic acid	102.403	113.408	104.809	107.764	108.493	108.449	108.117	112.981
Sodium Nitroprusside	101.724	101.52	111.052	106.953	105.526	105.514	106.198	114.536
Amiloride hydrochloride dihydrate	100.522	102.181	106.197	110.755	101.39	106.116	107.14	117.576
Methocarbamol (Robaxin)	100.842	111.816	106.047	113.725	104.253	106.915	107.698	119.09
Ellagic acid	100.782	113.472	117.771	118.533	113.135	104.451	114.305	124.409
Dichlorphenamide (Diclofenamide)	104.973	102.091	102.995	109.022	109.446	106.027	103.402	114.855
Clorprenaline HCL	104.896	101.526	102.731	107.946	103.497	101.909	105.956	117.161
Risedronate sodium	111.261	107.061	121.284	116.371	103.333	112.442	107.019	122.354
valganciclovir hydrochloride	107.81	109.892	114.254	115.332	106.727	107.086	107.322	121.468
Ropinirole HCl	107.151	103.742	106.792	110.108	108.601	117.172	105.925	114.418
Ramipril (Altace)	111.623	105.435	117.395	115.831	100.349	114.901	112.9	123.311
Trichlormethiazide (Achletin)	106.541	115.401	112.36	114.484	108.867	109.443	118.179	119.212
Acipimox	100.903	103.834	107.074	108.275	105.214	104.296	108.602	116.025
Bufexamac	105.239	107.25	106.815	109.984	108.672	100.084	111.015	116.818
Etomidate	104.217	109.183	104.035	108.709	101.137	107.323	117.847	114.706
Cobicistat (GS-9350)	110.617	107.254	108.363	113.384	109.174	108.941	107.662	120.292
Zonisamide	107.858	112.412	116.35	102.825	104.924	107.763	106.86	115.344
Prochlorperazine Dimaleate	98.6851	99.3213	101.545	104.768	114.44	110.544	106.37	113.253
Axitinib	105.456	108.035	111.907	111.459	110.259	113.53	116.82	116.413
Sodium nitrite	109.437	115.662	107.209	113.682	109.347	110.386	116.329	121.689
Propylthiouracil	99.3487	108.373	106.554	110.435	106.081	105.328	106.954	120.4
Milnacipran HCl	107.004	101.337	106.457	108.989	107.223	107.559	105.097	118.264
Ronidazole	111.625	112.887	121.493	110.33	106.538	111.695	105.976	118.436
Erlotinib HCl	111.685	123.079	111.557	112.715	113.864	106.902	105.46	124.382
Famotidine (Pepcid)	107.282	100.781	97.8806	107.951	102.94	100.834	113.636	120.01
Ticagrelor	107.662	108.024	113.022	111.155	109.098	115.102	107.652	123.002
