# Supplementary material for: Combined genetic and chemical screens indicate protective potential for EGFR inhibition to cardiomyocytes under hypoxia
Source: Sci Rep. 2021 Aug 17;11:16661. doi: 10.1038/s41598-021-96033-z (PMC8371130; doi:10.1038/s41598-021-96033-z)
Supplement: Supplementary file 3 — Supplementary Information 3. [file 41598_2021_96033_MOESM3_ESM.xlsx]

## Sheet: Sheet1
Supplementary Table S2. Copy numbers of barcoded shRNAs in the used plasmid library and in HL-1 cells with or without hypoxia-reoxygenation treatment
Data are presented both as normalized to 20 million reads in each condition and as raw NGS data.
			Normalized read data			Raw read data
Gene symbol	RefSeq identifier	shRNA sequence	Reads in plasmid library (normalized to 20 M reads)	Reads in hypoxia-reoxygenation treated HL-1 cells (normalized to 20 M reads)	Reads in normoxic control HL-1 cells (normalized to 20 M reads)	Reads in plasmid library	Reads in hypoxia-reoxygenation treated HL-1 cells	Reads in normoxic control HL-1 cells
Septin2	NM_010891.1	TAGAAGACGCACCGGCCGAGCTTTCATATTGGAAATGTTAATATTCATAGCGTTTCCAATATGAAAGCTCGGTTTTTTGGCAAGCAAAAGACGGCATACGAGATTGCACACATGCACAGTGTTTCGCCGTCTTCGT	649	2428	736	1898	10810	3120
Septin2	NM_010891.1	TAGAAGACGCACCGGCGATACACAATAAGGTGAATAGTTAATATTCATAGCTATTCACCTTATTGTGTATCGTTTTTTGGCAAGCAAAAGACGGCATACGAGATTGGTTGACACACCACAGTTTCGCCGTCTTCGT	901	667	251	2634	2969	1065
Septin2	NM_010891.1	TAGAAGACGCACCGGGAAGCCCTTAGATGTTGTATTGTTAATATTCATAGCAATGCAACATCTAAGGGCTTCTTTTTTGGCAAGCAAAAGACGGCATACGAGATCAGTTGACACACCACATGTTCGCCGTCTTCGT	448	1240	596	1310	5519	2527
Septin2	NM_010891.1	TAGAAGACGCACCGGCGGCTTATTCATCTGCATAATGTTAATATTCATAGCATTGTGCAGATGAATAAGCCGTTTTTTGGCAAGCAAAAGACGGCATACGAGATGTGTTGACACACCAGTTGTTCGCCGTCTTCGT	1700	1869	967	4970	8319	4098
Septin2	NM_010891.1	TAGAAGACGCACCGGGCTTCGATTGTTGAGATTGAAGTTAATATTCATAGCTTCAATCTCAACAGTCGAAGCTTTTTTGGCAAGCAAAAGACGGCATACGAGATGTGTTGACACACCACACATTCGCCGTCTTCGT	919	1281	2357	2686	5701	9989
Septin2	NM_010891.1	TAGAAGACGCACCGGGTAGAGAATGAGGATATGAATGTTAATATTCATAGCATTCATGTCCTCATTCTCTACTTTTTTGGCAAGCAAAAGACGGCATACGAGATACGTTGACACACCACAACTTCGCCGTCTTCGT	756	0	239	2210	0	1012
1190002H23Rik	NM_025427.2	TAGAAGACGCACCGGGCCAAATTAGGTGACATTAAAGTTAATATTCATAGCTTTAGTGTCACCTAATTTGGCTTTTTTGGCAAGCAAAAGACGGCATACGAGATGTGTACTGTGACACACGTTTCGCCGTCTTCGT	196	0	0	572	0	0
1190002H23Rik	NM_025427.2	TAGAAGACGCACCGGCCTGCAGTATATTCAATAGAGGTTAATATTCATAGCCTCTGTTGAATATGCTGCAGGTTTTTTGGCAAGCAAAAGACGGCATACGAGATCACAACCAACACGTACCATTCGCCGTCTTCGT	798	0	0	2334	0	0
1190002H23Rik	NM_025427.2	TAGAAGACGCACCGGCGGAGGGTGAAGCTTACTTTGGTTAATATTCATAGCCAAAGTGAGCTTCACTCTCCGTTTTTTGGCAAGCAAAAGACGGCATACGAGATTGCAACCAACACGTACACTTCGCCGTCTTCGT	210	0	0	614	0	0
1190002H23Rik	NM_025427.2	TAGAAGACGCACCGGCCTTTAGTGATGAGAAGTTGAGTTAATATTCATAGCTCAGCTTCTCATCACTGAAGGTTTTTTGGCAAGCAAAAGACGGCATACGAGATCAGTACTGTGACACACCATTCGCCGTCTTCGT	1124	2300	486	3285	10238	2060
1190002H23Rik	NM_025427.2	TAGAAGACGCACCGGCTGGCTATTCTTGGTTCATTAGTTAATATTCATAGCTAGTGAACCAAGAATGGCCAGTTTTTTGGCAAGCAAAAGACGGCATACGAGATACCAACCAACACGTACTGTTCGCCGTCTTCGT	367	658	267	1074	2929	1132
1190002H23Rik	NM_025427.2	TAGAAGACGCACCGGCCTACCTGCAGTATATTTAACGTTAATATTCATAGCGTTGAATATGCTGCAGGTAGGTTTTTTGGCAAGCAAAAGACGGCATACGAGATGTCAACCAACACGTACGTTTCGCCGTCTTCGT	1166	990	3466	3410	4408	14689
1810009K13Rik	NM_025462.2	TAGAAGACGCACCGGGTGGGATTAAGCCTATGTGAAGTTAATATTCATAGCTTCACATGGGCTTGATCCCACTTTTTTGGCAAGCAAAAGACGGCATACGAGATACCAACCACAACGTTGACTTCGCCGTCTTCGT	161	728	0	471	3241	0
1810009K13Rik	NM_025462.2	TAGAAGACGCACCGGAGTGTGGATTACTCTCTAGTAGTTAATATTCATAGCTACTGGAGAGTAATCCACACTTTTTTTGGCAAGCAAAAGACGGCATACGAGATACGTTGCAACACTGTGGTTTCGCCGTCTTCGT	974	578	0	2848	2573	0
1810009K13Rik	NM_025462.2	TAGAAGACGCACCGGCCTTTGTGTATTAGGCTCTTAGTTAATATTCATAGCTAGGAGCCTAATGCACAAAGGTTTTTTGGCAAGCAAAAGACGGCATACGAGATCAGTTGCAACACTGACGTTTCGCCGTCTTCGT	133	379	0	390	1686	0
1810009K13Rik	NM_025462.2	TAGAAGACGCACCGGGACACTATGCTTAATCCTGTTGTTAATATTCATAGCAACGGGATTGAGCATAGTGTCTTTTTTGGCAAGCAAAAGACGGCATACGAGATGTGTTGCAACACTGACACTTCGCCGTCTTCGT	355	0	0	1037	0	0
1810009K13Rik	NM_025462.2	TAGAAGACGCACCGGCACTATGCTCAATCCTGTTATGTTAATATTCATAGCATAACGGGATTGAGCATAGTGTTTTTTGGCAAGCAAAAGACGGCATACGAGATTGGTTGCAACACTGACTGTTCGCCGTCTTCGT	1782	2042	2175	5210	9091	9218
1810009K13Rik	NM_025462.2	TAGAAGACGCACCGGGCAGCCATGTAAGTTCGTTATGTTAATATTCATAGCATAGCGAACTTGCATGGCTGCTTTTTTGGCAAGCAAAAGACGGCATACGAGATACGTTGCAACACTGACCATTCGCCGTCTTCGT	929	333	645	2715	1484	2732
2010001M09Rik	NM_027222.2	TAGAAGACGCACCGGGCAGAGGCTAAATTTCACATTGTTAATATTCATAGCAGTGTGAGATTTAGCCTCTGCTTTTTTGGCAAGCAAAAGACGGCATACGAGATGTCAGTACTGACACCACATTCGCCGTCTTCGT	218	612	0	636	2724	0
2010001M09Rik	NM_027222.2	TAGAAGACGCACCGGCTGCATTTCTGGATCTTCTTTGTTAATATTCATAGCAGAGAAGATCCAGAAGTGCAGTTTTTTGGCAAGCAAAAGACGGCATACGAGATACCAACACGTGTGTCATGTTCGCCGTCTTCGT	771	1813	242	2253	8069	1025
2010001M09Rik	NM_027222.2	TAGAAGACGCACCGGGCTCATACATTGGATGATGAAGTTAATATTCATAGCTTCATCATCCAGTGTGTGAGCTTTTTTGGCAAGCAAAAGACGGCATACGAGATTGCAGTACTGACACCAGTTTCGCCGTCTTCGT	990	1213	502	2894	5399	2127
2010001M09Rik	NM_027222.2	TAGAAGACGCACCGGCCTCGAAAGTGCTGTATTTAAGTTAATATTCATAGCTTAAATGCAGCACTTTCGAGGTTTTTTGGCAAGCAAAAGACGGCATACGAGATTGCAGTACTGACACGTCATTCGCCGTCTTCGT	1279	977	879	3740	4348	3724
2010001M09Rik	NM_027222.2	TAGAAGACGCACCGGGCCAAGAATTAGTGTGATGATGTTAATATTCATAGCATCATCACGCTGATTCTTGGCTTTTTTGGCAAGCAAAAGACGGCATACGAGATCACAGTACTGACACGTACTTCGCCGTCTTCGT	626	415	788	1829	1847	3339
2010001M09Rik	NM_027222.2	TAGAAGACGCACCGGCTGAGTGAATCCATGTACATAGTTAATATTCATAGCTGTGTACGTGGATTCACTCAGTTTTTTGGCAAGCAAAAGACGGCATACGAGATGTCAGTACTGACACGTTGTTCGCCGTCTTCGT	427	0	325	1248	0	1376
2310007H09Rik	NM_029609.1	TAGAAGACGCACCGGGCTGCTGAAGTATACGGATAAGTTAATATTCATAGCTTGTCCGTGTACTTCAGCAGCTTTTTTGGCAAGCAAAAGACGGCATACGAGATGTCACACAGTTGACACACTTCGCCGTCTTCGT	102	0	0	299	0	0
2310007H09Rik	NM_029609.1	TAGAAGACGCACCGGCTGCTCCCATACTTCATCATTGTTAATATTCATAGCAGTGATGGAGTATGGGAGCAGTTTTTTGGCAAGCAAAAGACGGCATACGAGATGTCACATGTGGTCATGACTTCGCCGTCTTCGT	154	0	0	451	0	1
2310007H09Rik	NM_029609.1	TAGAAGACGCACCGGGCTCCCATACTTCATCATTGTGTTAATATTCATAGCACAGTGATGGAGTATGGGAGCTTTTTTGGCAAGCAAAAGACGGCATACGAGATACCACATGTGGTCATGCATTCGCCGTCTTCGT	558	1050	527	1631	4675	2235
2310007H09Rik	NM_029609.1	TAGAAGACGCACCGGCCTTTAATTGACCATCCAATTGTTAATATTCATAGCAATTGGATGGTCAATTAAAGGTTTTTTGGCAAGCAAAAGACGGCATACGAGATTGGTACTGGTGTGTACGTTTCGCCGTCTTCGT	1051	2009	2677	3074	8944	11344
2310007H09Rik	NM_029609.1	TAGAAGACGCACCGGCAACTCAAATTGTGTGGTGATGTTAATATTCATAGCATCACCACACAGTTTGGGTTGTTTTTTGGCAAGCAAAAGACGGCATACGAGATACCACACAGTTGACACCATTCGCCGTCTTCGT	1145	261	2734	3348	1163	11586
2310007H09Rik	NM_029609.1	TAGAAGACGCACCGGCCACACTTGCTTATCTATGAAGTTAATATTCATAGCTTCATGGATAAGCAAGTGTGGTTTTTTGGCAAGCAAAAGACGGCATACGAGATGTGTACTGGTGTGTACCATTCGCCGTCTTCGT	871	16	2069	2547	69	8768
2310016C08Rik	NM_023516.3	TAGAAGACGCACCGGCCAGACCATTCATCCTGAGGAGTTAATATTCATAGCTCCTCGGGATGGATGGTCTGGTTTTTTGGCAAGCAAAAGACGGCATACGAGATCACAGTACGTCACATGACTTCGCCGTCTTCGT	537	1685	223	1570	7501	944
2310016C08Rik	NM_023516.3	TAGAAGACGCACCGGGCTTTCTATCTTTGTTAGAGTGTTAATATTCATAGCACTCTAACAAAGATGGAAAGCTTTTTTGGCAAGCAAAAGACGGCATACGAGATTGCAGTACGTCACAACTGTTCGCCGTCTTCGT	505	1067	447	1476	4748	1894
2310016C08Rik	NM_023516.3	TAGAAGACGCACCGGCCTAGGTGTGTTCTGTTGGTTGTTAATATTCATAGCAACCAACAGAAGATACTTAGGTTTTTTGGCAAGCAAAAGACGGCATACGAGATGTCAGTACGTCACAACACTTCGCCGTCTTCGT	580	363	457	1696	1614	1936
2310016C08Rik	NM_023516.3	TAGAAGACGCACCGGGCCTCTTAAGGGCCTGCTAGAGTTAATATTCATAGCTCTGGCAGGCCCTTAGGAGGCTTTTTTGGCAAGCAAAAGACGGCATACGAGATTGCAGTACGTCACATGCATTCGCCGTCTTCGT	578	613	1536	1691	2729	6510
2310016C08Rik	NM_023516.3	TAGAAGACGCACCGGGCTGGGCATTATGTTGACTCTGTTAATATTCATAGCAGGGTCAACATGATGCCCAGCTTTTTTGGCAAGCAAAAGACGGCATACGAGATACCAGTACGTCACATGGTTTCGCCGTCTTCGT	498	0	966	1456	0	4095
2310016C08Rik	NM_023516.3	TAGAAGACGCACCGGGCTGTTCCTTTACCTTGGAAAGTTAATATTCATAGCTTTCCAGGGTAAGGGAACAGCTTTTTTGGCAAGCAAAAGACGGCATACGAGATTGCACATGGTCAACCAGTTTCGCCGTCTTCGT	327	0	244	956	0	1033
2610028A01Rik	NM_028228.2	TAGAAGACGCACCGGGCCTTTACCATCTAGGAATATGTTAATATTCATAGCATATTCCTGGATGGTGAAGGCTTTTTTGGCAAGCAAAAGACGGCATACGAGATGTGTACCAGTGTCACACATTCGCCGTCTTCGT	186	0	0	545	0	0
2610028A01Rik	NM_028228.2	TAGAAGACGCACCGGCCTCCAACCACTTAACTGTTAGTTAATATTCATAGCTGACAGTTGAGTGGTTGGAGGTTTTTTGGCAAGCAAAAGACGGCATACGAGATACCAACCATGTGACCACATTCGCCGTCTTCGT	680	0	0	1987	0	0
2610028A01Rik	NM_028228.2	TAGAAGACGCACCGGGCCAAGAGAGTGGCCTAATTAGTTAATATTCATAGCTAATTGGGCCATTCTCTTGGCTTTTTTGGCAAGCAAAAGACGGCATACGAGATTGGTACCAGTGTCACAGTTTCGCCGTCTTCGT	671	452	614	1962	2013	2601
2610028A01Rik	NM_028228.2	TAGAAGACGCACCGGCCGGGTTCATTATATGAAATTGTTAATATTCATAGCAATTTCATATAATGAACCCGGTTTTTTGGCAAGCAAAAGACGGCATACGAGATGTGTACCAGTGTCAACGTTTCGCCGTCTTCGT	691	629	1105	2020	2798	4681
2610028A01Rik	NM_028228.2	TAGAAGACGCACCGGGTGGTTTAAAGGAAAGGGTTTGTTAATATTCATAGCAAACCCTTTCCTTTAGACCACTTTTTTGGCAAGCAAAAGACGGCATACGAGATACGTACCAGTGTCACAACTTCGCCGTCTTCGT	451	22	363	1318	100	1538
2610028A01Rik	NM_028228.2	TAGAAGACGCACCGGGTAGAAATAGACGCCATACTAGTTAATATTCATAGCTAGTGTGGCGTCTATTTCTACTTTTTTGGCAAGCAAAAGACGGCATACGAGATCAGTACCAGTGTCACATGTTCGCCGTCTTCGT	430	7	1525	1257	30	6464
2700060E02Rik	NM_026528.3	TAGAAGACGCACCGGGCTTCTTACCTGCTTAGTGATGTTAATATTCATAGCATCACTAGGCAGGTGAGAAGCTTTTTTGGCAAGCAAAAGACGGCATACGAGATCACAACGTGTGTGTACTGTTCGCCGTCTTCGT	643	267	0	1880	1187	1
2700060E02Rik	NM_026528.3	TAGAAGACGCACCGGGCAGTTGCTAAAGCAAATTAAGTTAATATTCATAGCTTGATTTGCTTTAGCAACTGCTTTTTTGGCAAGCAAAAGACGGCATACGAGATCACAGTCAACTGCAGTCATTCGCCGTCTTCGT	1829	2090	452	5347	9302	1916
2700060E02Rik	NM_026528.3	TAGAAGACGCACCGGGCCTAGTGGTGGGAACTATTAGTTAATATTCATAGCTAATGGTTCCCATCACTAGGCTTTTTTGGCAAGCAAAAGACGGCATACGAGATGTCAGTCAACTGCAGTGTTTCGCCGTCTTCGT	752	673	241	2198	2997	1021
2700060E02Rik	NM_026528.3	TAGAAGACGCACCGGCTGATCCAAAGATAGACCATAGTTAATATTCATAGCTGTGGTCTGTCTTTGGATCAGTTTTTTGGCAAGCAAAAGACGGCATACGAGATACCAGTCAACTGCAGTTGTTCGCCGTCTTCGT	639	2014	723	1869	8964	3066
2700060E02Rik	NM_026528.3	TAGAAGACGCACCGGCCACTGATCAATTTGGATGTAGTTAATATTCATAGCTACATCCAAGTTGATCAGTGGTTTTTTGGCAAGCAAAAGACGGCATACGAGATCACACACACAACTGTGGTTTCGCCGTCTTCGT	471	271	1012	1377	1208	4287
2700060E02Rik	NM_026528.3	TAGAAGACGCACCGGCCTGTTGCTTTAGAGAAATATGTTAATATTCATAGCATGTTTCTCTAAAGCAACAGGTTTTTTGGCAAGCAAAAGACGGCATACGAGATTGCAGTCAACTGCAGTACTTCGCCGTCTTCGT	399	0	71	1168	0	301
4933421E11Rik	NM_028081.2	TAGAAGACGCACCGGGTGCTATGAGAGTGGCTTTGTGTTAATATTCATAGCACAAAGTCACTTTCATAGCACTTTTTTGGCAAGCAAAAGACGGCATACGAGATGTCAACGTGTACCAACCATTCGCCGTCTTCGT	1120	769	0	3276	3425	0
4933421E11Rik	NM_028081.2	TAGAAGACGCACCGGCGCAGTATGAGATGGTATTAAGTTAATATTCATAGCTTGATGCCATCTCATACTGCGTTTTTTGGCAAGCAAAAGACGGCATACGAGATCACAACGTGTACCATGCATTCGCCGTCTTCGT	617	1468	7	1804	6536	31
4933421E11Rik	NM_028081.2	TAGAAGACGCACCGGCCTGAAATTGGAGATGATATCGTTAATATTCATAGCGGTATCATCTCCAGTTTCAGGTTTTTTGGCAAGCAAAAGACGGCATACGAGATGTCAACGTGTACCATGGTTTCGCCGTCTTCGT	905	2018	84	2645	8985	356
4933421E11Rik	NM_028081.2	TAGAAGACGCACCGGGCCTGAAATTGGAGATGATATGTTAATATTCATAGCGTATCATCTCCAGTTTCAGGCTTTTTTGGCAAGCAAAAGACGGCATACGAGATCACAACGTGTACCAACTGTTCGCCGTCTTCGT	766	1439	440	2241	6407	1865
4933421E11Rik	NM_028081.2	TAGAAGACGCACCGGCCTCAGGTCTTACCTTAAGAGGTTAATATTCATAGCTTCTTAGGGTAAGACCTGAGGTTTTTTGGCAAGCAAAAGACGGCATACGAGATACCAACGTGTACCAACACTTCGCCGTCTTCGT	586	304	499	1712	1352	2116
a	NM_015770.3	TAGAAGACGCACCGGCTCCATGAATTCGTTGGATTTGTTAATATTCATAGCAAATCCAGCGAGTTCATGGAGTTTTTTGGCAAGCAAAAGACGGCATACGAGATTGGTTGGTGTACGTACACTTCGCCGTCTTCGT	440	805	0	1285	3585	0
a	NM_015770.3	TAGAAGACGCACCGGCGTGGTTAGTGGTTGTGATTTGTTAATATTCATAGCAAGTCACAACCACTGACCACGTTTTTTGGCAAGCAAAAGACGGCATACGAGATGTCAACCATGGTTGGTACTTCGCCGTCTTCGT	247	0	0	722	0	0
a	NM_015770.3	TAGAAGACGCACCGGGCGGAGTAATTCCTCTATGAAGTTAATATTCATAGCTTCATGGAGGAGTTACTCCGCTTTTTTGGCAAGCAAAAGACGGCATACGAGATCAGTTGGTGTACGTACCATTCGCCGTCTTCGT	908	438	311	2654	1950	1317
a	NM_015770.3	TAGAAGACGCACCGGGTGGTTAGTGGTTGTGATTTGGTTAATATTCATAGCCAAGTCACAACCACTGACCACTTTTTTGGCAAGCAAAAGACGGCATACGAGATTGCAACCATGGTTGGTTGTTCGCCGTCTTCGT	492	217	768	1438	964	3256
a	NM_015770.3	TAGAAGACGCACCGGCTCCTGCTAGTGCTGTTTCTTGTTAATATTCATAGCAAGAAACGGCACTGGCAGGAGTTTTTTGGCAAGCAAAAGACGGCATACGAGATACGTTGGTGTACGTACTGTTCGCCGTCTTCGT	340	0	1210	993	2	5128
a	NM_015770.3	TAGAAGACGCACCGGCCTCTATGAACTCGTTGGATTGTTAATATTCATAGCAATCCAGCGAGTTCATGGAGGTTTTTTGGCAAGCAAAAGACGGCATACGAGATACCAACCATGGTTGCAGTTTCGCCGTCTTCGT	659	0	811	1927	0	3438
A4galt	NM_001004150.1	TAGAAGACGCACCGGGCAGTCATATCATATCAACATGTTAATATTCATAGCATGTTGATATGATATGACTGCTTTTTTGGCAAGCAAAAGACGGCATACGAGATTGCAGTGTGTGTGTCAACTTCGCCGTCTTCGT	373	874	0	1091	3892	1
A4galt	NM_001004150.1	TAGAAGACGCACCGGCCCAGCTATATGCCCGTTATTGTTAATATTCATAGCAATAGCGGGCATGTAGCTGGGTTTTTTGGCAAGCAAAAGACGGCATACGAGATACCAGTGTGTGTGTACCATTCGCCGTCTTCGT	799	912	475	2337	4061	2014
A4galt	NM_001004150.1	TAGAAGACGCACCGGCCAAGGACTAAAGAGAGTATAGTTAATATTCATAGCTATACTCTCTTTGGTCCTTGGTTTTTTGGCAAGCAAAAGACGGCATACGAGATCACAGTGTGTGTGTACGTTTCGCCGTCTTCGT	919	1007	1294	2687	4482	5484
A4galt	NM_001004150.1	TAGAAGACGCACCGGCGAGATAGGGTTTCTTTGTGTGTTAATATTCATAGCACACAGAGAAACCCTGTCTCGTTTTTTGGCAAGCAAAAGACGGCATACGAGATTGCACATGACCAGTACTGTTCGCCGTCTTCGT	1109	642	1108	3242	2859	4696
A4galt	NM_001004150.1	TAGAAGACGCACCGGCTTCAAGAAGTGGTGTTTCATGTTAATATTCATAGCATGGAACACCACTTCTTGAAGTTTTTTGGCAAGCAAAAGACGGCATACGAGATACGTCAGTTGGTCACACATTCGCCGTCTTCGT	833	0	939	2435	1	3978
A4galt	NM_001004150.1	TAGAAGACGCACCGGCCAGGCAATATCTTCTTCTTAGTTAATATTCATAGCTAGGAAGAAGATGTTGCCTGGTTTTTTGGCAAGCAAAAGACGGCATACGAGATACCAGTGTGTGTGTCATGTTCGCCGTCTTCGT	393	0	239	1149	1	1012
A4gnt	NM_001077424.1	TAGAAGACGCACCGGTCCGTACAGCTGACTTTAAATGTTAATATTCATAGCATTTGAAGTCAGCTGTACGGATTTTTTGGCAAGCAAAAGACGGCATACGAGATTGCACAGTACGTGTCACATTCGCCGTCTTCGT	760	1501	6	2222	6682	24
A4gnt	NM_001077424.1	TAGAAGACGCACCGGGGACGAAGCATTATGTTTATAGTTAATATTCATAGCTATAAACATGATGCTTCGTCCTTTTTTGGCAAGCAAAAGACGGCATACGAGATGTCACAGTACGTGTCATGTTCGCCGTCTTCGT	558	1692	220	1630	7532	934
A4gnt	NM_001077424.1	TAGAAGACGCACCGGTCCCTCCTTTCGGCTATTAATGTTAATATTCATAGCATTAATGGCCGAGAGGAGGGATTTTTTGGCAAGCAAAAGACGGCATACGAGATACCACAGTACGTGTCAGTTTCGCCGTCTTCGT	850	649	504	2486	2888	2137
A4gnt	NM_001077424.1	TAGAAGACGCACCGGACGGGTGTGGTGTTGTCTTAGGTTAATATTCATAGCTTAAGACGACACCACACCCGTTTTTTTGGCAAGCAAAAGACGGCATACGAGATTGCACAGTACGTGTGTTGTTCGCCGTCTTCGT	907	1078	1517	2651	4798	6429
A4gnt	NM_001077424.1	TAGAAGACGCACCGGCTGCCTCCTTTCTTATTTCTAGTTAATATTCATAGCTGGAAATGAGAAAGGAGGCAGTTTTTTGGCAAGCAAAAGACGGCATACGAGATACCAACGTTGCAGTACTGTTCGCCGTCTTCGT	530	423	925	1550	1881	3922
A4gnt	NM_001077424.1	TAGAAGACGCACCGGGACCTGAAGTGTTTGAATATTGTTAATATTCATAGCAATATTCAAACACTTCAGGTCTTTTTTGGCAAGCAAAAGACGGCATACGAGATCACACAGTACGTGTCAACTTCGCCGTCTTCGT	289	0	442	844	0	1874
Aacs	NM_030210.1	TAGAAGACGCACCGGCGCTGTTGTATTTCGCTTTATGTTAATATTCATAGCATAGAGCGAGATACAACAGCGTTTTTTGGCAAGCAAAAGACGGCATACGAGATGTGTACCATGCAACACGTTTCGCCGTCTTCGT	743	379	163	2171	1687	692
Aacs	NM_030210.1	TAGAAGACGCACCGGGCTTGGGAATTACAATGATTTGTTAATATTCATAGCAAGTCATTGTAATTCCCAAGCTTTTTTGGCAAGCAAAAGACGGCATACGAGATCAGTACCATGCAACACCATTCGCCGTCTTCGT	1009	1734	897	2950	7720	3803
Aacs	NM_030210.1	TAGAAGACGCACCGGGCATCTTTGGTCTTGTATGATGTTAATATTCATAGCATCATACAGGACCAAGGATGCTTTTTTGGCAAGCAAAAGACGGCATACGAGATCAGTACCATGCAACTGGTTTCGCCGTCTTCGT	286	443	293	835	1974	1243
Aacs	NM_030210.1	TAGAAGACGCACCGGCCATCTAGCTGTGTATGTGATGTTAATATTCATAGCATCACATGCACAGCTGGATGGTTTTTTGGCAAGCAAAAGACGGCATACGAGATTGCACAACCACAGTACCATTCGCCGTCTTCGT	1584	732	1705	4631	3257	7224
Aacs	NM_030210.1	TAGAAGACGCACCGGCCACCCTTTGTTCATTATGTTGTTAATATTCATAGCAACATGATGAACAGAGGGTGGTTTTTTGGCAAGCAAAAGACGGCATACGAGATTGGTACCATGCAACACACTTCGCCGTCTTCGT	171	0	500	499	0	2118
Aacs	NM_030210.1	TAGAAGACGCACCGGCCCAAGGGAGAGGATTGATATGTTAATATTCATAGCATGTCAATCTTCTCCCTTGGGTTTTTTGGCAAGCAAAAGACGGCATACGAGATACGTACCATGCAACACTGTTCGCCGTCTTCGT	293	0	263	858	0	1116
Aadac	NM_023383.1	TAGAAGACGCACCGGGTCCGCATATACATACTCAAAGTTAATATTCATAGCTTTGGGTATGTATATGCGGACTTTTTTGGCAAGCAAAAGACGGCATACGAGATACCACAACGTACGTTGTGTTCGCCGTCTTCGT	383	281	0	1121	1252	0
Aadac	NM_023383.1	TAGAAGACGCACCGGCGTCCGCATATATATACCTAAGTTAATATTCATAGCTTGGGTATGTATATGCGGACGTTTTTTGGCAAGCAAAAGACGGCATACGAGATTGGTCAGTCACAACTGACTTCGCCGTCTTCGT	145	0	0	425	0	0
Aadac	NM_023383.1	TAGAAGACGCACCGGGCTCCTTGAGAGATATAAGAAGTTAATATTCATAGCTTCTTGTATCTCTCAGGGAGCTTTTTTGGCAAGCAAAAGACGGCATACGAGATACGTCAGTCACAACTGTGTTCGCCGTCTTCGT	358	1187	507	1048	5285	2150
Aadac	NM_023383.1	TAGAAGACGCACCGGGAGATGGACAGCCTATAAATTGTTAATATTCATAGCAGTTTATGGGCTGTCCATCTCTTTTTTGGCAAGCAAAAGACGGCATACGAGATGTCACAACGTACCAGTGTTTCGCCGTCTTCGT	944	1052	460	2759	4683	1951
Aadac	NM_023383.1	TAGAAGACGCACCGGCTTGCCAGTATGATGTTCTAAGTTAATATTCATAGCTTAGGACATCATACTGGCAAGTTTTTTGGCAAGCAAAAGACGGCATACGAGATCAGTCAGTCACATGGTCATTCGCCGTCTTCGT	1222	1366	3881	3574	6080	16446
Aadac	NM_023383.1	TAGAAGACGCACCGGGCCCATAAACTTGATGTTGTTGTTAATATTCATAGCAACAGCATCAAGTTTATGGGCTTTTTTGGCAAGCAAAAGACGGCATACGAGATGTGTCAGTCACATGGTGTTTCGCCGTCTTCGT	631	4	261	1844	16	1106
Aadat	NM_011834.2	TAGAAGACGCACCGGCCTAAGACCTTGATATAGAATGTTAATATTCATAGCATTCTGTATCAAGGTCTTAGGTTTTTTGGCAAGCAAAAGACGGCATACGAGATGTCAGTCACAACTGACACTTCGCCGTCTTCGT	109	0	0	319	0	0
Aadat	NM_011834.2	TAGAAGACGCACCGGGCTCATATTGACAGAACTATTGTTAATATTCATAGCAATAGTTCTGTCAATATGAGCTTTTTTGGCAAGCAAAAGACGGCATACGAGATCACAGTCACAACTGACGTTTCGCCGTCTTCGT	354	1001	3	1036	4454	11
Aadat	NM_011834.2	TAGAAGACGCACCGGCCCTAAGACCTTGATATAGAAGTTAATATTCATAGCTTCTGTATCAAGGTCTTAGGGTTTTTTGGCAAGCAAAAGACGGCATACGAGATACCAGTCACAACTGACCATTCGCCGTCTTCGT	1233	2308	915	3605	10274	3878
Aadat	NM_011834.2	TAGAAGACGCACCGGCACATTGCTAAATAGCTTTCTGTTAATATTCATAGCAGAAAGCTATTTGGCAATGTGTTTTTTGGCAAGCAAAAGACGGCATACGAGATACCAACGTTGTGACCATGTTCGCCGTCTTCGT	596	1543	1112	1742	6870	4711
Aadat	NM_011834.2	TAGAAGACGCACCGGGCAACTGACAAAGCATTAAATGTTAATATTCATAGCATTTAATGCTTTGTCAGTTGCTTTTTTGGCAAGCAAAAGACGGCATACGAGATACCAGTCACAACTGCATGTTCGCCGTCTTCGT	488	0	2386	1428	0	10110
Aadat	NM_011834.2	TAGAAGACGCACCGGGCCAAATAGCTTTCTGATTTAGTTAATATTCATAGCTAGATCAGAAAGCTATTTGGCTTTTTTGGCAAGCAAAAGACGGCATACGAGATCACAACGTTGTGACACGTTTCGCCGTCTTCGT	150	0	233	439	0	989
Aanat	NM_009591.2	TAGAAGACGCACCGGCCTTCATTATTGGCTCGTTGTGTTAATATTCATAGCACAGCGAGCCAATGATGAAGGTTTTTTGGCAAGCAAAAGACGGCATACGAGATTGCACACACAACACCAACTTCGCCGTCTTCGT	369	869	0	1078	3868	1
Aanat	NM_009591.2	TAGAAGACGCACCGGCGGCACTTCTTAACCTTGTGTGTTAATATTCATAGCACACAGGGTTAGGAAGTGCCGTTTTTTGGCAAGCAAAAGACGGCATACGAGATCACAGTGTTGTGACCAACTTCGCCGTCTTCGT	314	0	0	918	1	0
Aanat	NM_009591.2	TAGAAGACGCACCGGCCAATTGGAGTATAGAGGTAAGTTAATATTCATAGCTTACCTCTGTACTCCAGTTGGTTTTTTGGCAAGCAAAAGACGGCATACGAGATTGCAGTGTTGTGACGTTGTTCGCCGTCTTCGT	689	2287	1402	2015	10182	5941
Aanat	NM_009591.2	TAGAAGACGCACCGGGTACCCTTCTATGAGAAATTTGTTAATATTCATAGCAAATTTCTCATAGAAGGGTACTTTTTTGGCAAGCAAAAGACGGCATACGAGATACCAGTGTTGTGACCAGTTTCGCCGTCTTCGT	1576	1876	1622	4607	8350	6872
Aanat	NM_009591.2	TAGAAGACGCACCGGCAGAGGTAAGGGCTAATAAGGGTTAATATTCATAGCCTTTATTGGCCCTTACCTCTGTTTTTTGGCAAGCAAAAGACGGCATACGAGATCACAACCAACTGTGCAGTTTCGCCGTCTTCGT	657	83	271	1921	371	1147
Aanat	NM_009591.2	TAGAAGACGCACCGGGCCATTTGGGACCTTAGAGTTGTTAATATTCATAGCAACTCTGAGGTCCCAAGTGGCTTTTTTGGCAAGCAAAAGACGGCATACGAGATTGCAGTGTTGTGACCACATTCGCCGTCTTCGT	775	280	1446	2267	1248	6130
Aars	NM_146217.3	TAGAAGACGCACCGGCTCGCCATTAACCAGATATGTGTTAATATTCATAGCACATGTCTGGTTGATGGCGAGTTTTTTGGCAAGCAAAAGACGGCATACGAGATACCACATGCACAGTACACTTCGCCGTCTTCGT	327	0	0	957	0	0
Aars	NM_146217.3	TAGAAGACGCACCGGCCTCGTGTTCATCTAGTATAAGTTAATATTCATAGCTTATACTGGATGAACACGAGGTTTTTTGGCAAGCAAAAGACGGCATACGAGATTGGTACCAACACACTGACTTCGCCGTCTTCGT	343	0	0	1003	0	1
Aars	NM_146217.3	TAGAAGACGCACCGGGCAGAGATACTGTCTGTTTATGTTAATATTCATAGCATAAGCAGACAGTATCTCTGCTTTTTTGGCAAGCAAAAGACGGCATACGAGATCAGTACCAACACACTGCATTCGCCGTCTTCGT	275	1226	689	805	5456	2919
Aars	NM_146217.3	TAGAAGACGCACCGGGACCTCATTATGCTGGATATTGTTAATATTCATAGCAATGTCCAGCATGATGAGGTCTTTTTTGGCAAGCAAAAGACGGCATACGAGATGTGTACCAACACTGGTGTTTCGCCGTCTTCGT	381	405	235	1115	1804	998
Aars	NM_146217.3	TAGAAGACGCACCGGGCTGCACATAGGAATGATATAGTTAATATTCATAGCTATATCGTTCCTATGTGCAGCTTTTTTGGCAAGCAAAAGACGGCATACGAGATACGTACCAACACACTGTGTTCGCCGTCTTCGT	599	642	433	1752	2860	1837
Aars	NM_146217.3	TAGAAGACGCACCGGCCTCGTGTTCATCTAGTATAAGTTAATATTCATAGCTTATACTGGATGAACACGAGGTTTTTTGGCAAGCAAAAGACGGCATACGAGATACCACAGTTGGTACGTGTTTCGCCGTCTTCGT	316	0	119	924	0	503
Aars2	NM_198608.2	TAGAAGACGCACCGGCCCAAGTATAACTACATTCTTGTTAATATTCATAGCAAGAGTGTAGTTATACTTGGGTTTTTTGGCAAGCAAAAGACGGCATACGAGATGTGTACCAACACTGCAACTTCGCCGTCTTCGT	466	816	433	1362	3633	1833
Aars2	NM_198608.2	TAGAAGACGCACCGGCCACTAGGAGATTGTAAGAAAGTTAATATTCATAGCTTTCTTACAGTCTCCTGGTGGTTTTTTGGCAAGCAAAAGACGGCATACGAGATACGTACCAACACTGCACATTCGCCGTCTTCGT	1215	1229	1748	3553	5473	7408
Aars2	NM_198608.2	TAGAAGACGCACCGGTGAGAAGAACTCAGTTAAGATGTTAATATTCATAGCATCTTGACTGAGTTCTTCTCATTTTTTGGCAAGCAAAAGACGGCATACGAGATACGTACCAACACTGACGTTTCGCCGTCTTCGT	640	600	1003	1871	2670	4252
Aars2	NM_198608.2	TAGAAGACGCACCGGCAGCTGGTAGGGCTTTGGGATGTTAATATTCATAGCATTCCAAAGCTCTACCAGCTGTTTTTTGGCAAGCAAAAGACGGCATACGAGATCACACACAGTTGCAGTCATTCGCCGTCTTCGT	1189	808	1675	3476	3597	7100
Aars2	NM_198608.2	TAGAAGACGCACCGGCCAGGACATAGAGGAATAAGAGTTAATATTCATAGCTCTTGTTCCTCTGTGTCCTGGTTTTTTGGCAAGCAAAAGACGGCATACGAGATACCACATGACCACAGTGTTTCGCCGTCTTCGT	1122	21	1520	3279	92	6442
Aars2	NM_198608.2	TAGAAGACGCACCGGGTGGCCTCTTATTAGATAGAAGTTAATATTCATAGCTTCTATCTAATAGGAGGCCACTTTTTTGGCAAGCAAAAGACGGCATACGAGATTGGTACCAACACTGCATGTTCGCCGTCTTCGT	349	1	778	1020	4	3295
Aasdh	NM_173765.2	TAGAAGACGCACCGGCTTAGACGTTTACAACTACATGTTAATATTCATAGCATGTGGTTGTAAACGTCTAAGTTTTTTGGCAAGCAAAAGACGGCATACGAGATCACAGTACACGTGTACACTTCGCCGTCTTCGT	106	0	0	309	0	0
Aasdh	NM_173765.2	TAGAAGACGCACCGGGTCATTGTAAAGCTTATGGATGTTAATATTCATAGCATCCATAGGCTTTACAATGACTTTTTTGGCAAGCAAAAGACGGCATACGAGATTGCAACACGTACGTGTACTTCGCCGTCTTCGT	157	0	0	459	0	0
Aasdh	NM_173765.2	TAGAAGACGCACCGGCTGGGAATCAATGTTTGTTATGTTAATATTCATAGCATAACAAGCATTGATTCCCAGTTTTTTGGCAAGCAAAAGACGGCATACGAGATTGCAGTACACGTGTACCATTCGCCGTCTTCGT	858	1488	360	2510	6623	1524
Aasdh	NM_173765.2	TAGAAGACGCACCGGGACCTAAAGTATGTTCTTGTTGTTAATATTCATAGCAACGAGAACATACTTTAGGTCTTTTTTGGCAAGCAAAAGACGGCATACGAGATACCAGTACACGTGTACGTTTCGCCGTCTTCGT	272	217	217	796	966	920
Aasdh	NM_173765.2	TAGAAGACGCACCGGGTCAATGGGAGGGTTGGAGATGTTAATATTCATAGCATTTCCAACCCTCTCATTGACTTTTTTGGCAAGCAAAAGACGGCATACGAGATCACAACACGTACGTGTCATTCGCCGTCTTCGT	477	2	201	1395	7	851
Aasdh	NM_173765.2	TAGAAGACGCACCGGCAGGACTCATTTATGTTGGATGTTAATATTCATAGCATCCGACATAAATGAGTCCTGTTTTTTGGCAAGCAAAAGACGGCATACGAGATGTCAGTACACGTGTACTGTTCGCCGTCTTCGT	463	0	1	1354	0	4
Aasdhppt	NM_026276.2	TAGAAGACGCACCGGGTGGGAAACAATTAGAAGTTTGTTAATATTCATAGCAAACTTCTGATTGTTTCCCACTTTTTTGGCAAGCAAAAGACGGCATACGAGATACGTCACACATGTGACGTTTCGCCGTCTTCGT	196	0	0	574	0	0
Aasdhppt	NM_026276.2	TAGAAGACGCACCGGTCTCCATTAAACATGGACATTGTTAATATTCATAGCAATGTCCATGTTTAATGGAGATTTTTTGGCAAGCAAAAGACGGCATACGAGATGTGTCACACATGTGACTGTTCGCCGTCTTCGT	840	1282	39	2456	5709	167
Aasdhppt	NM_026276.2	TAGAAGACGCACCGGGAGGAAGTTTACCATTCTTAAGTTAATATTCATAGCTTAAGAATGGTAAACTTCCTCTTTTTTGGCAAGCAAAAGACGGCATACGAGATCAGTCACACATGTGACACTTCGCCGTCTTCGT	428	335	60	1250	1492	253
Aasdhppt	NM_026276.2	TAGAAGACGCACCGGGTCGTGGTTCAATTCTAGAATGTTAATATTCATAGCATTCTGGAATTGAACCACGACTTTTTTGGCAAGCAAAAGACGGCATACGAGATTGGTCACACATGTGTGGTTTCGCCGTCTTCGT	948	188	70	2773	836	297
Aasdhppt	NM_026276.2	TAGAAGACGCACCGGCTTGCGAAAGACTTGTTGAATGTTAATATTCATAGCATTCAACGAGTCTTTCGCAAGTTTTTTGGCAAGCAAAAGACGGCATACGAGATTGGTCACACATGTGACCATTCGCCGTCTTCGT	308	508	191	901	2262	810
Aasdhppt	NM_026276.2	TAGAAGACGCACCGGGCTCTATTGGCTCTATTGAGTGTTAATATTCATAGCACTCAATGGAGCCAATGGAGCTTTTTTGGCAAGCAAAAGACGGCATACGAGATTGCACATGACTGACACCATTCGCCGTCTTCGT	562	0	898	1642	0	3807
Aass	NM_013930.3	TAGAAGACGCACCGGGCCCTATACAACTTGTTTAATGTTAATATTCATAGCATTAAACAAGTTGTATAGGGCTTTTTTGGCAAGCAAAAGACGGCATACGAGATTGGTACCAACCAGTTGACTTCGCCGTCTTCGT	267	0	0	780	0	0
Aass	NM_013930.3	TAGAAGACGCACCGGCGCCCTATACAATTTGTTTAAGTTAATATTCATAGCTTAAACAAGTTGTATAGGGCGTTTTTTGGCAAGCAAAAGACGGCATACGAGATACGTACCAACCAGTTGTGTTCGCCGTCTTCGT	774	1473	1351	2263	6557	5726
Aass	NM_013930.3	TAGAAGACGCACCGGCGAAGCATCACACTTGTTAATGTTAATATTCATAGCGTTAACAGGTGTGATGCTTCGTTTTTTGGCAAGCAAAAGACGGCATACGAGATACCACATGTGTGACACCATTCGCCGTCTTCGT	1205	939	2053	3524	4178	8701
Aass	NM_013930.3	TAGAAGACGCACCGGCCGAAGTATCACACTTGTTAAGTTAATATTCATAGCTTAACAGGTGTGATGCTTCGGTTTTTTGGCAAGCAAAAGACGGCATACGAGATCAGTACCAACCAGTTGCATTCGCCGTCTTCGT	1266	364	920	3701	1622	3897
Aass	NM_013930.3	TAGAAGACGCACCGGCCCGTAGAATATGAGAAATATGTTAATATTCATAGCATATTTCTCGTATTCTACGGGTTTTTTGGCAAGCAAAAGACGGCATACGAGATCAGTACCAACCACAGTCATTCGCCGTCTTCGT	566	2	267	1654	9	1130
Aass	NM_013930.3	TAGAAGACGCACCGGCGGCTTATTGATTATGAGAAAGTTAATATTCATAGCTTTCTCATAATCAATGAGCCGTTTTTTGGCAAGCAAAAGACGGCATACGAGATGTGTACCAACCACAGTGTTTCGCCGTCTTCGT	338	0	1335	988	0	5657
Abat	NM_172961.2	TAGAAGACGCACCGGCGGAATAAACTCATCCTAATTGTTAATATTCATAGCAATTAGGATGAGTTTATTCCGTTTTTTGGCAAGCAAAAGACGGCATACGAGATACGTTGGTGTTGCAGTGTTTCGCCGTCTTCGT	736	892	3	2151	3969	12
Abat	NM_172961.2	TAGAAGACGCACCGGGCCTAGATCTAAGGAATTAATGTTAATATTCATAGCATTAGTTCCTTAGATCTAGGCTTTTTTGGCAAGCAAAAGACGGCATACGAGATCAGTTGGTGTTGCAGTACTTCGCCGTCTTCGT	701	2602	615	2051	11582	2607
Abat	NM_172961.2	TAGAAGACGCACCGGCGGCATCTTAGTAGACTTTAAGTTAATATTCATAGCTTGAAGTCTGCTAAGATGCCGTTTTTTGGCAAGCAAAAGACGGCATACGAGATTGGTTGGTGTTGCAGTCATTCGCCGTCTTCGT	2385	3046	1409	6974	13559	5973
Abat	NM_172961.2	TAGAAGACGCACCGGCCTGGCTTTCATGTTTCTTTAGTTAATATTCATAGCTAAGGAAGCATGAAAGCCAGGTTTTTTGGCAAGCAAAAGACGGCATACGAGATGTGTTGGTGTTGGTTGTGTTCGCCGTCTTCGT	822	1107	641	2403	4926	2715
Abat	NM_172961.2	TAGAAGACGCACCGGCGATGTGATGATGTTCAGTAAGTTAATATTCATAGCTTGCTGAACGTCATCACATCGTTTTTTGGCAAGCAAAAGACGGCATACGAGATGTGTTGGTGTTGCAGTTGTTCGCCGTCTTCGT	1223	1568	2864	3576	6979	12137
Abat	NM_172961.2	TAGAAGACGCACCGGGCAGAGCTTATGGTGACTATTGTTAATATTCATAGCAATGGTCACCATGAGCTCTGCTTTTTTGGCAAGCAAAAGACGGCATACGAGATGTCACATGCAGTGTGTTGTTCGCCGTCTTCGT	405	3	264	1185	15	1119
Abca1	NM_013454.3	TAGAAGACGCACCGGCCGGTGTTGTTGGAAGCTTTGGTTAATATTCATAGCTAAAGTTTCCAACAACACCGGTTTTTTGGCAAGCAAAAGACGGCATACGAGATGTCAGTGTACTGACACGTTTCGCCGTCTTCGT	284	1690	408	829	7521	1727
Abca1	NM_013454.3	TAGAAGACGCACCGGGTCCTGTGTTTCTGTGGAGAGGTTAATATTCATAGCTTCTCCACAGAAACGCAGGACTTTTTTGGCAAGCAAAAGACGGCATACGAGATACCAACGTGTTGCAACTGTTCGCCGTCTTCGT	667	2014	707	1950	8966	2996
Abca1	NM_013454.3	TAGAAGACGCACCGGCCTGTTATGTTGATGACATTTGTTAATATTCATAGCAAATGTCATCAACATAACAGGTTTTTTGGCAAGCAAAAGACGGCATACGAGATCACAGTGTACTGACACCATTCGCCGTCTTCGT	195	652	277	571	2902	1173
Abca1	NM_013454.3	TAGAAGACGCACCGGCCCGGTGTTGTTGGAAGCTTTGTTAATATTCATAGCAAAGTTTCCAACAACACCGGGTTTTTTGGCAAGCAAAAGACGGCATACGAGATACCAGTGTACTGACACTGTTCGCCGTCTTCGT	613	0	1326	1792	0	5621
Abca1	NM_013454.3	TAGAAGACGCACCGGCGCTAGATATACCTAGTATAAGTTAATATTCATAGCTTATGCTAGGTATATCTAGCGTTTTTTGGCAAGCAAAAGACGGCATACGAGATCACAGTGTACTGACCATGTTCGCCGTCTTCGT	836	0	964	2444	1	4086
Abca1	NM_013454.3	TAGAAGACGCACCGGGCCTGGTAAAGTGTGGAGGAAGTTAATATTCATAGCTTTCTCCATACTTTACCAGGCTTTTTTGGCAAGCAAAAGACGGCATACGAGATTGCAGTGTACTGACACACTTCGCCGTCTTCGT	406	0	442	1187	1	1875
ABCA12	XM_001002308.2	TAGAAGACGCACCGGGCCATTTCTTTGTCTGGTTTAGTTAATATTCATAGCTAAGCCAGGCAAAGAAATGGCTTTTTTGGCAAGCAAAAGACGGCATACGAGATCAGTCAACACACACTGACTTCGCCGTCTTCGT	231	0	0	675	1	0
Abca12	XM_001002308.2	TAGAAGACGCACCGGCCCTTTACAAAGACATCATTAGTTAATATTCATAGCTAATGATGTCTTTGTAAAGGGTTTTTTGGCAAGCAAAAGACGGCATACGAGATCACAGTGTTGGTGTGTGTTTCGCCGTCTTCGT	698	1911	998	2042	8506	4228
Abca12	XM_001002308.2	TAGAAGACGCACCGGCGCTATTTAAAGAAAGCGAAAGTTAATATTCATAGCTTTCGCTTTCTTTAAATAGCGTTTTTTGGCAAGCAAAAGACGGCATACGAGATACCAGTGTTGGTGTGTCATTCGCCGTCTTCGT	1167	1026	2145	3413	4567	9092
Abca12	XM_001002308.2	TAGAAGACGCACCGGCCGAGATAATTTCTTGTGTATGTTAATATTCATAGCATACACGAGAAATTATCTCGGTTTTTTGGCAAGCAAAAGACGGCATACGAGATACCAGTGTACTGTGTGTGTTCGCCGTCTTCGT	564	372	985	1650	1658	4176
Abca12	XM_001002308.2	TAGAAGACGCACCGGCACGTATCTTTGGTTTGGAAAGTTAATATTCATAGCTTTCCAAACCAAGGATGCGTGTTTTTTGGCAAGCAAAAGACGGCATACGAGATGTCAGTGTTGGTGTGTACTTCGCCGTCTTCGT	451	1	542	1320	5	2299
Abca13	NM_178259.3	TAGAAGACGCACCGGATCAGTATGGTGTGATATAAAGTTAATATTCATAGCTTTATATCACACCATACTGATTTTTTTGGCAAGCAAAAGACGGCATACGAGATACCACAGTACGTTGCAACTTCGCCGTCTTCGT	670	620	5	1960	2759	20
Abca13	NM_178259.3	TAGAAGACGCACCGGCTTACCCAGTCATAGTTATAAGTTAATATTCATAGCTTATAACTATGACTGGGTAAGTTTTTTGGCAAGCAAAAGACGGCATACGAGATGTCACAGTACGTTGGTTGTTCGCCGTCTTCGT	750	1615	1032	2192	7189	4372
Abca13	NM_178259.3	TAGAAGACGCACCGGCCATAGTGTCCTTGGAAATAAGTTAATATTCATAGCTTATTTCCGAGGACACTATGGTTTTTTGGCAAGCAAAAGACGGCATACGAGATTGCACAGTACGTTGCAGTTTCGCCGTCTTCGT	907	1474	2203	2653	6562	9336
Abca13	NM_178259.3	TAGAAGACGCACCGGCCAGGTAAAGTTTAGTTCTAGGTTAATATTCATAGCCTAGAACTAAACTTTGCCTGGTTTTTTGGCAAGCAAAAGACGGCATACGAGATACCAACGTTGCAGTGTGTTTCGCCGTCTTCGT	1310	1310	3220	3829	5832	13648
Abca13	NM_178259.3	TAGAAGACGCACCGGCTTCGGAGAATTGTAGATAAAGTTAATATTCATAGCTTTATCTACGATTCTCCGAAGTTTTTTGGCAAGCAAAAGACGGCATACGAGATGTCACAGTACGTTGCACATTCGCCGTCTTCGT	789	485	1277	2308	2161	5413
Abca13	NM_178259.3	TAGAAGACGCACCGGCCGAGAAGGTTGCATAATTATGTTAATATTCATAGCATAATTGTGCGACCTTCTCGGTTTTTTGGCAAGCAAAAGACGGCATACGAGATCACACAGTACGTTGGTACTTCGCCGTCTTCGT	260	0	676	761	0	2863
Abca2	NM_007379.2	TAGAAGACGCACCGGCGCGCCATTATCAACATATTTGTTAATATTCATAGCAAATGTGTTGATGATGGCGCGTTTTTTGGCAAGCAAAAGACGGCATACGAGATGTCAGTGTACTGACGTTGTTCGCCGTCTTCGT	387	0	0	1132	0	0
Abca2	NM_007379.2	TAGAAGACGCACCGGGCCAGTATCTTGCATAGATGTGTTAATATTCATAGCACATCTGTGCAAGATGCTGGCTTTTTTGGCAAGCAAAAGACGGCATACGAGATGTCAACGTCAACTGTGCATTCGCCGTCTTCGT	876	1305	13	2562	5811	57
Abca2	NM_007379.2	TAGAAGACGCACCGGCGCGTTATCTTCAAGGTAAATGTTAATATTCATAGCATTTGCCTTGAGGATAACGCGTTTTTTGGCAAGCAAAAGACGGCATACGAGATACCAGTGTACTGACCAACTTCGCCGTCTTCGT	469	477	257	1371	2122	1089
Abca2	NM_007379.2	TAGAAGACGCACCGGGAAAGGCAGGTTTAGGACTAAGTTAATATTCATAGCTTGGTCCTGAACCTGCCTTTCTTTTTTGGCAAGCAAAAGACGGCATACGAGATCACAGTGTACTGACGTACTTCGCCGTCTTCGT	459	620	407	1342	2762	1725
Abca2	NM_007379.2	TAGAAGACGCACCGGCGTGGCAACTTTATCCTTTATGTTAATATTCATAGCATAAGGGATAAAGTTGCCACGTTTTTTGGCAAGCAAAAGACGGCATACGAGATTGCAGTGTACTGACCAGTTTCGCCGTCTTCGT	571	884	1223	1668	3936	5182
Abca2	NM_007379.2	TAGAAGACGCACCGGGCGGTTCTTCAATAGGAATTTGTTAATATTCATAGCAAGTTCCTGTTGAAGAACCGCTTTTTTGGCAAGCAAAAGACGGCATACGAGATGTCAGTGTACTGACCACATTCGCCGTCTTCGT	373	0	245	1090	0	1037
Abca3	NM_001039581.1	TAGAAGACGCACCGGGCTTATATTCATGGGTATGAAGTTAATATTCATAGCTTCGTACCCATGAATATAAGCTTTTTTGGCAAGCAAAAGACGGCATACGAGATTGCAGTGTACTGCACAACTTCGCCGTCTTCGT	180	1059	0	527	4714	0
Abca3	NM_001039581.1	TAGAAGACGCACCGGGCCGAACATCTTTATTTCTATGTTAATATTCATAGCATAGAAGTAAAGATGTTCGGCTTTTTTGGCAAGCAAAAGACGGCATACGAGATGTCAGTGTACTGCACAGTTTCGCCGTCTTCGT	366	503	0	1070	2237	1
Abca3	NM_001039581.1	TAGAAGACGCACCGGGCGTCCTCTTCCTCCTAGTTTGTTAATATTCATAGCAAACTGGGAGGGAGAGGACGCTTTTTTGGCAAGCAAAAGACGGCATACGAGATCACAGTGTACTGCAGTTGTTCGCCGTCTTCGT	878	1170	424	2566	5208	1795
Abca3	NM_001039581.1	TAGAAGACGCACCGGCAGGAGTTAGCATGTAGGTTTGTTAATATTCATAGCAAACCTGCATGCTGACTCCTGTTTTTTGGCAAGCAAAAGACGGCATACGAGATTGCAACGTGTACTGCAACTTCGCCGTCTTCGT	362	412	298	1058	1835	1262
Abca3	NM_001039581.1	TAGAAGACGCACCGGGCACCAAGATATGGTCTATTAGTTAATATTCATAGCTAATGGACCATGTCTTGGTGCTTTTTTGGCAAGCAAAAGACGGCATACGAGATCACAGTGTACTGCACACATTCGCCGTCTTCGT	1070	948	1174	3129	4220	4977
Abca3	NM_001039581.1	TAGAAGACGCACCGGCTTCAGTTACACATGAAGAAAGTTAATATTCATAGCTTTCTTCGTGTGTAACTGAAGTTTTTTGGCAAGCAAAAGACGGCATACGAGATACCAGTGTACTGCACATGTTCGCCGTCTTCGT	420	387	661	1228	1721	2800
Abca4	NM_007378.1	TAGAAGACGCACCGGGAGTGGGAGGGGTATGGGTGTGTTAATATTCATAGCACATCCATACCCTTCCCACTCTTTTTTGGCAAGCAAAAGACGGCATACGAGATGTCACACACATGCAACCATTCGCCGTCTTCGT	1016	1834	1068	2971	8164	4524
Abca4	NM_007378.1	TAGAAGACGCACCGGGCTGATGATATGACTAGCTTTGTTAATATTCATAGCAAAGCTGGTCATATCATCAGCTTTTTTGGCAAGCAAAAGACGGCATACGAGATCACAGTGTTGGTCAGTCATTCGCCGTCTTCGT	1275	537	1013	3729	2390	4295
Abca4	NM_007378.1	TAGAAGACGCACCGGCCCGCTTATTCTTACGATAAAGTTAATATTCATAGCTTTGTCGTAAGAATAGGCGGGTTTTTTGGCAAGCAAAAGACGGCATACGAGATGTCAGTGTTGGTCAGTGTTTCGCCGTCTTCGT	1514	1	362	4427	4	1534
Abca4	NM_007378.1	TAGAAGACGCACCGGCTCTTTCAGAAAGAAACCAAAGTTAATATTCATAGCTTTGGTTTCTTTCTGAAAGAGTTTTTTGGCAAGCAAAAGACGGCATACGAGATCACAGTGTTGGTGTTGCATTCGCCGTCTTCGT	1287	0	1921	3764	0	8143
Abca4	NM_007378.1	TAGAAGACGCACCGGCCTGGATGTATGGGTATTAATGTTAATATTCATAGCATTGATGCCCATACATCCAGGTTTTTTGGCAAGCAAAAGACGGCATACGAGATTGCAGTGTTGGTGTTGACTTCGCCGTCTTCGT	496	0	407	1449	0	1724
Abca4	NM_007378.1	TAGAAGACGCACCGGCGTCTGAACATTACTTTCTATGTTAATATTCATAGCATAGAAAGTGATGTTCAGACGTTTTTTGGCAAGCAAAAGACGGCATACGAGATACCAGTGTTGGTGTTGTGTTCGCCGTCTTCGT	690	0	1	2016	2	4
Abca5	NM_147219.1	TAGAAGACGCACCGGCCAGAACATAATGGTGGTAATGTTAATATTCATAGCATTGCCACCATTATGTTCTGGTTTTTTGGCAAGCAAAAGACGGCATACGAGATCACAGTGTTGGTGTCAACTTCGCCGTCTTCGT	645	86	0	1887	383	2
Abca5	NM_147219.1	TAGAAGACGCACCGGCCAGCCATTATGGTATGTAATGTTAATATTCATAGCATTGCATACCATAATGGCTGGTTTTTTGGCAAGCAAAAGACGGCATACGAGATACCAGTGTTGGTGTCAGTTTCGCCGTCTTCGT	434	601	2	1269	2675	9
Abca5	NM_147219.1	TAGAAGACGCACCGGCCGACCTTGAGTTGGTTTGTTGTTAATATTCATAGCAATAAACCAACTCAGGGTCGGTTTTTTGGCAAGCAAAAGACGGCATACGAGATTGCAGTGTTGGTGTGTTGTTCGCCGTCTTCGT	1082	2975	1583	3163	13245	6707
Abca5	NM_147219.1	TAGAAGACGCACCGGCACCATGGTTGTGGTTTGGGTGTTAATATTCATAGCATCCAAACCATAACCATGGTGTTTTTTGGCAAGCAAAAGACGGCATACGAGATGTCACAACCAACTGCAGTTTCGCCGTCTTCGT	539	936	820	1576	4167	3475
Abca5	NM_147219.1	TAGAAGACGCACCGGGCAGGAGGATAGGGTAGTGTTGTTAATATTCATAGCAATACTACTCTATCCTCCTGCTTTTTTGGCAAGCAAAAGACGGCATACGAGATGTCAGTGTTGGTGTCATGTTCGCCGTCTTCGT	653	656	891	1910	2922	3774
Abca5	NM_147219.1	TAGAAGACGCACCGGCCGATTATCTTCCTAAGGTTAGTTAATATTCATAGCTAACCTTGGGAAGATGATCGGTTTTTTGGCAAGCAAAAGACGGCATACGAGATTGCAGTGTTGGTGTCACATTCGCCGTCTTCGT	927	776	2365	2710	3456	10021
Abca6	NM_147218.1	TAGAAGACGCACCGGGCAATGTTACTAAAGAGAGAAGTTAATATTCATAGCTTCTCTCTTTAGTAACATTGCTTTTTTGGCAAGCAAAAGACGGCATACGAGATACCAGTGTACTGACTGCATTCGCCGTCTTCGT	426	0	0	1246	0	0
Abca6	NM_147218.1	TAGAAGACGCACCGGGCTTGATGAGTTATGAAGTTTGTTAATATTCATAGCAAACTTCATAACTCATCAAGCTTTTTTGGCAAGCAAAAGACGGCATACGAGATTGCAGTGTACTGACTGTGTTCGCCGTCTTCGT	1162	2854	1032	3396	12704	4375
Abca6	NM_147218.1	TAGAAGACGCACCGGCAGACCTGATCATTTGGTTATGTTAATATTCATAGCATAACCGAATGATCAGGTCTGTTTTTTGGCAAGCAAAAGACGGCATACGAGATTGCACAACCAACTGGTGTTTCGCCGTCTTCGT	1087	1547	997	3178	6888	4225
Abca6	NM_147218.1	TAGAAGACGCACCGGCCAATTATTATAGGACTGCATGTTAATATTCATAGCATGCAGTCCTATAATAATTGGTTTTTTGGCAAGCAAAAGACGGCATACGAGATCACAGTGTACTGTGGTGTTTCGCCGTCTTCGT	670	872	1970	1960	3882	8347
Abca6	NM_147218.1	TAGAAGACGCACCGGCCTCAGGAGAATCTTATGTAAGTTAATATTCATAGCTTACATAGGATTCTCCTGAGGTTTTTTGGCAAGCAAAAGACGGCATACGAGATGTCAGTGTACTGACTGACTTCGCCGTCTTCGT	167	1	666	487	4	2822
Abca6	NM_147218.1	TAGAAGACGCACCGGGCACAATATATCGGATGCTTTGTTAATATTCATAGCAAAGCGTCCGGTATATTGTGCTTTTTTGGCAAGCAAAAGACGGCATACGAGATCACAGTGTACTGACTGGTTTCGCCGTCTTCGT	330	0	503	965	1	2133
Abca7	NM_013850.1	TAGAAGACGCACCGGGCGATTTCTTTGGAATAGCTTGTTAATATTCATAGCAAGCTGTTCCAAAGAAATCGCTTTTTTGGCAAGCAAAAGACGGCATACGAGATACCAGTGTACTGCAACCATTCGCCGTCTTCGT	740	1156	0	2164	5145	0
Abca7	NM_013850.1	TAGAAGACGCACCGGGCTAGGGAATATCCTTCTTTAGTTAATATTCATAGCTAAGGAAGGATGTTCCCTAGCTTTTTTGGCAAGCAAAAGACGGCATACGAGATGTCAGTGTACTGCAACACTTCGCCGTCTTCGT	600	1	0	1755	3	0
Abca7	NM_013850.1	TAGAAGACGCACCGGGCCAACAATGGATTCCTATATGTTAATATTCATAGCATGTAGGAGTCCATTGTTGGCTTTTTTGGCAAGCAAAAGACGGCATACGAGATACCAGTGTACTGCATGGTTTCGCCGTCTTCGT	1293	670	1337	3780	2981	5667
Abca7	NM_013850.1	TAGAAGACGCACCGGCCGCAGTATAATGTGTTGTTTGTTAATATTCATAGCAAACAGCACATTGTACTGCGGTTTTTTGGCAAGCAAAAGACGGCATACGAGATCACAGTGTACTGCAACGTTTCGCCGTCTTCGT	923	336	921	2699	1496	3901
Abca7	NM_013850.1	TAGAAGACGCACCGGCCTACGATTCAAGATTTGAATGTTAATATTCATAGCATTCGAATCTTGAATCGTAGGTTTTTTGGCAAGCAAAAGACGGCATACGAGATTGCAGTGTACTGCAACTGTTCGCCGTCTTCGT	236	0	906	689	1	3839
Abca7	NM_013850.1	TAGAAGACGCACCGGCTCAGATAGAGGATCTTTGTAGTTAATATTCATAGCTACAGAGATCCTCTGTCTGAGTTTTTTGGCAAGCAAAAGACGGCATACGAGATTGCACAACGTTGCACACATTCGCCGTCTTCGT	1391	0	363	4066	0	1540
Abca8b	NM_013851.1	TAGAAGACGCACCGGGCAGCAAATATGGCAAGTAATGTTAATATTCATAGCATTGCTTGCCATATTTGCTGCTTTTTTGGCAAGCAAAAGACGGCATACGAGATGTCAGTGTTGGTGTACCATTCGCCGTCTTCGT	1196	437	207	3496	1944	876
Abca8b	NM_013851.1	TAGAAGACGCACCGGGCTCATGTGGTTCTTGAAGGTGTTAATATTCATAGCATCTTCAAGAATCACATGAGCTTTTTTGGCAAGCAAAAGACGGCATACGAGATGTCAGTGTTGGTGTTGGTTTCGCCGTCTTCGT	968	550	468	2829	2448	1983
Abca8b	NM_013851.1	TAGAAGACGCACCGGGCCATTAGGAATGTCTTGTTTGTTAATATTCATAGCAAACGAGACATTCCTAGTGGCTTTTTTGGCAAGCAAAAGACGGCATACGAGATCACAGTGTTGGTGTACTGTTCGCCGTCTTCGT	972	537	1480	2841	2389	6270
Abca8b	NM_013851.1	TAGAAGACGCACCGGCCTTCATAAGATTGTGTTGTTGTTAATATTCATAGCAACAACACAGTCTTATGAAGGTTTTTTGGCAAGCAAAAGACGGCATACGAGATTGCAGTGTTGGTGTACGTTTCGCCGTCTTCGT	439	1	470	1284	5	1993
Abca8b	NM_013851.1	TAGAAGACGCACCGGCCAGCATGACACAATAGATAAGTTAATATTCATAGCTTATCTGTTGTGTCATGCTGGTTTTTTGGCAAGCAAAAGACGGCATACGAGATACCAGTGTTGGTGTACACTTCGCCGTCTTCGT	554	0	675	1621	0	2860
Abca8b	NM_013851.1	TAGAAGACGCACCGGCTCTCCTCTTCCTTTATAAGAGTTAATATTCATAGCTCTTATGAAGGAAGAGGAGAGTTTTTTGGCAAGCAAAAGACGGCATACGAGATACCACAACCATGGTTGGTTTCGCCGTCTTCGT	473	0	355	1384	0	1504
Abca9	NM_147220.1	TAGAAGACGCACCGGGCTATCATCTAAGTTTGCATTGTTAATATTCATAGCAATGCAAACTTAGATGATAGCTTTTTTGGCAAGCAAAAGACGGCATACGAGATTGCAGTGTACTGTGGTTGTTCGCCGTCTTCGT	560	701	0	1636	3120	2
Abca9	NM_147220.1	TAGAAGACGCACCGGCTGGTGGATGTAAATACTTGTGTTAATATTCATAGCGCAAGTATTTACGTCCACCAGTTTTTTGGCAAGCAAAAGACGGCATACGAGATCACACAACCAACTGGTTGTTCGCCGTCTTCGT	447	404	242	1307	1798	1027
Abca9	NM_147220.1	TAGAAGACGCACCGGGTCGGTGTGTAAACAGTTTAGGTTAATATTCATAGCCTAAGCTGTTTGCACACCGACTTTTTTGGCAAGCAAAAGACGGCATACGAGATACCACAACCAACTGGTACTTCGCCGTCTTCGT	591	696	925	1728	3100	3920
Abca9	NM_147220.1	TAGAAGACGCACCGGGCATGATAACAGGAGATACAAGTTAATATTCATAGCTTGTGTCTCCTGTTATCATGCTTTTTTGGCAAGCAAAAGACGGCATACGAGATACCAGTGTACTGTGCAGTTTCGCCGTCTTCGT	769	480	1805	2248	2137	7651
Abca9	NM_147220.1	TAGAAGACGCACCGGCGGTGTGTAAACAGTTTAGAAGTTAATATTCATAGCTTCTAAGCTGTTTGCACACCGTTTTTTGGCAAGCAAAAGACGGCATACGAGATACCAGTGTACTGTGGTCATTCGCCGTCTTCGT	959	249	1594	2804	1109	6754
Abca9	NM_147220.1	TAGAAGACGCACCGGGCCTGTTGATTTAGATCCTATGTTAATATTCATAGCATGGGATCTGAATCAACAGGCTTTTTTGGCAAGCAAAAGACGGCATACGAGATGTCAGTGTACTGTGGTACTTCGCCGTCTTCGT	422	0	119	1235	1	503
Abcb10	NM_019552.2	TAGAAGACGCACCGGGCCATGACATTTGTCAGTTAAGTTAATATTCATAGCTTAGCTGACGAATGTCATGGCTTTTTTGGCAAGCAAAAGACGGCATACGAGATGTCAGTGTACTGTGCATGTTCGCCGTCTTCGT	543	416	0	1589	1853	1
Abcb10	NM_019552.2	TAGAAGACGCACCGGGCCAACTTTGTTGTTGTCTTTGTTAATATTCATAGCAAGGACAGCAACAAAGTTGGCTTTTTTGGCAAGCAAAAGACGGCATACGAGATTGCAGTGTACTGTGACGTTTCGCCGTCTTCGT	686	685	1136	2007	3048	4814
Abcb10	NM_019552.2	TAGAAGACGCACCGGGTACGCTTTCTGGGTTGGGTTGTTAATATTCATAGCAATCCAACCCAGAAAGCGTACTTTTTTGGCAAGCAAAAGACGGCATACGAGATGTCAGTGTACTGTGACCATTCGCCGTCTTCGT	790	531	1228	2311	2366	5204
Abcb10	NM_019552.2	TAGAAGACGCACCGGCTGCAGTGTAGGTATTGGGTGGTTAATATTCATAGCTACCCAATACCTGCACTGCAGTTTTTTGGCAAGCAAAAGACGGCATACGAGATTGCACATGACTGTGGTGTTTCGCCGTCTTCGT	290	0	484	848	1	2050
Abcb10	NM_019552.2	TAGAAGACGCACCGGGCTGTGATTTATGGGTGATATGTTAATATTCATAGCATATCGCCCATAAATCACAGCTTTTTTGGCAAGCAAAAGACGGCATACGAGATCACAGTGTACTGTGCAACTTCGCCGTCTTCGT	255	0	376	747	0	1594
Abcb10	NM_019552.2	TAGAAGACGCACCGGGCCTTGAGTATGATGATTCTTGTTAATATTCATAGCAAGAGTCATCATACTCAAGGCTTTTTTGGCAAGCAAAAGACGGCATACGAGATTGCAGTGTACTGTGCACATTCGCCGTCTTCGT	638	0	71	1866	2	301
Abcb11	NM_021022.3	TAGAAGACGCACCGGCCAGAGTCATTGTGAGTTTAAGTTAATATTCATAGCTTGAACTCACAGTGACTCTGGTTTTTTGGCAAGCAAAAGACGGCATACGAGATACCAGTGTGTTGACGTACTTCGCCGTCTTCGT	490	825	319	1432	3672	1351
Abcb11	NM_021022.3	TAGAAGACGCACCGGGCCATGACATTTGTTCTCTTAGTTAATATTCATAGCTAAGAGAACGAATGTCATGGCTTTTTTGGCAAGCAAAAGACGGCATACGAGATGTCAGTGTGTTGACCAGTTTCGCCGTCTTCGT	466	974	477	1361	4338	2020
Abcb11	NM_021022.3	TAGAAGACGCACCGGCGGGTTGTTATAGCTCTATAGGTTAATATTCATAGCCTGTAGAGCTATGACAACCCGTTTTTTGGCAAGCAAAAGACGGCATACGAGATCACAACCACAACGTGTCATTCGCCGTCTTCGT	785	1395	1039	2296	6210	4402
Abcb11	NM_021022.3	TAGAAGACGCACCGGCCAGGTATGATTATTGTGTTTGTTAATATTCATAGCAAACACAATAATCATGCCTGGTTTTTTGGCAAGCAAAAGACGGCATACGAGATCACAGTGTGTTGACCACATTCGCCGTCTTCGT	210	422	428	615	1880	1815
Abcb11	NM_021022.3	TAGAAGACGCACCGGCCCATGAAGAATTGTTAGAAAGTTAATATTCATAGCTTTCTAACAGTTCTTCATGGGTTTTTTGGCAAGCAAAAGACGGCATACGAGATCACAGTGTGTTGACGTTGTTCGCCGTCTTCGT	1573	1497	1865	4598	6664	7904
ABCB11	NM_021022.3	TAGAAGACGCACCGGCCCAGAGAAATATGAAACTAAGTTAATATTCATAGCTTAGTTTCATATTTCTCTGGGTTTTTTGGCAAGCAAAAGACGGCATACGAGATACGTCAACACACACTGGTTTCGCCGTCTTCGT	509	2	7	1487	7	28
Abcb1a	NM_011076.2	TAGAAGACGCACCGGGCCATAATAAATGGAGGTTTAGTTAATATTCATAGCTAAGCCTCCATTTATTATGGCTTTTTTGGCAAGCAAAAGACGGCATACGAGATTGCAGTGTGTTGTGCAGTTTCGCCGTCTTCGT	1428	1668	0	4175	7427	2
Abcb1a	NM_011076.2	TAGAAGACGCACCGGTCTGTTAGTATTCTCAGCTATGTTAATATTCATAGCATAGCTGAGAATACTAACAGATTTTTTGGCAAGCAAAAGACGGCATACGAGATCACAGTGTGTTGTGCATGTTCGCCGTCTTCGT	608	1149	990	1777	5117	4195
Abcb1a	NM_011076.2	TAGAAGACGCACCGGGCCGAATGTGTTGGAAGGGAAGTTAATATTCATAGCTTTCCTTCCAACATATTCGGCTTTTTTGGCAAGCAAAAGACGGCATACGAGATGTCAGTGTGTTGTGCACATTCGCCGTCTTCGT	799	318	1345	2335	1417	5702
Abcb1a	NM_011076.2	TAGAAGACGCACCGGGCACACATTAACCAATGACTAGTTAATATTCATAGCTAGTCGTTGGTTAATGTGTGCTTTTTTGGCAAGCAAAAGACGGCATACGAGATGTCAGTGTGTTGTGGTTGTTCGCCGTCTTCGT	1679	592	3745	4910	2635	15870
Abcb1a	NM_011076.2	TAGAAGACGCACCGGCCCACTTATGATGTTGATCTTGTTAATATTCATAGCAAGATCAGCATCATAAGTGGGTTTTTTGGCAAGCAAAAGACGGCATACGAGATACCAGTGTGTTGTGCAACTTCGCCGTCTTCGT	274	0	409	800	0	1732
Abcb4	NM_008830.1	TAGAAGACGCACCGGCCACATTAGAATAGGTTGGATGTTAATATTCATAGCATCCAGCCTATTCTGATGTGGTTTTTTGGCAAGCAAAAGACGGCATACGAGATCACACACACAACCAGTCATTCGCCGTCTTCGT	617	1400	0	1804	6230	1
Abcb4	NM_008830.1	TAGAAGACGCACCGGGCTGCCTATATCTAAGTCTTAGTTAATATTCATAGCTGAGACTTGGATATAGGCAGCTTTTTTGGCAAGCAAAAGACGGCATACGAGATCACACACAACGTTGTGACTTCGCCGTCTTCGT	83	0	0	243	0	0
Abcb4	NM_008830.1	TAGAAGACGCACCGGGCATACTTGTTCAGCTTGTTTGTTAATATTCATAGCAAACAGGCTGAACAAGTATGCTTTTTTGGCAAGCAAAAGACGGCATACGAGATCACAGTGTGTTGTGACCATTCGCCGTCTTCGT	1074	1013	801	3139	4511	3394
Abcb4	NM_008830.1	TAGAAGACGCACCGGGCTGGAAAGCACGTATATTTAGTTAATATTCATAGCTAAATATGCGTGCTTTCCAGCTTTTTTGGCAAGCAAAAGACGGCATACGAGATACCAGTGTGTTGTGACTGTTCGCCGTCTTCGT	865	455	531	2529	2025	2249
Abcb4	NM_008830.1	TAGAAGACGCACCGGCGACAAGAGATGGGTTGGTTTGTTAATATTCATAGCAAACCAGCCCATTTCTTGTCGTTTTTTGGCAAGCAAAAGACGGCATACGAGATGTCAGTGTGTTGTGACGTTTCGCCGTCTTCGT	1208	576	865	3531	2565	3664
Abcb4	NM_008830.1	TAGAAGACGCACCGGGCCTATGTGATCTTTGATATTGTTAATATTCATAGCAATGTCAAAGATCACATAGGCTTTTTTGGCAAGCAAAAGACGGCATACGAGATTGCAGTGTGTTGTGACACTTCGCCGTCTTCGT	678	0	258	1983	1	1093
Abcb5	XM_001002680.2	TAGAAGACGCACCGGTTGATAAGAAACCCAATATAGGTTAATATTCATAGCCTATATTGGGTTTCTTATCAATTTTTTGGCAAGCAAAAGACGGCATACGAGATGTCACAGTACGTTGTGACTTCGCCGTCTTCGT	118	12	0	346	53	0
Abcb5	XM_001002680.2	TAGAAGACGCACCGGGGTTACACCATCGGAATTATTGTTAATATTCATAGCAATAGTTCCGATGGTGTAACCTTTTTTGGCAAGCAAAAGACGGCATACGAGATACCACAGTACGTTGTGCATTCGCCGTCTTCGT	735	1828	469	2149	8136	1987
Abcb5	XM_001002680.2	TAGAAGACGCACCGGTTCCGATTTGGAGCTTATTTGGTTAATATTCATAGCCAAATAGGCTCCAAATCGGAATTTTTTGGCAAGCAAAAGACGGCATACGAGATACCACAGTACGTTGACTGTTCGCCGTCTTCGT	1507	2341	836	4407	10419	3541
Abcb5	XM_001002680.2	TAGAAGACGCACCGGTAATGGATGCCTAGTATAAACGTTAATATTCATAGCGTTTGTACTAGGCATCCATTATTTTTTGGCAAGCAAAAGACGGCATACGAGATTGCACAGTACGTTGTGTGTTCGCCGTCTTCGT	1358	4854	2069	3970	21608	8768
Abcb5	XM_001002680.2	TAGAAGACGCACCGGTCATTGTGTTGACTCTATATTGTTAATATTCATAGCAATATAGAGTCAACACAATGATTTTTTGGCAAGCAAAAGACGGCATACGAGATCACACAGTACGTTGTGGTTTCGCCGTCTTCGT	1274	367	819	3725	1632	3470
Abcb6	NM_023732.2	TAGAAGACGCACCGGCAACTTTGAAACGGTGAAATAGTTAATATTCATAGCTATTTCACCGTTTCAAAGTTGTTTTTTGGCAAGCAAAAGACGGCATACGAGATACCAGTGTACTGACGTGTTTCGCCGTCTTCGT	925	841	0	2704	3745	0
Abcb6	NM_023732.2	TAGAAGACGCACCGGCCTTCATTTCATCTTGGTGTAGTTAATATTCATAGCTACACCAGGATGAAATGAAGGTTTTTTGGCAAGCAAAAGACGGCATACGAGATTGCAGTGTACTGCATGCATTCGCCGTCTTCGT	427	1779	252	1248	7920	1067
Abcb6	NM_023732.2	TAGAAGACGCACCGGCCAGACTAACTTCATTGATATGTTAATATTCATAGCATGTCAATGAAGTTAGTCTGGTTTTTTGGCAAGCAAAAGACGGCATACGAGATGTCAGTGTACTGCATGTGTTCGCCGTCTTCGT	1181	835	660	3452	3715	2795
Abcb6	NM_023732.2	TAGAAGACGCACCGGCGCCTGTTATTTCGTTTCTATGTTAATATTCATAGCATAGAAGCGAAATAGCAGGCGTTTTTTGGCAAGCAAAAGACGGCATACGAGATCACAGTGTACTGCATGACTTCGCCGTCTTCGT	648	545	433	1896	2425	1835
Abcb6	NM_023732.2	TAGAAGACGCACCGGCCAGAAAGTATTGTGAGGAAAGTTAATATTCATAGCTTTCCTCACGATGCTTTCTGGTTTTTTGGCAAGCAAAAGACGGCATACGAGATACCACAACTGCAACCATGTTCGCCGTCTTCGT	638	1960	2994	1864	8727	12688
Abcb6	NM_023732.2	TAGAAGACGCACCGGGCTCAACTTTGAAATGGTGAAGTTAATATTCATAGCTTCACCGTTTCAAAGTTGAGCTTTTTTGGCAAGCAAAAGACGGCATACGAGATTGCAGTGTACTGACGTCATTCGCCGTCTTCGT	879	201	430	2571	894	1822
Abcb7	XM_907304.2	TAGAAGACGCACCGGCTAACTCTAGCAGTATCTATTGTTAATATTCATAGCAATAGATACTGCTAGAGTTAGTTTTTTGGCAAGCAAAAGACGGCATACGAGATTGCAGTTGACCATGCACATTCGCCGTCTTCGT	767	299	0	2242	1331	0
Abcb7	XM_907304.2	TAGAAGACGCACCGGGAGCACCCAATTGTTCTTTCAGTTAATATTCATAGCTGGAAGAACAGTTGGGTGCTCTTTTTTGGCAAGCAAAAGACGGCATACGAGATTGCAACGTCACATGCAGTTTCGCCGTCTTCGT	214	0	0	625	1	0
Abcb7	XM_907304.2	TAGAAGACGCACCGGTGTCGGATTAACAGCTATAATGTTAATATTCATAGCATTATAGCTGTTAATCCGACATTTTTTGGCAAGCAAAAGACGGCATACGAGATACCAGTTGACCATGGTCATTCGCCGTCTTCGT	1688	1331	1177	4936	5925	4989
Abcb7	XM_907304.2	TAGAAGACGCACCGGCAAGGTAGACACATGGATTAAGTTAATATTCATAGCTTAATCCGTGTGTCTACCTTGTTTTTTGGCAAGCAAAAGACGGCATACGAGATTGCAGTTGACCATGGTTGTTCGCCGTCTTCGT	1235	43	1758	3610	193	7449
Abcb7	XM_907304.2	TAGAAGACGCACCGGCCATTCCTTTAATCCTATTAAGTTAATATTCATAGCTTAATAGGATTAAAGGAATGGTTTTTTGGCAAGCAAAAGACGGCATACGAGATGTCAGTTGACCATGGTACTTCGCCGTCTTCGT	690	0	454	2016	0	1925
Abcb7	XM_907304.2	TAGAAGACGCACCGGTCCTCAGTGTGTTAGTATTTAGTTAATATTCATAGCTAAATACTAACGCACTGAGGATTTTTTGGCAAGCAAAAGACGGCATACGAGATACCAGTTGACCATGCAGTTTCGCCGTCTTCGT	473	0	277	1383	0	1176
Abcb8	NM_029020.2	TAGAAGACGCACCGGGCCTGGTAGAGTGGGTTGTGAGTTAATATTCATAGCTTACAACCCATTCTACCAGGCTTTTTTGGCAAGCAAAAGACGGCATACGAGATACCAGTGTACTGTGACACTTCGCCGTCTTCGT	137	0	0	401	0	0
Abcb8	NM_029020.2	TAGAAGACGCACCGGGCCTCTGCTTTATAGCATTATGTTAATATTCATAGCATAGTGCTATAAGGCAGAGGCTTTTTTGGCAAGCAAAAGACGGCATACGAGATGTCAGTGTACTGTGTGGTTTCGCCGTCTTCGT	1024	1338	247	2993	5955	1046
Abcb8	NM_029020.2	TAGAAGACGCACCGGCGGCAAGATATTGCTTTCTTTGTTAATATTCATAGCAAAGAAAGCAATGTCTTGCCGTTTTTTGGCAAGCAAAAGACGGCATACGAGATTGCAGTGTACTGTGTGACTTCGCCGTCTTCGT	374	802	515	1093	3571	2182
Abcb8	NM_029020.2	TAGAAGACGCACCGGCCGGTAAGATATTGCTTTCTTGTTAATATTCATAGCAAGAAAGCAATGTCTTGCCGGTTTTTTGGCAAGCAAAAGACGGCATACGAGATCACAGTGTACTGTGTGCATTCGCCGTCTTCGT	213	319	210	623	1421	888
Abcb8	NM_029020.2	TAGAAGACGCACCGGCGGGCTTTATTCAGAGTTTATGTTAATATTCATAGCATAAGCTCTGAATAGAGCCCGTTTTTTGGCAAGCAAAAGACGGCATACGAGATCACAGTGTACTGTGACTGTTCGCCGTCTTCGT	205	0	1256	599	0	5322
Abcb8	NM_029020.2	TAGAAGACGCACCGGGTCATGGGATGTACATAGTGAGTTAATATTCATAGCTCACTGTGTACATCCCGTGACTTTTTTGGCAAGCAAAAGACGGCATACGAGATTGCACAACACGTACACGTTTCGCCGTCTTCGT	335	0	778	978	0	3296
Abcb9	NM_019875.2	TAGAAGACGCACCGGCACTCCTGTTTCCTGTATCTTGTTAATATTCATAGCAAGATGCAGGAAGCAGGAGTGTTTTTTGGCAAGCAAAAGACGGCATACGAGATGTCACATGACTGTGGTCATTCGCCGTCTTCGT	1404	2318	285	4104	10318	1206
Abcb9	NM_019875.2	TAGAAGACGCACCGGCCAGGTCAGTATTCTTTACTAGTTAATATTCATAGCTAGTAGAGAATACTGACCTGGTTTTTTGGCAAGCAAAAGACGGCATACGAGATACCAGTGTGTACTGACACTTCGCCGTCTTCGT	748	1472	278	2186	6551	1178
Abcb9	NM_019875.2	TAGAAGACGCACCGGGCCTTCATCATCTATGAATTTGTTAATATTCATAGCAAATTCGTAGATGATGAAGGCTTTTTTGGCAAGCAAAAGACGGCATACGAGATGTCAGTGTGTACTGACCATTCGCCGTCTTCGT	348	489	109	1016	2177	460
Abcb9	NM_019875.2	TAGAAGACGCACCGGCCGTGTGTTGTTGGATGGTAAGTTAATATTCATAGCTTGCCATCCAACAATACACGGTTTTTTGGCAAGCAAAAGACGGCATACGAGATCACAGTGTGTACTGACTGTTCGCCGTCTTCGT	511	664	424	1493	2958	1796
Abcb9	NM_019875.2	TAGAAGACGCACCGGCCCTTCTATTGTGTCTTTCTTGTTAATATTCATAGCAAGAAGGACACAGTAGAAGGGTTTTTTGGCAAGCAAAAGACGGCATACGAGATTGCAGTGTGTACTGACGTTTCGCCGTCTTCGT	603	466	619	1762	2076	2622
Abcb9	NM_019875.2	TAGAAGACGCACCGGCCTCGTATTTGTCAGATTGAAGTTAATATTCATAGCTTCAGTCTGGCAAATACGAGGTTTTTTGGCAAGCAAAAGACGGCATACGAGATTGCACACACAACCAACCATTCGCCGTCTTCGT	1382	2564	4534	4041	11412	19215
Abcc1	NM_008576.2	TAGAAGACGCACCGGCGGGCAAGAATTTGGTATTAAGTTAATATTCATAGCTTGATACCAGATTCTTGCCCGTTTTTTGGCAAGCAAAAGACGGCATACGAGATTGCAGTGTGTTGACCAACTTCGCCGTCTTCGT	597	695	0	1745	3095	0
Abcc1	NM_008576.2	TAGAAGACGCACCGGCGGAGAGATTGTTAACCTTATGTTAATATTCATAGCATGAGGTTGACAATCTCTCCGTTTTTTGGCAAGCAAAAGACGGCATACGAGATGTCAGTGTGTTGACACACTTCGCCGTCTTCGT	174	0	0	509	1	0
Abcc1	NM_008576.2	TAGAAGACGCACCGGCCTTTCAGTTAGTATTCTGATGTTAATATTCATAGCATCAGAATACTGACTGAAAGGTTTTTTGGCAAGCAAAAGACGGCATACGAGATACCAGTGTGTTGACACCATTCGCCGTCTTCGT	1076	2154	893	3147	9587	3784
Abcc1	NM_008576.2	TAGAAGACGCACCGGCCCGGCTTTACTAAGTGCTTTGTTAATATTCATAGCAAAGCACTTGGTAAAGTCGGGTTTTTTGGCAAGCAAAAGACGGCATACGAGATACCAGTGTGTTGACCATGTTCGCCGTCTTCGT	621	145	278	1817	645	1177
Abcc1	NM_008576.2	TAGAAGACGCACCGGCTGGTCTCTGGTATATCTAATGTTAATATTCATAGCATTGGATATGCCAGAGACCAGTTTTTTGGCAAGCAAAAGACGGCATACGAGATACCACATGACACACTGGTTTCGCCGTCTTCGT	781	0	1351	2284	1	5727
Abcc1	NM_008576.2	TAGAAGACGCACCGGCCTCGGGAATTATGCTTATTTGTTAATATTCATAGCAAGTAAGCATAATTCCCGAGGTTTTTTGGCAAGCAAAAGACGGCATACGAGATCACAGTGTGTTGACACGTTTCGCCGTCTTCGT	265	0	125	774	0	530
Abcc2	NM_013806.2	TAGAAGACGCACCGGCCGCTATTCCTAAGTTTCATAGTTAATATTCATAGCTGTGAAACTTAGGAATAGCGGTTTTTTGGCAAGCAAAAGACGGCATACGAGATACCAACGTTGGTACACACTTCGCCGTCTTCGT	185	592	183	542	2634	774
Abcc2	NM_013806.2	TAGAAGACGCACCGGCCCATCAGCTATAGCTTTATTGTTAATATTCATAGCAATGAAGCTGTAGCTGATGGGTTTTTTGGCAAGCAAAAGACGGCATACGAGATTGCAGTGTGTTGTGGTCATTCGCCGTCTTCGT	1249	609	625	3653	2713	2648
Abcc2	NM_013806.2	TAGAAGACGCACCGGCTCGTTGCCTTGCTTTGATTAGTTAATATTCATAGCTGATCAAGGCAAGGCAACGAGTTTTTTGGCAAGCAAAAGACGGCATACGAGATGTCAACGTTGGTACACCATTCGCCGTCTTCGT	838	720	1506	2451	3205	6383
Abcc2	NM_013806.2	TAGAAGACGCACCGGCCTTGGCAACTTTATAGAATAGTTAATATTCATAGCTATTCTGTAAAGTTGCCAAGGTTTTTTGGCAAGCAAAAGACGGCATACGAGATCACAGTGTGTTGTGGTACTTCGCCGTCTTCGT	319	49	732	933	216	3103
Abcc2	NM_013806.2	TAGAAGACGCACCGGCGGGTATAGTTGTCTATGATAGTTAATATTCATAGCTATCATGGACAACTATGCCCGTTTTTTGGCAAGCAAAAGACGGCATACGAGATGTCAGTGTGTTGACTGTGTTCGCCGTCTTCGT	384	2	666	1124	9	2824
Abcc2	NM_013806.2	TAGAAGACGCACCGGCGGCTTTGTTTCTGGTTATTTGTTAATATTCATAGCAAATAACCAGAAGCAAGGCCGTTTTTTGGCAAGCAAAAGACGGCATACGAGATACCAGTGTGTTGTGGTGTTTCGCCGTCTTCGT	779	1	818	2279	3	3468
Abcc3	NM_029600.3	TAGAAGACGCACCGGCGTATGAACTTAGATCTCTTTGTTAATATTCATAGCAAAGGGATCTAAGTTCATACGTTTTTTGGCAAGCAAAAGACGGCATACGAGATACCAGTACTGGTGTGTACTTCGCCGTCTTCGT	464	539	1	1356	2400	4
Abcc3	NM_029600.3	TAGAAGACGCACCGGCCGGAGAATCTTGACATAAATGTTAATATTCATAGCATTTGTGTCAAGATTCTCCGGTTTTTTGGCAAGCAAAAGACGGCATACGAGATGTCAGTACTGGTGTGTCATTCGCCGTCTTCGT	938	889	4	2743	3956	15
Abcc3	NM_029600.3	TAGAAGACGCACCGGCCTGGTTTAGTCCACTATGATGTTAATATTCATAGCATCATGGTGGACTAGACCAGGTTTTTTGGCAAGCAAAAGACGGCATACGAGATCACAACGTGTTGCACATGTTCGCCGTCTTCGT	292	589	32	855	2621	136
Abcc3	NM_029600.3	TAGAAGACGCACCGGCCTGTCTTTGTTCAATATCTTGTTAATATTCATAGCAAGATATTGAACAAAGACAGGTTTTTTGGCAAGCAAAAGACGGCATACGAGATCACAGTACTGGTGTGTTGTTCGCCGTCTTCGT	920	1346	481	2691	5992	2039
Abcc3	NM_029600.3	TAGAAGACGCACCGGGCAAATTGTCTCATAGTGGAAGTTAATATTCATAGCTTCCACTGTGAGACAATTTGCTTTTTTGGCAAGCAAAAGACGGCATACGAGATTGCAGTACTGGTGTGTGTTTCGCCGTCTTCGT	1214	1349	786	3550	6007	3330
Abcc3	NM_029600.3	TAGAAGACGCACCGGCCAAGGGTTTCTTTCTTGTTAGTTAATATTCATAGCTGACAAGGAAGAAACCCTTGGTTTTTTGGCAAGCAAAAGACGGCATACGAGATGTCAACGTGTTGCAACGTTTCGCCGTCTTCGT	641	0	578	1875	0	2448
Abcc4	NM_001033336.2	TAGAAGACGCACCGGTCGTTAGAGTCACTGACTTTAGTTAATATTCATAGCTAAAGTCGGTGACTCTAACGATTTTTTGGCAAGCAAAAGACGGCATACGAGATGTCACAGTGTACACGTACTTCGCCGTCTTCGT	501	0	0	1464	0	0
Abcc4	NM_001033336.2	TAGAAGACGCACCGGCCTTAACAAAGGCAATCATAAGTTAATATTCATAGCTTATGATTGCCTTTGTTAAGGTTTTTTGGCAAGCAAAAGACGGCATACGAGATCACACAGTGTACACCAACTTCGCCGTCTTCGT	461	1319	1063	1349	5873	4503
Abcc4	NM_001033336.2	TAGAAGACGCACCGGGGTATACTTCAGATGGAATTAGTTAATATTCATAGCTAATTCCGTCTGAAGTATACCTTTTTTGGCAAGCAAAAGACGGCATACGAGATTGCACAGTGTACACGTTGTTCGCCGTCTTCGT	1266	2041	1849	3701	9085	7834
Abcc4	NM_001033336.2	TAGAAGACGCACCGGTTCTTGTCACTGTGGAGTAAAGTTAATATTCATAGCTTTACTCCGCAGTGACGAGAATTTTTTGGCAAGCAAAAGACGGCATACGAGATACCACAGTGTACACCAGTTTCGCCGTCTTCGT	1641	1233	1248	4799	5491	5290
Abcc4	NM_001033336.2	TAGAAGACGCACCGGCAGCATACTTGGTTTCCTTTCGTTAATATTCATAGCGAAAGGAAACCAGGTGTGCTGTTTTTTGGCAAGCAAAAGACGGCATACGAGATACCAACACGTACTGGTCATTCGCCGTCTTCGT	1077	1695	1724	3148	7544	7307
Abcc4	NM_001033336.2	TAGAAGACGCACCGGAGATCTTGACAACTGAAATTGGTTAATATTCATAGCCAATTTCGGTTGTCAAGATCTTTTTTTGGCAAGCAAAAGACGGCATACGAGATTGCACAGTGTACACCACATTCGCCGTCTTCGT	966	385	884	2824	1713	3746
Abcc5	NM_176839.1	TAGAAGACGCACCGGGCTCAGTAAGGTCTTTATTGTGTTAATATTCATAGCGCAATAAAGACCTTGCTGAGCTTTTTTGGCAAGCAAAAGACGGCATACGAGATACCACATGACTGTGGTACTTCGCCGTCTTCGT	62	0	0	182	0	0
Abcc5	NM_176839.1	TAGAAGACGCACCGGGCTGTATTCTGTGGTTAGAATGTTAATATTCATAGCATTCTGACCGCAGAATACAGCTTTTTTGGCAAGCAAAAGACGGCATACGAGATTGCAGTGTGTTGACGTGTTTCGCCGTCTTCGT	1102	1166	479	3221	5191	2028
Abcc5	NM_176839.1	TAGAAGACGCACCGGCGAGGAGTATTCTAAGGGAAGGTTAATATTCATAGCTTTCCCTTAGAATGCTCCTCGTTTTTTGGCAAGCAAAAGACGGCATACGAGATACCAGTGTGTTGCATGACTTCGCCGTCTTCGT	408	792	835	1194	3524	3540
Abcc5	NM_176839.1	TAGAAGACGCACCGGGCTCTGTATGTTTCCACTAAAGTTAATATTCATAGCTTTGGTGGGAACATACAGAGCTTTTTTGGCAAGCAAAAGACGGCATACGAGATGTCAGTGTGTTGCATGCATTCGCCGTCTTCGT	900	2	746	2632	8	3160
Abcc5	NM_176839.1	TAGAAGACGCACCGGCGAAGGGTTGTGTGGGTCTTTGTTAATATTCATAGCAAAGATCCACACAACCCTTCGTTTTTTGGCAAGCAAAAGACGGCATACGAGATCACAGTGTGTTGCATGTGTTCGCCGTCTTCGT	794	0	1028	2321	1	4358
Abcc5	NM_176839.1	TAGAAGACGCACCGGCGGAGAATAAGATTGTTGGAAGTTAATATTCATAGCTTCCAACGATCTTGTTCTCCGTTTTTTGGCAAGCAAAAGACGGCATACGAGATGTCAGTGTGTTGACGTCATTCGCCGTCTTCGT	468	0	420	1368	1	1782
Abcc6	NM_018795.1	TAGAAGACGCACCGGCAGGCTAAAGAGAATGGTAATGTTAATATTCATAGCGTTACCATTCTCTTTGGCCTGTTTTTTGGCAAGCAAAAGACGGCATACGAGATCACACAACGTGTCACACATTCGCCGTCTTCGT	261	364	0	762	1620	0
Abcc6	NM_018795.1	TAGAAGACGCACCGGCCATGTTCAGAATTGTGAGAAGTTAATATTCATAGCTTCTCACAGTTCTGAGCATGGTTTTTTGGCAAGCAAAAGACGGCATACGAGATACCAGTGTGTTGACTGGTTTCGCCGTCTTCGT	502	0	0	1468	0	0
Abcc6	NM_018795.1	TAGAAGACGCACCGGGCAGAGAAAGTGGTGGAGTGTGTTAATATTCATAGCATACTCCATCACTTTCTCTGCTTTTTTGGCAAGCAAAAGACGGCATACGAGATTGCAGTGTGTTGACACTGTTCGCCGTCTTCGT	1195	1742	1492	3494	7753	6325
Abcc6	NM_018795.1	TAGAAGACGCACCGGCCCTGGTTGTAGAAAGTTCTGGTTAATATTCATAGCTAGAACTTTCTGCAACCAGGGTTTTTTGGCAAGCAAAAGACGGCATACGAGATACCACACACAACCAACGTTTCGCCGTCTTCGT	673	926	1290	1968	4120	5468
Abcc6	NM_018795.1	TAGAAGACGCACCGGCGATGTTCTTATGGATGAGAAGTTAATATTCATAGCTTCTCATCCATGAGAGCATCGTTTTTTGGCAAGCAAAAGACGGCATACGAGATCACAGTGTGTTGACTGACTTCGCCGTCTTCGT	307	551	810	897	2454	3433
Abcc6	NM_018795.1	TAGAAGACGCACCGGCTACCTCTTATGGTCCTTTATGTTAATATTCATAGCATAGAGGACCATGAGAGGTAGTTTTTTGGCAAGCAAAAGACGGCATACGAGATTGCAGTGTGTTGACTGCATTCGCCGTCTTCGT	374	16	286	1093	73	1212
Abcc8	NM_011510.3	TAGAAGACGCACCGGCTTCGTGAATCTGCTGTTAAAGTTAATATTCATAGCTTTGACAGCAGATTCACGAAGTTTTTTGGCAAGCAAAAGACGGCATACGAGATCAGTTGACTGACCAGTGTTTCGCCGTCTTCGT	541	582	432	1583	2592	1830
Abcc8	NM_011510.3	TAGAAGACGCACCGGGCCTATGTCTTGGTTGTATTTGTTAATATTCATAGCAAGTACAGCCAAGACATAGGCTTTTTTGGCAAGCAAAAGACGGCATACGAGATGTGTTGACTGACGTTGACTTCGCCGTCTTCGT	520	468	591	1521	2085	2505
Abcc8	NM_011510.3	TAGAAGACGCACCGGCCTTTGAGAGTCCCTTTAATAGTTAATATTCATAGCTATTGAAGGGACTCTCGAAGGTTTTTTGGCAAGCAAAAGACGGCATACGAGATTGGTTGACTGACGTTGTGTTCGCCGTCTTCGT	567	651	1623	1659	2898	6878
Abcc8	NM_011510.3	TAGAAGACGCACCGGGCTTGCTTAGTGTTTCGTATTGTTAATATTCATAGCAGTACGAAACACTAGGCAAGCTTTTTTGGCAAGCAAAAGACGGCATACGAGATGTCAACCAGTGTGTACGTTTCGCCGTCTTCGT	822	386	1317	2403	1720	5581
Abcc8	NM_011510.3	TAGAAGACGCACCGGCCTTCGTGAATTTGCTGTTAAGTTAATATTCATAGCTTGACAGCAGATTCACGAAGGTTTTTTGGCAAGCAAAAGACGGCATACGAGATACGTTGACTGACGTTGCATTCGCCGTCTTCGT	454	0	617	1326	1	2615
Abcc8	NM_011510.3	TAGAAGACGCACCGGCGTGAGAAAGATCAGTATCTTGTTAATATTCATAGCAAGATGCTGGTCTTTCTCACGTTTTTTGGCAAGCAAAAGACGGCATACGAGATCAGTTGACTGACGTTGGTTTCGCCGTCTTCGT	315	0	561	920	2	2379
Abcd1	NM_007435.1	TAGAAGACGCACCGGCCCAAATCCTTGTTATTGTTTGTTAATATTCATAGCAAACAATGACAAGGATTTGGGTTTTTTGGCAAGCAAAAGACGGCATACGAGATACGTTGTGCACATGCAGTTTCGCCGTCTTCGT	713	1396	0	2084	6215	0
Abcd1	NM_007435.1	TAGAAGACGCACCGGCGAAAGGATCATGTTATCTTAGTTAATATTCATAGCTAAGATGACATGATCCTTTCGTTTTTTGGCAAGCAAAAGACGGCATACGAGATCAGTTGTGCACATGCAACTTCGCCGTCTTCGT	784	0	0	2292	0	0
Abcd1	NM_007435.1	TAGAAGACGCACCGGGCTCTTGGATCATATGAAGGAGTTAATATTCATAGCTCCTTCATGTGATCCGAGAGCTTTTTTGGCAAGCAAAAGACGGCATACGAGATACCACACACATGCAACACTTCGCCGTCTTCGT	349	1001	468	1021	4456	1982
Abcd1	NM_007435.1	TAGAAGACGCACCGGCCGAACTTTCTTGTTTGTGTAGTTAATATTCATAGCTACACAGACAGGAAAGTTCGGTTTTTTGGCAAGCAAAAGACGGCATACGAGATGTGTTGTGCACATGCATGTTCGCCGTCTTCGT	895	2831	2203	2617	12603	9336
Abcd1	NM_007435.1	TAGAAGACGCACCGGGCACTACTATAGCACTCTTATGTTAATATTCATAGCATAGGAGTGCTGTAGTAGTGCTTTTTTGGCAAGCAAAAGACGGCATACGAGATTGGTTGTGCACATGCACATTCGCCGTCTTCGT	867	1328	1170	2536	5910	4957
Abcd1	NM_007435.1	TAGAAGACGCACCGGGCAAGAGTTCTTTGTTCTGAAGTTAATATTCATAGCTTCGGAACAGAGAACTCTTGCTTTTTTGGCAAGCAAAAGACGGCATACGAGATTGGTTGTGCACATGACGTTTCGCCGTCTTCGT	942	364	1052	2754	1622	4457
Abcd2	NM_011994.2	TAGAAGACGCACCGGCCTCGGACTTTCATCATTAAAGTTAATATTCATAGCTTTGATGATGAAAGTCCGAGGTTTTTTGGCAAGCAAAAGACGGCATACGAGATCAGTTGTGCAACACGTCATTCGCCGTCTTCGT	457	686	0	1337	3052	0
Abcd2	NM_011994.2	TAGAAGACGCACCGGCGCTTAGTAGATCATGCTTATGTTAATATTCATAGCATAGGCATGGTCTACTAAGCGTTTTTTGGCAAGCAAAAGACGGCATACGAGATTGGTTGTGCAACACGTACTTCGCCGTCTTCGT	522	2764	524	1526	12305	2222
Abcd2	NM_011994.2	TAGAAGACGCACCGGGCAGGTTATACTGTTAGAGTAGTTAATATTCATAGCTACTCTAGCAGTATAACCTGCTTTTTTGGCAAGCAAAAGACGGCATACGAGATACGTTGTGCAACACGTTGTTCGCCGTCTTCGT	450	1168	283	1315	5199	1198
Abcd2	NM_011994.2	TAGAAGACGCACCGGGCCTGGGGTTCTTTATGTAGGGTTAATATTCATAGCCCTACATGAAGAACCTCAGGCTTTTTTGGCAAGCAAAAGACGGCATACGAGATTGCACATGACACACTGCATTCGCCGTCTTCGT	466	1231	422	1361	5481	1787
ABCD2	NM_011994.2	TAGAAGACGCACCGGCGGACTTTCATCATCAAATTAGTTAATATTCATAGCTAATTTGATGATGAAAGTCCGTTTTTTGGCAAGCAAAAGACGGCATACGAGATGTGTCAACACACACTGTGTTCGCCGTCTTCGT	702	841	295	2052	3744	1252
Abcd2	NM_011994.2	TAGAAGACGCACCGGCCCACCTTACATGAAGTAATAGTTAATATTCATAGCTATTGCTTCATGTAAGGTGGGTTTTTTGGCAAGCAAAAGACGGCATACGAGATGTGTTGTGCAACACGTGTTTCGCCGTCTTCGT	1068	715	1114	3122	3185	4722
Abcd3	NM_008991.2	TAGAAGACGCACCGGCCATTGGTAAGATGACAATTAGTTAATATTCATAGCTAATTGTCATCTTACCAATGGTTTTTTGGCAAGCAAAAGACGGCATACGAGATTGGTTGTGCAACCATGACTTCGCCGTCTTCGT	926	253	0	2707	1128	0
Abcd3	NM_008991.2	TAGAAGACGCACCGGGCCTGAATTAAATTGGGTTTAGTTAATATTCATAGCTAAGCCCAATTTAATTCAGGCTTTTTTGGCAAGCAAAAGACGGCATACGAGATCAGTTGTGCAACCAACTGTTCGCCGTCTTCGT	1010	685	228	2952	3048	968
Abcd3	NM_008991.2	TAGAAGACGCACCGGGCCTCTTATCTCTTTGGTTAAGTTAATATTCATAGCTTAACCAGAGAGATAAGAGGCTTTTTTGGCAAGCAAAAGACGGCATACGAGATGTGTTGTGCAACCATGGTTTCGCCGTCTTCGT	1424	1705	1941	4163	7589	8226
Abcd3	NM_008991.2	TAGAAGACGCACCGGCTCTTATCTCTCTGGTTAATAGTTAATATTCATAGCTATTAACCAGAGAGATAAGAGTTTTTTGGCAAGCAAAAGACGGCATACGAGATACGTTGTGCAACCATGTGTTCGCCGTCTTCGT	805	443	523	2355	1973	2215
Abcd3	NM_008991.2	TAGAAGACGCACCGGCGTTCTGATTTGTGGTTCAAAGTTAATATTCATAGCTTTGGACCACAAATCAGAACGTTTTTTGGCAAGCAAAAGACGGCATACGAGATCAGTTGTGCAACCATGCATTCGCCGTCTTCGT	781	335	720	2284	1493	3053
Abcd3	NM_008991.2	TAGAAGACGCACCGGGTGGGAACCAGACTAATCATAGTTAATATTCATAGCTGTGATTGGTCTGGTTCCCACTTTTTTGGCAAGCAAAAGACGGCATACGAGATCACACATGACACACTGACTTCGCCGTCTTCGT	479	30	660	1401	134	2799
Abcg2	NM_011920.3	TAGAAGACGCACCGGGCCTCGGTATTCTATCTTTAAGTTAATATTCATAGCTTAAAGATGGAATACCGAGGCTTTTTTGGCAAGCAAAAGACGGCATACGAGATTGCAGTGTGTACACACACTTCGCCGTCTTCGT	291	653	0	850	2908	0
Abcg2	NM_011920.3	TAGAAGACGCACCGGTCAGGTTATGTGGTTTAAGATGTTAATATTCATAGCATCTTGAACCACATAACCTGATTTTTTGGCAAGCAAAAGACGGCATACGAGATGTCAGTGTGTACACTGACTTCGCCGTCTTCGT	91	0	0	267	0	0
Abcg2	NM_011920.3	TAGAAGACGCACCGGGCCAGTCTATGTTACTTCTTTGTTAATATTCATAGCAAAGAGGTAACATAGACTGGCTTTTTTGGCAAGCAAAAGACGGCATACGAGATACCAGTGTGTACACTGCATTCGCCGTCTTCGT	297	0	0	869	0	1
Abcg2	NM_011920.3	TAGAAGACGCACCGGCTGCCCATTTCAAATGTTGTTGTTAATATTCATAGCAACAGCATTTGAAATGGGCAGTTTTTTGGCAAGCAAAAGACGGCATACGAGATGTCAACGTACGTACACGTTTCGCCGTCTTCGT	993	1122	655	2902	4993	2776
Abcg2	NM_011920.3	TAGAAGACGCACCGGCCAAAGGGATTATTTGGAGATGTTAATATTCATAGCATCTCCAGATAATCCCTTTGGTTTTTTGGCAAGCAAAAGACGGCATACGAGATCACAGTGTGTACACTGGTTTCGCCGTCTTCGT	941	1834	1794	2750	8165	7603
Abcg2	NM_011920.3	TAGAAGACGCACCGGCCCTGGTTTGTATGATTATTAGTTAATATTCATAGCTAATAATCATACAAGCCAGGGTTTTTTGGCAAGCAAAAGACGGCATACGAGATACCAGTGTGTACACACTGTTCGCCGTCTTCGT	543	436	1416	1587	1942	5999
Abcg5	NM_031884.1	TAGAAGACGCACCGGCCCTCTGTTATTCCAGTTTGTGTTAATATTCATAGCACAAGCTGGAATAGCAGAGGGTTTTTTGGCAAGCAAAAGACGGCATACGAGATACCACAACGTTGGTCAACTTCGCCGTCTTCGT	361	643	0	1055	2862	0
Abcg5	NM_031884.1	TAGAAGACGCACCGGGCGAGTAACAAGAAACTTAATGTTAATATTCATAGCATTAAGTTTCTTGTTACTCGCTTTTTTGGCAAGCAAAAGACGGCATACGAGATTGCAGTGTGTACTGCACATTCGCCGTCTTCGT	450	0	0	1315	0	0
Abcg5	NM_031884.1	TAGAAGACGCACCGGCGCGGATTTCTACAATAAGAAGTTAATATTCATAGCTTCTTGTTGTAGAAGTCCGCGTTTTTTGGCAAGCAAAAGACGGCATACGAGATCACAGTGTGTACTGCAACTTCGCCGTCTTCGT	245	0	0	716	0	0
Abcg5	NM_031884.1	TAGAAGACGCACCGGACTGTCTACAACCATTAGGATGTTAATATTCATAGCATCCTGATGGTTGTAGACAGTTTTTTTGGCAAGCAAAAGACGGCATACGAGATTGCAGTGTGTACTGGTTGTTCGCCGTCTTCGT	2433	5166	1733	7113	22998	7346
Abcg5	NM_031884.1	TAGAAGACGCACCGGCCTCATCTTATATGGGTTTATGTTAATATTCATAGCATAAACCCATATAAGATGAGGTTTTTTGGCAAGCAAAAGACGGCATACGAGATGTCAGTGTGTACTGCATGTTCGCCGTCTTCGT	1257	1841	1886	3676	8195	7993
Abcg5	NM_031884.1	TAGAAGACGCACCGGCCTCACTTAATTGGAGAATTTGTTAATATTCATAGCAAATTCTCCAATTAAGTGAGGTTTTTTGGCAAGCAAAAGACGGCATACGAGATACCAGTGTGTACTGCAGTTTCGCCGTCTTCGT	1253	638	718	3663	2840	3044
Abcg8	NM_026180.2	TAGAAGACGCACCGGCCTGTACTATCTATCTTTGAAGTTAATATTCATAGCTTCAAGGATAGATAGTACAGGTTTTTTGGCAAGCAAAAGACGGCATACGAGATCACAGTGTGTACTGGTGTTTCGCCGTCTTCGT	552	329	0	1615	1464	1
Abcg8	NM_026180.2	TAGAAGACGCACCGGCCTGGCTTTCGTTGCCTAGATGTTAATATTCATAGCATCTGGGCAATGAAAGCCAGGTTTTTTGGCAAGCAAAAGACGGCATACGAGATGTCAGTGTGTACTGGTACTTCGCCGTCTTCGT	613	311	0	1792	1384	0
Abcg8	NM_026180.2	TAGAAGACGCACCGGGCTGAGAGTTAATTGAGTATTGTTAATATTCATAGCAATGCTCAATTAACTCTCAGCTTTTTTGGCAAGCAAAAGACGGCATACGAGATTGCAGTGTGTACACTGTGTTCGCCGTCTTCGT	776	3876	2180	2268	17253	9240
Abcg8	NM_026180.2	TAGAAGACGCACCGGTCTGACATCTTCAGGTTATTTGTTAATATTCATAGCAAATAGCCTGAAGATGTCAGATTTTTTGGCAAGCAAAAGACGGCATACGAGATACCAGTGTGTACTGGTCATTCGCCGTCTTCGT	1538	411	657	4496	1831	2786
Abcg8	NM_026180.2	TAGAAGACGCACCGGGCATCCACTTTATGCGATTTAGTTAATATTCATAGCTAGATCGCATAGAGTGGATGCTTTTTTGGCAAGCAAAAGACGGCATACGAGATGTCACACACAACCAACTGTTCGCCGTCTTCGT	808	1268	2607	2361	5645	11050
Abcg8	NM_026180.2	TAGAAGACGCACCGGGCGTGGATTTATGGACTCTAAGTTAATATTCATAGCTTGGAGTCCATGAATCCACGCTTTTTTGGCAAGCAAAAGACGGCATACGAGATGTCACAACCATGTGGTGTTTCGCCGTCTTCGT	759	0	1350	2219	2	5720
Abi2	NM_198127.1	TAGAAGACGCACCGGCCTCCTTCTATAACGTCATAAGTTAATATTCATAGCTTGTGACGTTATGGAAGGAGGTTTTTTGGCAAGCAAAAGACGGCATACGAGATGTGTACTGTGCAGTTGACTTCGCCGTCTTCGT	630	1101	0	1843	4903	2
Abi2	NM_198127.1	TAGAAGACGCACCGGGCCAGTTCGTTATATTTGAAAGTTAATATTCATAGCTTTCGAATATAACGAACTGGCTTTTTTGGCAAGCAAAAGACGGCATACGAGATGTCACACACAGTCAGTCATTCGCCGTCTTCGT	794	2476	1781	2320	11020	7549
Abi2	NM_198127.1	TAGAAGACGCACCGGGCAGGAAGTTAGACCAGTTATGTTAATATTCATAGCATAGCTGGTCTGACTTCCTGCTTTTTTGGCAAGCAAAAGACGGCATACGAGATCACACATGCAGTCAGTGTTTCGCCGTCTTCGT	711	895	668	2079	3985	2829
Abi2	NR_001463.2	TAGAAGACGCACCGGCTCCAGCTATGTTTGCTTGTTGTTAATATTCATAGCAACGAGCAAACATGGCTGGAGTTTTTTGGCAAGCAAAAGACGGCATACGAGATACCACATGCAGTCAGTCATTCGCCGTCTTCGT	958	1292	1335	2801	5750	5656
Abi2	NM_198127.1	TAGAAGACGCACCGGGCCTACAGTAATTGGAGATTTGTTAATATTCATAGCAAGTCTCCGATTACTGTAGGCTTTTTTGGCAAGCAAAAGACGGCATACGAGATACGTACTGTGCAGTTGCATTCGCCGTCTTCGT	1411	664	1067	4124	2954	4523
ABI2	NM_198127.1	TAGAAGACGCACCGGACCTAGCTCAACCTGTAATATGTTAATATTCATAGCATATTACGGGTTGGGCTAGGTTTTTTTGGCAAGCAAAAGACGGCATACGAGATACCACAGTACTGGTACCATTCGCCGTCTTCGT	1582	700	2473	4626	3117	10482
Abi2	NM_198127.1	TAGAAGACGCACCGGGTCACAAACAAGCCTTTAGAAGTTAATATTCATAGCTTCTGAAGGCTTGTTTGTGACTTTTTTGGCAAGCAAAAGACGGCATACGAGATTGGTACTGTGCAGTTGTGTTCGCCGTCTTCGT	959	1	708	2803	3	3000
Abl1	NM_009594.2	TAGAAGACGCACCGGGTACACTTTCTGTGTGAGTTAGTTAATATTCATAGCTAGCTCACACAGAAAGTGTACTTTTTTGGCAAGCAAAAGACGGCATACGAGATACGTGTCATGACGTCACATTCGCCGTCTTCGT	580	1540	521	1695	6855	2209
Abl1	NM_009594.2	TAGAAGACGCACCGGGCAGTTTGACTTATCCACTTTGTTAATATTCATAGCAAGGTGGATGAGTCAAACTGCTTTTTTGGCAAGCAAAAGACGGCATACGAGATCAGTGTCATGACGTCAGTTTCGCCGTCTTCGT	705	841	441	2062	3745	1869
Abl1	NM_009594.2	TAGAAGACGCACCGGCGAGGGTGTTTGGAAGAAGTGGTTAATATTCATAGCTACTTCTTCCAAACGCCCTCGTTTTTTGGCAAGCAAAAGACGGCATACGAGATTGGTGTCATGACGTCATGTTCGCCGTCTTCGT	829	388	785	2424	1726	3327
Abl1	NM_009594.2	TAGAAGACGCACCGGCCAGGAGCTTTAAGGAGAGATGTTAATATTCATAGCGTCTCTCTTTAAAGCTCCTGGTTTTTTGGCAAGCAAAAGACGGCATACGAGATTGCAACCATGTGTGACTGTTCGCCGTCTTCGT	1057	537	2039	3090	2389	8640
Abl1	NM_009594.2	TAGAAGACGCACCGGAGACAGAAAGACCAACTTGTTGTTAATATTCATAGCAACAGGTTGGTCTTTCTGTCTTTTTTTGGCAAGCAAAAGACGGCATACGAGATGTGTGTCATGACGTCAACTTCGCCGTCTTCGT	460	0	524	1344	0	2222
Abl1	NM_009594.2	TAGAAGACGCACCGGCGTGTGGGTATTTGGAGTGTTGTTAATATTCATAGCAATACTCCAAATGCCCACACGTTTTTTGGCAAGCAAAAGACGGCATACGAGATACGTGTCATGACGTGTTGTTCGCCGTCTTCGT	659	0	292	1928	1	1239
Abl2	NM_009595.2	TAGAAGACGCACCGGCCAGGTATTGACCTATTTCAAGTTAATATTCATAGCTTGAGATAGGTCAATACCTGGTTTTTTGGCAAGCAAAAGACGGCATACGAGATTGGTGTCATGCATGACTGTTCGCCGTCTTCGT	792	2736	1517	2317	12180	6427
Abl2	NM_009595.2	TAGAAGACGCACCGGCCTAATCTCTTTGTTGTACTTGTTAATATTCATAGCAAGTGCAACAAAGAGATTAGGTTTTTTGGCAAGCAAAAGACGGCATACGAGATACGTGTCATGCATGTGGTTTCGCCGTCTTCGT	723	885	929	2115	3938	3939
Abl2	NM_009595.2	TAGAAGACGCACCGGCGTGTCTCCTATTCATGATAAGTTAATATTCATAGCTTGTCATGGATAGGAGACACGTTTTTTGGCAAGCAAAAGACGGCATACGAGATTGGTGTCATGCATGTGCATTCGCCGTCTTCGT	1356	1415	1623	3965	6300	6876
Abl2	NM_009595.2	TAGAAGACGCACCGGCTGCGAAACAGGTCTTGATTTGTTAATATTCATAGCAAGTCAAGGCCTGTTTCGCAGTTTTTTGGCAAGCAAAAGACGGCATACGAGATTGCAACGTTGCACAGTTGTTCGCCGTCTTCGT	1732	1063	1332	5063	4730	5643
Abl2	NM_009595.2	TAGAAGACGCACCGGGATGCCAAAGAGATATGCTTTGTTAATATTCATAGCAAAGCATGTCTCTTTGGCATCTTTTTTGGCAAGCAAAAGACGGCATACGAGATCAGTGTCATGCATGTGACTTCGCCGTCTTCGT	698	0	482	2040	0	2043
Abl2	NM_009595.2	TAGAAGACGCACCGGGCTTCTTTACACCTTGATTAAGTTAATATTCATAGCTTAATCGAGGTGTAAAGAAGCTTTTTTGGCAAGCAAAAGACGGCATACGAGATGTGTGTCATGCATGACACTTCGCCGTCTTCGT	154	0	295	449	0	1249
Ablim1	NM_178688.2	TAGAAGACGCACCGGGCCTTTCTACATATCAGGTTAGTTAATATTCATAGCTAGCCTGATGTGTAGAAAGGCTTTTTTGGCAAGCAAAAGACGGCATACGAGATACGTTGACGTGTTGACGTTTCGCCGTCTTCGT	309	600	507	902	2673	2150
ABLIM1	NM_178688.2	TAGAAGACGCACCGGCCTGTCATTCACTGCTATAAAGTTAATATTCATAGCTTTATGGCAGTGAATGACAGGTTTTTTGGCAAGCAAAAGACGGCATACGAGATTGGTCAACACTGCACACATTCGCCGTCTTCGT	819	1126	1044	2396	5014	4423
Ablim1	NM_178688.2	TAGAAGACGCACCGGGCTTCAAGAAGAATAGTTGATGTTAATATTCATAGCATCAACTGTTCTTCTTGAAGCTTTTTTGGCAAGCAAAAGACGGCATACGAGATTGGTTGACGTGTTGACCATTCGCCGTCTTCGT	1050	962	903	3069	4281	3826
Ablim1	NM_178688.2	TAGAAGACGCACCGGCCTCGAGTAAATGACAATTAGGTTAATATTCATAGCCTGATTGTCGTTTACTCGAGGTTTTTTGGCAAGCAAAAGACGGCATACGAGATCACACATGCAGTCAACTGTTCGCCGTCTTCGT	925	387	2971	2704	1721	12591
ABLIM1	NM_178688.2	TAGAAGACGCACCGGGCCCAATATGTTGGAACTAAAGTTAATATTCATAGCTTTGGTTCCAACATGTTGGGCTTTTTTGGCAAGCAAAAGACGGCATACGAGATCAGTCAACACTGCACAACTTCGCCGTCTTCGT	329	0	470	961	0	1993
Ablim1	NM_178688.2	TAGAAGACGCACCGGCCTCCTCTGAAAGTATTTATTGTTAATATTCATAGCAATAGATACTTTCAGAGGAGGTTTTTTGGCAAGCAAAAGACGGCATACGAGATTGGTTGACGTGTTGCATGTTCGCCGTCTTCGT	907	0	278	2651	1	1180
Ablim2	NM_177678.6	TAGAAGACGCACCGGCGTGTGATCTATGCAAAGTTTGTTAATATTCATAGCAAGCTTTGCGTAGATCACACGTTTTTTGGCAAGCAAAAGACGGCATACGAGATCAGTTGACGTCACATGCATTCGCCGTCTTCGT	380	0	0	1110	0	0
Ablim2	NM_177678.6	TAGAAGACGCACCGGCCTCATCGTAACAAACTGAATGTTAATATTCATAGCATTCGGTTTGTTACGATGAGGTTTTTTGGCAAGCAAAAGACGGCATACGAGATCAGTTGACGTCACAACTGTTCGCCGTCTTCGT	664	1653	338	1940	7357	1433
Ablim2	NM_177678.6	TAGAAGACGCACCGGCCTGTGTAATACTTGTGGGAGGTTAATATTCATAGCTTCCCACAGGTATTACACAGGTTTTTTGGCAAGCAAAAGACGGCATACGAGATGTGTTGACGTCACATGGTTTCGCCGTCTTCGT	534	2041	510	1562	9085	2161
Ablim2	NM_177678.6	TAGAAGACGCACCGGCCCGTTAATGCTTTGTGTATTGTTAATATTCATAGCAATACACAGAGCATTAGCGGGTTTTTTGGCAAGCAAAAGACGGCATACGAGATGTGTTGACGTCACAACCATTCGCCGTCTTCGT	1280	590	1904	3742	2626	8071
Ablim2	NM_177678.6	TAGAAGACGCACCGGGCTGATTATCACAGTAAGTTTGTTAATATTCATAGCAAACTTGCTGTGATAATCAGCTTTTTTGGCAAGCAAAAGACGGCATACGAGATACGTTGACGTCACAACACTTCGCCGTCTTCGT	461	1	256	1348	5	1086
Ablim3	NM_198649.2	TAGAAGACGCACCGGGCCTTTCCTTATTGGAGATAAGTTAATATTCATAGCTTATCTCCAATAGGGAAAGGCTTTTTTGGCAAGCAAAAGACGGCATACGAGATGTGTTGACGTCATGTGTGTTCGCCGTCTTCGT	887	1381	283	2592	6146	1200
Ablim3	NM_198649.2	TAGAAGACGCACCGGCTGGAAGAGGAATGAATTGAAGTTAATATTCATAGCTTCAGTTCGTTCCTCTTCCAGTTTTTTGGCAAGCAAAAGACGGCATACGAGATTGGTTGACGTACGTGTACTTCGCCGTCTTCGT	1074	926	293	3140	4122	1240
Ablim3	NM_198649.2	TAGAAGACGCACCGGGCGGACATTTGAAACTTCTATGTTAATATTCATAGCATGGAAGTTTCAGATGTCCGCTTTTTTGGCAAGCAAAAGACGGCATACGAGATCAGTTGACGTACGTGTCATTCGCCGTCTTCGT	1280	983	1147	3742	4377	4859
Ablim3	NM_198649.2	TAGAAGACGCACCGGGTGGATAATGAGATCCTTAATGTTAATATTCATAGCATTAAGGATCTCATTATCCACTTTTTTGGCAAGCAAAAGACGGCATACGAGATGTGTTGACGTACGTGTGTTTCGCCGTCTTCGT	1144	1192	1395	3346	5307	5913
Ablim3	NM_198649.2	TAGAAGACGCACCGGCCCAAGAATTGGCTCTTCTTTGTTAATATTCATAGCAAAGGAGAGCCAGTTCTTGGGTTTTTTGGCAAGCAAAAGACGGCATACGAGATGTCACATGACTGCAACCATTCGCCGTCTTCGT	2184	1372	2326	6386	6107	9857
Ablim3	NM_198649.2	TAGAAGACGCACCGGCGCAGTATAATCTTCTTGTATGTTAATATTCATAGCATACAAGAGGATTATACTGCGTTTTTTGGCAAGCAAAAGACGGCATACGAGATCAGTTGACGTCATGTGACTTCGCCGTCTTCGT	578	346	997	1691	1539	4227
Abo	NM_030718.2	TAGAAGACGCACCGGGCCCATAACTTCTGCTTATTTGTTAATATTCATAGCAAATGAGCAGAGGTTATGGGCTTTTTTGGCAAGCAAAAGACGGCATACGAGATGTCACACACAACGTCATGTTCGCCGTCTTCGT	444	1919	0	1299	8543	0
Abo	NM_030718.2	TAGAAGACGCACCGGCCCTTCGTAGTGTTTGTCTTGGTTAATATTCATAGCTAAGACAAACACTGCGAAGGGTTTTTTGGCAAGCAAAAGACGGCATACGAGATTGCACACACAACGTACGTTTCGCCGTCTTCGT	387	0	0	1131	0	0
Abo	NM_030718.2	TAGAAGACGCACCGGGCTTTCTATGTGAGGTGGGTTGTTAATATTCATAGCAATCCACCTCACGTAGAAAGCTTTTTTGGCAAGCAAAAGACGGCATACGAGATCACAGTGTGTGTCACATGTTCGCCGTCTTCGT	799	957	3	2335	4259	13
Abo	NM_030718.2	TAGAAGACGCACCGGGAGGACCTTCAATATCGATATGTTAATATTCATAGCATGTCGATGTTGAAGGTCCTCTTTTTTGGCAAGCAAAAGACGGCATACGAGATCACAGTGTGTGTCAACCATTCGCCGTCTTCGT	1109	1620	619	3243	7213	2622
Abo	NM_030718.2	TAGAAGACGCACCGGGTGCCCATAACTTCTGCTTATGTTAATATTCATAGCATGAGCAGAGGTTATGGGCACTTTTTTGGCAAGCAAAAGACGGCATACGAGATCACACAACACTGTGTGGTTTCGCCGTCTTCGT	373	0	723	1091	1	3063
Abo	NM_030718.2	TAGAAGACGCACCGGGCATGATGAGAGTTATTTGAAGTTAATATTCATAGCTTCAAATAGCTCTCATCATGCTTTTTTGGCAAGCAAAAGACGGCATACGAGATGTCAGTGTGTGTCAACGTTTCGCCGTCTTCGT	468	0	469	1369	2	1989
Abp1	NM_029638.1	TAGAAGACGCACCGGCCTGCCAAAGACTTTCATGATGTTAATATTCATAGCGTCATGGAAGTCTTTGGCAGGTTTTTTGGCAAGCAAAAGACGGCATACGAGATGTCACAACCAACCAGTACTTCGCCGTCTTCGT	915	1647	768	2676	7330	3256
Abp1	NM_029638.1	TAGAAGACGCACCGGGCTGTGATAAAGTATTGGGAAGTTAATATTCATAGCTTCCCGATACTTTGTCACAGCTTTTTTGGCAAGCAAAAGACGGCATACGAGATGTGTACACGTGTACACGTTTCGCCGTCTTCGT	357	843	434	1044	3754	1839
Abp1	NM_029638.1	TAGAAGACGCACCGGCCTCATGACAAAGTAAGGATAGTTAATATTCATAGCTATCCTTGCTTTGTCATGAGGTTTTTTGGCAAGCAAAAGACGGCATACGAGATTGGTACACGTGTACACACTTCGCCGTCTTCGT	137	486	462	402	2165	1956
Abp1	NM_029638.1	TAGAAGACGCACCGGGCAAAGGAAGATCATAGAATTGTTAATATTCATAGCAATTCTGTGATCTTCCTTTGCTTTTTTGGCAAGCAAAAGACGGCATACGAGATCAGTACACGTGTACCATGTTCGCCGTCTTCGT	1036	637	1030	3028	2837	4367
Abp1	NM_029638.1	TAGAAGACGCACCGGCGCCACTTTGACTTAAACTTTGTTAATATTCATAGCAAAGTTTGAGTCAAAGTGGCGTTTTTTGGCAAGCAAAAGACGGCATACGAGATACCACACAGTTGGTGTCATTCGCCGTCTTCGT	890	575	946	2603	2558	4009
Abp1	NM_029638.1	TAGAAGACGCACCGGGCCACTTTGACTTAAACTTTAGTTAATATTCATAGCTAAAGTTTGAGTCAAAGTGGCTTTTTTGGCAAGCAAAAGACGGCATACGAGATCAGTACACGTGTACACCATTCGCCGTCTTCGT	1168	659	3128	3414	2935	13256
Acaa1b	NM_130864.3	TAGAAGACGCACCGGGGCATTAGAAATGGGTCTTATGTTAATATTCATAGCATAAGACCCATTTCTGATGCCTTTTTTGGCAAGCAAAAGACGGCATACGAGATCACAGTTGTGGTTGTGCATTCGCCGTCTTCGT	337	605	0	986	2693	0
Acaa1b	NM_130864.3	TAGAAGACGCACCGGGTGTGTCACAGCACTTTATTTGTTAATATTCATAGCAAGTAAAGTGCTGTGACACACTTTTTTGGCAAGCAAAAGACGGCATACGAGATACCAACCAGTTGTGTGTGTTCGCCGTCTTCGT	1165	2594	1076	3406	11549	4560
Acaa1b	NM_130864.3	TAGAAGACGCACCGGGGCTGATTGTGAATGATATAGGTTAATATTCATAGCCTATGTCATTCACAGTCAGCCTTTTTTGGCAAGCAAAAGACGGCATACGAGATGTCAGTTGACTGTGTGCATTCGCCGTCTTCGT	743	1244	673	2172	5539	2852
Acaa1b	NM_130864.3	TAGAAGACGCACCGGAGGTTGTCATGCTACTTAATGGTTAATATTCATAGCCATTGAGTAGCGTGACAACCTTTTTTTGGCAAGCAAAAGACGGCATACGAGATTGCAGTTGACTGTGTGGTTTCGCCGTCTTCGT	637	734	526	1862	3268	2231
Acaa1b	NM_130864.3	TAGAAGACGCACCGGTGGCACGTATCGCCTAATTTCGTTAATATTCATAGCGAAATTGGGCGATGCGTGCCATTTTTTGGCAAGCAAAAGACGGCATACGAGATTGCAGTTGTGGTTGTGACTTCGCCGTCTTCGT	789	883	1003	2306	3930	4251
Acaa1b	NM_130864.3	TAGAAGACGCACCGGGCATTAGAAATGGGTCTTATGGTTAATATTCATAGCCATAAGACCCATTTCTGATGCTTTTTTGGCAAGCAAAAGACGGCATACGAGATGTCAGTTGACTGTGACTGTTCGCCGTCTTCGT	1379	344	1712	4032	1533	7256
Acaa2	NM_177470.2	TAGAAGACGCACCGGTGCTGAGATAGTGATTGTATGGTTAATATTCATAGCCATACAATCACTGTCTCAGCATTTTTTGGCAAGCAAAAGACGGCATACGAGATACCACAGTGTGTCAACACTTCGCCGTCTTCGT	245	0	0	717	0	1
Acaa2	NM_177470.2	TAGAAGACGCACCGGTCCGGATGCGATCTTACTATTGTTAATATTCATAGCGATAGTAGGATCGCATCCGGATTTTTTGGCAAGCAAAAGACGGCATACGAGATGTCACAGTGTGTCACATGTTCGCCGTCTTCGT	1007	3118	1059	2944	13878	4490
Acaa2	NM_177470.2	TAGAAGACGCACCGGGTCCAGTCCTTGCTATTAATGGTTAATATTCATAGCCATTGATAGCAGGGACTGGACTTTTTTGGCAAGCAAAAGACGGCATACGAGATGTCACAGTGTGTCAACCATTCGCCGTCTTCGT	985	1083	1133	2880	4823	4802
Acaa2	NM_177470.2	TAGAAGACGCACCGGGCCTTAAGAGAAATGGTATTTGTTAATATTCATAGCAGATACCATTTCTCTTAAGGCTTTTTTGGCAAGCAAAAGACGGCATACGAGATTGCACAACACACGTCATGTTCGCCGTCTTCGT	329	419	979	961	1864	4151
Acaa2	NM_177470.2	TAGAAGACGCACCGGGACTTCTTTGCCACTGATTTAGTTAATATTCATAGCTAAATCGGTGGCAGAGAAGTCTTTTTTGGCAAGCAAAAGACGGCATACGAGATTGCACAGTGTGTCAACGTTTCGCCGTCTTCGT	482	0	368	1408	0	1560
Acaa2	NM_177470.2	TAGAAGACGCACCGGTACTTTGTGGGCAGGATTAATGTTAATATTCATAGCGTTAATCCTGCCCACAAAGTATTTTTTGGCAAGCAAAAGACGGCATACGAGATCACACAGTGTGTCACAACTTCGCCGTCTTCGT	232	0	320	677	0	1358
Acad8	NM_025862.2	TAGAAGACGCACCGGCCAGATCTTAGAAGGTAGTAAGTTAATATTCATAGCTTGCTACCTTCTAGGATCTGGTTTTTTGGCAAGCAAAAGACGGCATACGAGATGTGTCACACATGCACACATTCGCCGTCTTCGT	313	1	0	916	4	1
Acad8	NM_025862.2	TAGAAGACGCACCGGGCATAGTTGTTGAGGAAGGGAGTTAATATTCATAGCTTCCTTTCTCAACAACTATGCTTTTTTGGCAAGCAAAAGACGGCATACGAGATGTGTCACACATGCAGTTGTTCGCCGTCTTCGT	1545	3759	1937	4517	16733	8207
Acad8	NM_025862.2	TAGAAGACGCACCGGGCTAAACAACAAGGAGATTATGTTAATATTCATAGCATGATCTCCTTGTTGTTTAGCTTTTTTGGCAAGCAAAAGACGGCATACGAGATTGGTCACACATGCACAGTTTCGCCGTCTTCGT	798	1354	1538	2334	6029	6519
Acad8	NM_025862.2	TAGAAGACGCACCGGGTGTGCAGTTGGAATCAGTTTGTTAATATTCATAGCAGACTGATTCCAGCTGCACACTTTTTTGGCAAGCAAAAGACGGCATACGAGATGTCAACCACACAGTCACATTCGCCGTCTTCGT	632	47	595	1849	208	2523
Acad8	NM_025862.2	TAGAAGACGCACCGGGCTCGGGAAATGGTTCCTAATGTTAATATTCATAGCATTGGGAGCCATTTCCCGAGCTTTTTTGGCAAGCAAAAGACGGCATACGAGATACGTCACACATGCACAACTTCGCCGTCTTCGT	474	0	1483	1385	0	6286
Acad8	NM_025862.2	TAGAAGACGCACCGGGCCTGGATGGTTGATGGCTTTGTTAATATTCATAGCAAAGCTATCAATCATCCAGGCTTTTTTGGCAAGCAAAAGACGGCATACGAGATCAGTCACACATGCAGTACTTCGCCGTCTTCGT	487	0	1086	1425	0	4604
ACAD9	NM_172678.3	TAGAAGACGCACCGGCCTTGAGAAGTGAGCTTATATGTTAATATTCATAGCATATAGGCTCGCTTCTCAAGGTTTTTTGGCAAGCAAAAGACGGCATACGAGATGTGTGTTGACCACACAACTTCGCCGTCTTCGT	223	0	0	653	0	0
Acad9	NM_172678.3	TAGAAGACGCACCGGGACTTCGGTGGAATCATTAATGTTAATATTCATAGCATTAGTGATTCCGCCGAAGTCTTTTTTGGCAAGCAAAAGACGGCATACGAGATACCACAGTTGCATGCACATTCGCCGTCTTCGT	1116	0	0	3264	0	2
Acad9	NM_172678.3	TAGAAGACGCACCGGGCCCGTATTCTCTTAATCTTTGTTAATATTCATAGCAAAGATTAGGAGAATGCGGGCTTTTTTGGCAAGCAAAAGACGGCATACGAGATCAGTCACACAACCAACTGTTCGCCGTCTTCGT	900	352	107	2630	1567	454
Acad9	NM_172678.3	TAGAAGACGCACCGGCCTCATCAACTTGTATGGTATGTTAATATTCATAGCATGCCATACAAGTTGATGAGGTTTTTTGGCAAGCAAAAGACGGCATACGAGATCAGTCACACAACCATGCATTCGCCGTCTTCGT	1455	2675	3455	4254	11909	14640
Acad9	NM_172678.3	TAGAAGACGCACCGGCCCAGTTGATACTTTAGAGAAGTTAATATTCATAGCTTCTCTAAGGTGTCAACTGGGTTTTTTGGCAAGCAAAAGACGGCATACGAGATGTGTCACACAACCATGGTTTCGCCGTCTTCGT	602	10	1012	1759	46	4288
Acad9	NM_172678.3	TAGAAGACGCACCGGCGGGTTAACATCATTCATAAGGTTAATATTCATAGCCTTGTGAATGATGTTAACCCGTTTTTTGGCAAGCAAAAGACGGCATACGAGATTGCAACGTCAACGTACTGTTCGCCGTCTTCGT	842	9	1623	2461	40	6880
Acadl	NM_007381.2	TAGAAGACGCACCGGGCAGCATAAACTAGTAGAATTGTTAATATTCATAGCAATTCTGCTAGTTTATGCTGCTTTTTTGGCAAGCAAAAGACGGCATACGAGATGTCACAGTTGTGTGACACTTCGCCGTCTTCGT	147	0	0	431	1	0
Acadl	NM_007381.2	TAGAAGACGCACCGGGTAGCTTATGAATGTGTGTAAGTTAATATTCATAGCTTGCACACATTCATAAGCTACTTTTTTGGCAAGCAAAAGACGGCATACGAGATGTGTCACACAGTGTCATGTTCGCCGTCTTCGT	908	3306	253	2654	14716	1071
Acadl	NM_007381.2	TAGAAGACGCACCGGGAAGTGACTTATAAGGAGTAAGTTAATATTCATAGCTTACTCCTTGTAAGTCACTTCTTTTTTGGCAAGCAAAAGACGGCATACGAGATACGTCACACAGTGTCAGTTTCGCCGTCTTCGT	743	600	496	2172	2672	2101
Acadl	NM_007381.2	TAGAAGACGCACCGGCGGTGGTACCAATGAAATAATGTTAATATTCATAGCATTATTTCGTTGGTACCACCGTTTTTTGGCAAGCAAAAGACGGCATACGAGATTGGTCACACAGTGTCACATTCGCCGTCTTCGT	249	886	733	728	3942	3106
Acadl	NM_007381.2	TAGAAGACGCACCGGCATGCCCTATATTGTGAATTAGTTAATATTCATAGCTAATTCGCAATATAGGGCATGTTTTTTGGCAAGCAAAAGACGGCATACGAGATCAGTCACACAGTGTCAACTTCGCCGTCTTCGT	388	396	1616	1135	1761	6850
Acadl	NM_007381.2	TAGAAGACGCACCGGGCGGATTCTAATCTATTTGAGGTTAATATTCATAGCCTCAAGTAGATTAGAATCCGCTTTTTTGGCAAGCAAAAGACGGCATACGAGATCACACATGGTGTTGCATGTTCGCCGTCTTCGT	303	0	674	887	0	2858
Acadm	NM_007382.1	TAGAAGACGCACCGGGCCAAGATCTATCAGATTTATGTTAATATTCATAGCATAAATCTGATAGATCTTGGCTTTTTTGGCAAGCAAAAGACGGCATACGAGATGTGTCACACAGTCAGTGTTTCGCCGTCTTCGT	541	1096	0	1582	4881	0
Acadm	NM_007382.1	TAGAAGACGCACCGGGTATGTTATCAACGGCTAGAAGTTAATATTCATAGCTTCTGGCCGTTGATAACATACTTTTTTGGCAAGCAAAAGACGGCATACGAGATTGGTCACACAGTCAGTACTTCGCCGTCTTCGT	765	1641	1090	2238	7303	4620
Acadm	NM_007382.1	TAGAAGACGCACCGGGCAAACTGCTATTGAAGTAAAGTTAATATTCATAGCTTTGCTTCAATAGCAGTTTGCTTTTTTGGCAAGCAAAAGACGGCATACGAGATACGTCACACAGTGTTGTGTTCGCCGTCTTCGT	900	338	1125	2631	1504	4769
Acadm	NM_007382.1	TAGAAGACGCACCGGCCCGAATTGTGTTAGTTTGTTGTTAATATTCATAGCAGCAAACTAACACAATTCGGGTTTTTTGGCAAGCAAAAGACGGCATACGAGATACCACACAACACACGTCATTCGCCGTCTTCGT	932	525	1896	2725	2335	8035
Acadm	NM_007382.1	TAGAAGACGCACCGGCGATGAAGGTTGAATTCGTTAGTTAATATTCATAGCTAGCGAGTTCAACCTTCATCGTTTTTTGGCAAGCAAAAGACGGCATACGAGATCAGTCACACAGTCAGTCATTCGCCGTCTTCGT	1033	2	845	3020	9	3581
Acadm	NM_007382.1	TAGAAGACGCACCGGGTTTGCTCTTTGATCACTTAAGTTAATATTCATAGCTTAAGTGATCAAAGAGCAAACTTTTTTGGCAAGCAAAAGACGGCATACGAGATCACACAGTTGCAACCAACTTCGCCGTCTTCGT	217	0	522	635	0	2212
Acads	NM_007383.2	TAGAAGACGCACCGGGAGCTTCATGGTTTAACTTTGGTTAATATTCATAGCCAAAGTTAAGCCATGAGGCTCTTTTTTGGCAAGCAAAAGACGGCATACGAGATGTCACATGGTGTTGACGTTTCGCCGTCTTCGT	394	0	0	1153	1	0
Acads	NM_007383.2	TAGAAGACGCACCGGGCGATGGTTACACATTGTTTAGTTAATATTCATAGCTAAACAGTGTGTAACCGTCGCTTTTTTGGCAAGCAAAAGACGGCATACGAGATGTGTCACACAGTACGTCATTCGCCGTCTTCGT	683	1614	1105	1996	7187	4685
Acads	NM_007383.2	TAGAAGACGCACCGGCCTTTCACCAATGGTGATAAAGTTAATATTCATAGCTTTGTCACCATTGGTGAAAGGTTTTTTGGCAAGCAAAAGACGGCATACGAGATACGTCACACAGTACGTACTTCGCCGTCTTCGT	482	691	776	1410	3077	3287
Acads	NM_007383.2	TAGAAGACGCACCGGCGCATCATTGAGATCTATGAAGTTAATATTCATAGCTTCGTAGATCTCAGTGATGCGTTTTTTGGCAAGCAAAAGACGGCATACGAGATCAGTCACACAGTACGTTGTTCGCCGTCTTCGT	1187	1082	2125	3470	4818	9006
Acads	NM_007383.2	TAGAAGACGCACCGGCGTCAACAATTCTCTTTACTTGTTAATATTCATAGCAAGTAGAGAGAATTGTTGACGTTTTTTGGCAAGCAAAAGACGGCATACGAGATTGGTCACACAGTACGTGTTTCGCCGTCTTCGT	564	217	1805	1648	968	7650
Acads	NM_007383.2	TAGAAGACGCACCGGCCTGGATTGTGTTGTGAAGTGGTTAATATTCATAGCTACTTCACAGCACAATCCAGGTTTTTTGGCAAGCAAAAGACGGCATACGAGATGTGTCACACAGTACCAGTTTCGCCGTCTTCGT	656	0	517	1917	2	2192
Acadsb	NM_025826.3	TAGAAGACGCACCGGGCTTCTTAGTAGACTGAGATAGTTAATATTCATAGCTATCTCGGTCTACTAAGAAGCTTTTTTGGCAAGCAAAAGACGGCATACGAGATCAGTCACACAACTGTGACTTCGCCGTCTTCGT	92	0	0	269	0	0
Acadsb	NM_025826.3	TAGAAGACGCACCGGGATGCCAAGATCGGTATAATAGTTAATATTCATAGCTATTGTACCGATCTTGGCATCTTTTTTGGCAAGCAAAAGACGGCATACGAGATGTGTCACACAACTGTGTGTTCGCCGTCTTCGT	709	0	0	2072	0	0
Acadsb	NM_025826.3	TAGAAGACGCACCGGCGTGTCCTTAAATCCTCATAAGTTAATATTCATAGCTTGTGAGGATTTGAGGACACGTTTTTTGGCAAGCAAAAGACGGCATACGAGATTGGTCACACAACTGTGCATTCGCCGTCTTCGT	669	1357	5	1955	6043	21
Acadsb	NM_025826.3	TAGAAGACGCACCGGCCTCTATGGATGAGAATTCAAGTTAATATTCATAGCTTGAGTTCTCATCCATAGAGGTTTTTTGGCAAGCAAAAGACGGCATACGAGATGTGTCACACATGGTGTCATTCGCCGTCTTCGT	1022	1198	1093	2989	5331	4632
Acadsb	NM_025826.3	TAGAAGACGCACCGGGAAGTCTTAATGAAGGTAGAAGTTAATATTCATAGCTTCTACCTTCATTAAGACTTCTTTTTTGGCAAGCAAAAGACGGCATACGAGATTGGTCACACATGGTGTGTTTCGCCGTCTTCGT	1144	928	1366	3345	4133	5790
Acadvl	NM_017366.1	TAGAAGACGCACCGGGCGATCTACTATTGTGCTTTAGTTAATATTCATAGCTGAAGCACAGTAGTAGATCGCTTTTTTGGCAAGCAAAAGACGGCATACGAGATGTGTCACACAGTCATGCATTCGCCGTCTTCGT	471	1134	0	1378	5050	1
Acadvl	NM_017366.1	TAGAAGACGCACCGGGAGGTGATGGAGTATTTATTGGTTAATATTCATAGCCAATAAGTACTCCATCACCTCTTTTTTGGCAAGCAAAAGACGGCATACGAGATCACACAACCATGGTTGACTTCGCCGTCTTCGT	225	0	0	659	0	1
Acadvl	NM_017366.1	TAGAAGACGCACCGGCGGTTCTTTGAGGGAGTGGATGTTAATATTCATAGCATTCACTTCCTCAAAGAACCGTTTTTTGGCAAGCAAAAGACGGCATACGAGATACGTCACACAGTCATGACTTCGCCGTCTTCGT	335	2037	4	979	9066	17
Acadvl	NM_017366.1	TAGAAGACGCACCGGGCGGTTGATCATGCTATTAATGTTAATATTCATAGCATTAGTAGCATGATCAACCGCTTTTTTGGCAAGCAAAAGACGGCATACGAGATGTGTCACACAGTCAACTGTTCGCCGTCTTCGT	1261	1446	823	3688	6435	3486
Acadvl	NM_017366.1	TAGAAGACGCACCGGCTTTGCCAAGACGCTAATTAAGTTAATATTCATAGCTTAATTGGCGTCTTGGCAAAGTTTTTTGGCAAGCAAAAGACGGCATACGAGATCAGTCACACAGTCATGTGTTCGCCGTCTTCGT	550	1131	1274	1607	5036	5398
Acadvl	NM_017366.1	TAGAAGACGCACCGGCGGATGGTTATTCTGTAGTATGTTAATATTCATAGCATACTGCAGAATAGCCATCCGTTTTTTGGCAAGCAAAAGACGGCATACGAGATTGGTCACACAGTCATGGTTTCGCCGTCTTCGT	784	858	1576	2291	3819	6678
Acan	NM_007424.2	TAGAAGACGCACCGGCGGTTTGAATGACAGGATTATGTTAATATTCATAGCATAGTCCTGTCATTCAGACCGTTTTTTGGCAAGCAAAAGACGGCATACGAGATTGGTACCAGTTGACTGCATTCGCCGTCTTCGT	442	903	13	1291	4019	56
Acan	NM_007424.2	TAGAAGACGCACCGGCTGGATTTGGTGGTGAGTGTTGTTAATATTCATAGCAATACTCACCACTAAATCCAGTTTTTTGGCAAGCAAAAGACGGCATACGAGATTGGTACCAGTTGTGGTCATTCGCCGTCTTCGT	1785	1844	1553	5220	8208	6582
Acan	NM_007424.2	TAGAAGACGCACCGGCGCATCACCCAAATTGCATTTGTTAATATTCATAGCAGATGCAGTTTGGGTGATGCGTTTTTTGGCAAGCAAAAGACGGCATACGAGATACCAACGTTGCACACAGTTTCGCCGTCTTCGT	987	219	388	2885	973	1645
Acan	NM_007424.2	TAGAAGACGCACCGGGAGGTTATAGTGAAAGGTATTGTTAATATTCATAGCAATACCTTTCACTATGACCTCTTTTTTGGCAAGCAAAAGACGGCATACGAGATACGTACCAGTTGTGGTGTTTCGCCGTCTTCGT	1617	176	947	4727	783	4013
Acan	NM_007424.2	TAGAAGACGCACCGGCCATCATCAGAAACTTATGATGTTAATATTCATAGCATCATAGGTTTCTGATGATGGTTTTTTGGCAAGCAAAAGACGGCATACGAGATGTGTACCAGTTGACTGTGTTCGCCGTCTTCGT	879	204	1600	2569	906	6781
Acan	NM_007424.2	TAGAAGACGCACCGGCGGAAGTGGGTGGAGAATTTAGTTAATATTCATAGCTAGATTCTCCACTCACTTCCGTTTTTTGGCAAGCAAAAGACGGCATACGAGATCAGTACCAGTTGACTGACTTCGCCGTCTTCGT	272	0	4	794	0	16
ACAT2	NM_009338.3	TAGAAGACGCACCGGGCTGACAGTATACTTTGTGATGTTAATATTCATAGCATCACAGAGTATGCTGTCAGCTTTTTTGGCAAGCAAAAGACGGCATACGAGATTGCAGTACACACACACTGTTCGCCGTCTTCGT	724	319	0	2117	1422	0
ACAT2	NM_009338.3	TAGAAGACGCACCGGCCAGCTATAAAGCAAGTTGTTGTTAATATTCATAGCAACAGCTTGCTTTATGGCTGGTTTTTTGGCAAGCAAAAGACGGCATACGAGATCAGTCAGTTGGTTGGTACTTCGCCGTCTTCGT	290	0	0	847	0	0
ACAT2	NM_009338.3	TAGAAGACGCACCGGGCTGAAACCTTTAGTAAGAATGTTAATATTCATAGCATTCTTGCTAAAGGTTTCAGCTTTTTTGGCAAGCAAAAGACGGCATACGAGATGTCAGTACACACACACACTTCGCCGTCTTCGT	325	1064	43	951	4737	183
ACAT2	NM_009338.3	TAGAAGACGCACCGGCTGAAACCTTTAGCAAGAATAGTTAATATTCATAGCTATTCTTGCTAAAGGTTTCAGTTTTTTGGCAAGCAAAAGACGGCATACGAGATACCAGTACACACACTGGTTTCGCCGTCTTCGT	682	726	478	1995	3232	2024
ACAT2	NM_009338.3	TAGAAGACGCACCGGGTTAAATCAGTGCAACACTAAGTTAATATTCATAGCTTAGTGTTGCACTGATTTAACTTTTTTGGCAAGCAAAAGACGGCATACGAGATTGCAGTACACACACTGCATTCGCCGTCTTCGT	283	0	435	826	0	1842
Accn1	NM_007384.2	TAGAAGACGCACCGGCGTCCTTGAGTCGCATTAAATGTTAATATTCATAGCATTTAGTGCGACTCAGGGACGTTTTTTGGCAAGCAAAAGACGGCATACGAGATACGTACGTCACATGTGGTTTCGCCGTCTTCGT	534	742	0	1561	3301	1
Accn1	NM_007384.2	TAGAAGACGCACCGGCAGCACCTCTAAACAGACTTTGTTAATATTCATAGCAAGGTCTGTTTGGAGGTGCTGTTTTTTGGCAAGCAAAAGACGGCATACGAGATCACAACGTACGTTGGTGTTTCGCCGTCTTCGT	453	1065	387	1324	4740	1638
Accn1	NM_007384.2	TAGAAGACGCACCGGGCGCTCAATTACGAGATAATTGTTAATATTCATAGCAATTGTCTCGTAATTGAGCGCTTTTTTGGCAAGCAAAAGACGGCATACGAGATACGTACGTCACATGACCATTCGCCGTCTTCGT	1268	935	461	3707	4163	1952
Accn1	NM_007384.2	TAGAAGACGCACCGGGCGTATGAAGTTGTTGCTTTAGTTAATATTCATAGCTAAGGCAGCAACTTCATACGCTTTTTTGGCAAGCAAAAGACGGCATACGAGATGTCACACAGTCATGGTCATTCGCCGTCTTCGT	488	630	474	1426	2806	2008
Accn1	NM_007384.2	TAGAAGACGCACCGGGCTAGTATCCTTACAATACTAGTTAATATTCATAGCTAGTATTGTAAGGATACTAGCTTTTTTGGCAAGCAAAAGACGGCATACGAGATTGGTACGTCACATGACTGTTCGCCGTCTTCGT	753	374	989	2203	1663	4192
Accn1	NM_007384.2	TAGAAGACGCACCGGCCTGCTCTATTGGCTTAGTTTGTTAATATTCATAGCAAACTGAGCCAGTAGAGCAGGTTTTTTGGCAAGCAAAAGACGGCATACGAGATGTGTACGTCACATGACACTTCGCCGTCTTCGT	218	0	1	638	2	5
Accn2	NM_009597.1	TAGAAGACGCACCGGCCTCAAGCATATGGAATCTTTGTTAATATTCATAGCAAAGATTCCGTATGCTTGAGGTTTTTTGGCAAGCAAAAGACGGCATACGAGATGTCAGTACACACACCAGTTTCGCCGTCTTCGT	487	205	41	1424	914	172
ACCN2	NM_009597.1	TAGAAGACGCACCGGGCTTCTCTAGCTTTAAGAGATGTTAATATTCATAGCATCTCTTAAGGCTAGGGAAGCTTTTTTGGCAAGCAAAAGACGGCATACGAGATACCACATGCATGGTACGTTTCGCCGTCTTCGT	870	1486	507	2543	6614	2147
ACCN2	NM_009597.1	TAGAAGACGCACCGGGCTCAACAATAGGTATGAGATGTTAATATTCATAGCATCTCATACCTGTTGTTGAGCTTTTTTGGCAAGCAAAAGACGGCATACGAGATACCAGTTGGTACTGGTTGTTCGCCGTCTTCGT	255	159	78	747	709	329
Accn2	NM_009597.1	TAGAAGACGCACCGGCCTGCTGGATTGATTGTGAAGGTTAATATTCATAGCTTTCACAATCAATCCGGCAGGTTTTTTGGCAAGCAAAAGACGGCATACGAGATACCAGTACACACACGTACTTCGCCGTCTTCGT	622	8	8	1818	35	36
Accn2	NM_009597.1	TAGAAGACGCACCGGGTTTGAGGACTTTACTTGCTAGTTAATATTCATAGCTAGCAGGTAAAGTCCTCAAACTTTTTTGGCAAGCAAAAGACGGCATACGAGATCACAGTACACACACCACATTCGCCGTCTTCGT	1128	1211	1454	3297	5390	6163
Accn2	NM_009597.1	TAGAAGACGCACCGGGACTATGCCTATGAGGTTATTGTTAATATTCATAGCAATGACCTCATAGGCATAGTCTTTTTTGGCAAGCAAAAGACGGCATACGAGATCACAGTACACACACGTTGTTCGCCGTCTTCGT	1017	1369	1652	2972	6095	7001
Accn3	NM_183000.1	TAGAAGACGCACCGGCATCTGTGGGTCCTGACTTTGGTTAATATTCATAGCCAAAGTCGGGATCCACAGATGTTTTTTGGCAAGCAAAAGACGGCATACGAGATTGCACAGTGTGTCAGTTGTTCGCCGTCTTCGT	968	437	0	2831	1945	0
Accn3	NM_183000.1	TAGAAGACGCACCGGGGCAATGGATTGGAGATTGTGGTTAATATTCATAGCCATAATCTCCAGTCCATTGCCTTTTTTGGCAAGCAAAAGACGGCATACGAGATTGCACAGTGTGTCACACATTCGCCGTCTTCGT	477	38	0	1396	171	0
Accn3	NM_183000.1	TAGAAGACGCACCGGGCTGGGAAATCATAAGACTATGTTAATATTCATAGCATGGTCTTGTGATTTCCCAGCTTTTTTGGCAAGCAAAAGACGGCATACGAGATCACACATGGTACCAGTGTTTCGCCGTCTTCGT	523	749	248	1530	3334	1053
Accn3	NM_183000.1	TAGAAGACGCACCGGCAGCCCTCCTTATAGTTTAATGTTAATATTCATAGCATTAAGCTATAAGGAGGGCTGTTTTTTGGCAAGCAAAAGACGGCATACGAGATGTCACAGTGTGTCAGTACTTCGCCGTCTTCGT	522	962	485	1525	4282	2054
Accn3	NM_183000.1	TAGAAGACGCACCGGCGGATGTCGAATGATGTATATGTTAATATTCATAGCATATGCATCATTCGACATCCGTTTTTTGGCAAGCAAAAGACGGCATACGAGATACCACAGTGTGTCAGTCATTCGCCGTCTTCGT	1461	757	382	4273	3371	1620
Accn3	NM_183000.1	TAGAAGACGCACCGGAGACTTACATCATGGAGAATGGTTAATATTCATAGCCATTCTCCGTGATGTAAGTCTTTTTTTGGCAAGCAAAAGACGGCATACGAGATACCACAGTGTGTCACAGTTTCGCCGTCTTCGT	934	1392	2208	2730	6197	9356
Accn4	NM_183022.3	TAGAAGACGCACCGGGATATCTTCCATCTGGCTAATGTTAATATTCATAGCATTGGCCAGGTGGAAGATATCTTTTTTGGCAAGCAAAAGACGGCATACGAGATGTCAGTACTGGTACGTACTTCGCCGTCTTCGT	742	1217	0	2168	5419	0
ACCN4	NM_183022.3	TAGAAGACGCACCGGCCGATTGAGATTGTGTGTAAAGTTAATATTCATAGCTTTGCACACAATCTCGATCGGTTTTTTGGCAAGCAAAAGACGGCATACGAGATGTCAGTACGTTGACGTACTTCGCCGTCTTCGT	172	589	0	504	2621	0
Accn4	NM_183022.3	TAGAAGACGCACCGGGATCCTTGACTACATTTATGAGTTAATATTCATAGCTCATAGATGTAGTCAAGGATCTTTTTTGGCAAGCAAAAGACGGCATACGAGATACCAGTACTGGTACGTCATTCGCCGTCTTCGT	328	0	0	960	0	1
Accn4	NM_183022.3	TAGAAGACGCACCGGCCTTGCATAAGGGTCTTTCTTGTTAATATTCATAGCAAGAAGGACCCTTGTGCAAGGTTTTTTGGCAAGCAAAAGACGGCATACGAGATCACAACACACCACACAGTTTCGCCGTCTTCGT	788	942	655	2304	4195	2774
Accn4	NM_183022.3	TAGAAGACGCACCGGGCACAAGGGTCTTTCTTGTTTGTTAATATTCATAGCAGACAAGAAGGACCCTTGTGCTTTTTTGGCAAGCAAAAGACGGCATACGAGATACCAACACACCACACACATTCGCCGTCTTCGT	879	1223	1501	2569	5443	6360
Accn4	NM_183022.3	TAGAAGACGCACCGGGCAAGGAAGTATAACCGTAATGTTAATATTCATAGCATTGCGGTTGTACTTCCTTGCTTTTTTGGCAAGCAAAAGACGGCATACGAGATTGCAGTACTGGTACGTTGTTCGCCGTCTTCGT	1577	532	809	4610	2369	3427
Accn5	NM_021370.2	TAGAAGACGCACCGGCGGGAGAATCTTGTGAATATTGTTAATATTCATAGCAATGTTCACGAGATTCTCCCGTTTTTTGGCAAGCAAAAGACGGCATACGAGATCACAGTCATGGTTGCACATTCGCCGTCTTCGT	1001	1904	1357	2926	8478	5752
Accn5	NM_021370.2	TAGAAGACGCACCGGGTCACAGTTTGGAAAGTTTAAGTTAATATTCATAGCTTAGACTTTCCAAACTGTGACTTTTTTGGCAAGCAAAAGACGGCATACGAGATGTCAACCAGTCATGGTTGTTCGCCGTCTTCGT	958	1933	1497	2802	8607	6343
Accn5	NM_021370.2	TAGAAGACGCACCGGGCTGAGAAACTTCATTATCTAGTTAATATTCATAGCTAGGTAATGAAGTTTCTCAGCTTTTTTGGCAAGCAAAAGACGGCATACGAGATGTCAGTCATGGTTGCAGTTTCGCCGTCTTCGT	1065	249	571	3115	1109	2420
Accn5	NM_021370.2	TAGAAGACGCACCGGCCTGAGTTACTTGTAGATGTTGTTAATATTCATAGCAACATCTGCAAGTAACTCAGGTTTTTTGGCAAGCAAAAGACGGCATACGAGATTGCAGTCATGGTTGCAACTTCGCCGTCTTCGT	526	315	890	1539	1404	3770
Accn5	NM_021370.2	TAGAAGACGCACCGGGTGGCAAATCTACAGTTGTTTGTTAATATTCATAGCAAACGACTGTAGATTTGCCACTTTTTTGGCAAGCAAAAGACGGCATACGAGATACCAGTCATGGTTGCATGTTCGCCGTCTTCGT	848	183	1900	2480	816	8050
Accn5	NM_021370.2	TAGAAGACGCACCGGCTTTGTTATTCACTCACCAAAGTTAATATTCATAGCTTTGGTGAGTGAATAACAAAGTTTTTTGGCAAGCAAAAGACGGCATACGAGATCACAGTCATGGTTGACGTTTCGCCGTCTTCGT	334	0	556	976	0	2357
Ace	NM_207624.4	TAGAAGACGCACCGGCCAAGTGTTGTTGAATGAGTAGTTAATATTCATAGCTACTCGTTCAACAACACTTGGTTTTTTGGCAAGCAAAAGACGGCATACGAGATACGTCAGTGTCAACGTTGTTCGCCGTCTTCGT	305	0	0	892	0	0
Ace	NM_207624.4	TAGAAGACGCACCGGCCAGTATTTCATGCAGTATAAGTTAATATTCATAGCTTGTACTGCATGAAATACTGGTTTTTTGGCAAGCAAAAGACGGCATACGAGATGTGTCAGTGTCAACGTGTTTCGCCGTCTTCGT	1048	1314	471	3064	5848	1994
Ace	NM_207624.4	TAGAAGACGCACCGGCAGAGGAGTGTCCTATAAGAGGTTAATATTCATAGCTTCTTATGGGACACTCCTCTGTTTTTTGGCAAGCAAAAGACGGCATACGAGATGTCAACACACCAGTCATGTTCGCCGTCTTCGT	520	1568	1125	1520	6980	4766
Ace	NM_207624.4	TAGAAGACGCACCGGCCCAATATAGATGTCATGGAAGTTAATATTCATAGCTTCCGTGGCATCTATATTGGGTTTTTTGGCAAGCAAAAGACGGCATACGAGATCAGTCAGTGTCAACGTCATTCGCCGTCTTCGT	1609	2037	1481	4703	9069	6277
Ace	NM_207624.4	TAGAAGACGCACCGGCCCTGGAACTTGATCTAATAAGTTAATATTCATAGCTTGTTAGATCAGGTTCCAGGGTTTTTTGGCAAGCAAAAGACGGCATACGAGATTGGTCAGTGTCAACGTACTTCGCCGTCTTCGT	342	795	647	1001	3541	2741
Ace	NM_207624.4	TAGAAGACGCACCGGCGCCATGATGAATTATTTCAAGTTAATATTCATAGCTTGAAGTAATTCATCATGGCGTTTTTTGGCAAGCAAAAGACGGCATACGAGATCAGTCAGTGTCAACCAGTTTCGCCGTCTTCGT	1693	2570	2350	4950	11439	9960
Ace2	NM_027286.3	TAGAAGACGCACCGGGCCCAAAGTTTCTCATTACAAGTTAATATTCATAGCTTGTAGTGAGAAACTTTGGGCTTTTTTGGCAAGCAAAAGACGGCATACGAGATACGTCAGTGTCAACCACATTCGCCGTCTTCGT	287	1	0	839	4	0
Ace2	NM_027286.3	TAGAAGACGCACCGGGTGGCTTCTGCTTTCACATTTGTTAATATTCATAGCAAGTGTGAAGGCAGAAGCCACTTTTTTGGCAAGCAAAAGACGGCATACGAGATGTCAACACCATGTGACACTTCGCCGTCTTCGT	118	0	0	346	0	0
Ace2	NM_027286.3	TAGAAGACGCACCGGGCTCAATTACTTCCAATCGTTGTTAATATTCATAGCAACGGTTGGAAGTAATTGAGCTTTTTTGGCAAGCAAAAGACGGCATACGAGATGTGTCAGTGTCAACCAACTTCGCCGTCTTCGT	237	0	0	694	0	1
Ace2	NM_027286.3	TAGAAGACGCACCGGCCGTTGTTTGATTGGTTGAAAGTTAATATTCATAGCTTTCAGCCAGTCAAACAACGGTTTTTTGGCAAGCAAAAGACGGCATACGAGATTGGTCAGTGTCAACACCATTCGCCGTCTTCGT	544	405	1	1591	1801	3
Ace2	NM_027286.3	TAGAAGACGCACCGGCCGATCATCAAGTGTCAATTAGTTAATATTCATAGCTAGTTGACGCTTGATGATCGGTTTTTTGGCAAGCAAAAGACGGCATACGAGATTGGTCAGTGTCAACCATGTTCGCCGTCTTCGT	461	16	262	1348	72	1109
Ace2	NM_027286.3	TAGAAGACGCACCGGCCAAACATAGATGTTACTGATGTTAATATTCATAGCATCAGTAACATCTATGTTTGGTTTTTTGGCAAGCAAAAGACGGCATACGAGATACGTCAGTGTCAACACGTTTCGCCGTCTTCGT	242	0	1577	708	2	6685
Acer2	NM_139306.1	TAGAAGACGCACCGGGCAGTGACCAGTTTCTCTATTGTTAATATTCATAGCAGTAGAGAAGCTGGTCACTGCTTTTTTGGCAAGCAAAAGACGGCATACGAGATACCACAACCACAGTTGACTTCGCCGTCTTCGT	283	891	0	826	3966	0
Acer2	NM_139306.1	TAGAAGACGCACCGGTACAACGTGCTTGGTGTTTATGTTAATATTCATAGCATAAACGCCAAGCACGTTGTATTTTTTGGCAAGCAAAAGACGGCATACGAGATACCAGTTGTGGTGTACGTTTCGCCGTCTTCGT	325	359	0	951	1599	0
Acer2	NM_139306.1	TAGAAGACGCACCGGCTCGGGAGTTGCCTTTATATAGTTAATATTCATAGCTATATAAGGGCAGCTCCCGAGTTTTTTGGCAAGCAAAAGACGGCATACGAGATTGCAGTTGTGGTGTCATGTTCGCCGTCTTCGT	831	292	277	2430	1300	1172
Acer2	NM_139306.1	TAGAAGACGCACCGGTGCACTGTGTGTGGTATATTTGTTAATATTCATAGCGAATATGCCACACACAGTGCATTTTTTGGCAAGCAAAAGACGGCATACGAGATTGCAGTTGTGGTGTACCATTCGCCGTCTTCGT	1300	379	1625	3800	1686	6886
Acer2	NM_139306.1	TAGAAGACGCACCGGACAGCGGCATCTATTTAATATGTTAATATTCATAGCATATTAAGTAGATGCCGCTGTTTTTTTGGCAAGCAAAAGACGGCATACGAGATGTCAGTTGTGGTGTACTGTTCGCCGTCTTCGT	1109	351	2216	3243	1562	9391
Acer2	NM_139306.1	TAGAAGACGCACCGGTGCGAGGACAACTATACTATTGTTAATATTCATAGCGATAGTGTAGTTGTCCTCGCATTTTTTGGCAAGCAAAAGACGGCATACGAGATCACAGTTGTGGTGTACACTTCGCCGTCTTCGT	482	0	441	1409	0	1871
Acer3	NM_025408.2	TAGAAGACGCACCGGGTTCTTATCTTCACATCCTTTGTTAATATTCATAGCAAAGGATGTGAAGATAAGAACTTTTTTGGCAAGCAAAAGACGGCATACGAGATGTCAGTCATGCAACACACTTCGCCGTCTTCGT	305	0	0	893	0	0
Acer3	NM_025408.2	TAGAAGACGCACCGGCCATCAGGTTATGTATGGAATGTTAATATTCATAGCATTCCATACATGACCTGATGGTTTTTTGGCAAGCAAAAGACGGCATACGAGATACCAGTCATGCAACTGGTTTCGCCGTCTTCGT	386	0	0	1129	0	0
Acer3	NM_025408.2	TAGAAGACGCACCGGGACACCATGCTCATCATAAGAGTTAATATTCATAGCTCTTGTGATGGGCATGGTGTCTTTTTTGGCAAGCAAAAGACGGCATACGAGATACCAACGTGTGTACACCATTCGCCGTCTTCGT	714	1661	659	2088	7395	2792
Acer3	NM_025408.2	TAGAAGACGCACCGGGCGGTACATTGTTGCTTATTTGTTAATATTCATAGCAAGTAAGCAGCAATGTACCGCTTTTTTGGCAAGCAAAAGACGGCATACGAGATACCAGTCATGCAACACCATTCGCCGTCTTCGT	944	288	156	2761	1281	661
Acer3	NM_025408.2	TAGAAGACGCACCGGGCTCTTGGCTTTATCTTGTTTGTTAATATTCATAGCAAACGAGATAAAGCCAGGAGCTTTTTTGGCAAGCAAAAGACGGCATACGAGATCACAGTCATGCAACACGTTTCGCCGTCTTCGT	354	1207	805	1036	5372	3412
Acer3	NM_025408.2	TAGAAGACGCACCGGGAAGCGGTATATTGCTGTTTAGTTAATATTCATAGCTAAGCAGCAATGTACCGCTTCTTTTTTGGCAAGCAAAAGACGGCATACGAGATTGCAGTCATGCAACACTGTTCGCCGTCTTCGT	317	0	40	926	0	169
Ache	NM_009599.3	TAGAAGACGCACCGGGCTCTCATCAATATTGGAGATGTTAATATTCATAGCATCTCCAGTATTGATGAGAGCTTTTTTGGCAAGCAAAAGACGGCATACGAGATACGTCAGTCAGTACACTGTTCGCCGTCTTCGT	932	1512	608	2726	6729	2576
Ache	NM_009599.3	TAGAAGACGCACCGGCGGGTTTATGCCTATATCTTTGTTAATATTCATAGCAAAGATGTAGGCATAGACCCGTTTTTTGGCAAGCAAAAGACGGCATACGAGATTGGTCAGTCAGTACACACTTCGCCGTCTTCGT	527	1760	817	1541	7835	3464
Ache	NM_009599.3	TAGAAGACGCACCGGCCTGTCCTCATTTGGATTTATGTTAATATTCATAGCATAGATCCAGATGAGGACAGGTTTTTTGGCAAGCAAAAGACGGCATACGAGATCAGTCAGTCAGTACACCATTCGCCGTCTTCGT	1532	3436	2085	4479	15295	8834
Ache	NM_009599.3	TAGAAGACGCACCGGCCTGCCTTAAGAAAGTATCTTGTTAATATTCATAGCAAGATACTTTCTTGAGGCAGGTTTTTTGGCAAGCAAAAGACGGCATACGAGATCAGTCAGTCAGTACTGGTTTCGCCGTCTTCGT	1221	2338	2030	3570	10407	8601
Ache	NM_009599.3	TAGAAGACGCACCGGCCCATCTTCTGTATGTCTTGGGTTAATATTCATAGCCCAAGACATGCAGAAGATGGGTTTTTTGGCAAGCAAAAGACGGCATACGAGATACCAACGTGTACACCACATTCGCCGTCTTCGT	381	244	217	1114	1085	918
Ache	NM_009599.3	TAGAAGACGCACCGGCCGATGTTAGTGACTTTGTTTGTTAATATTCATAGCAAACAGAGTCACTGACATCGGTTTTTTGGCAAGCAAAAGACGGCATACGAGATACGTCAGTCAGTACTGCATTCGCCGTCTTCGT	1322	613	2169	3865	2729	9190
Acin1	NM_019567.2	TAGAAGACGCACCGGAGGATGAGATAGAGTGTAATGGTTAATATTCATAGCCATTACGCTCTGTCTCATCCTTTTTTTGGCAAGCAAAAGACGGCATACGAGATCACAGTTGCAACACTGGTTTCGCCGTCTTCGT	780	0	0	2280	1	0
Acin1	NM_019567.2	TAGAAGACGCACCGGCCTCTGATTGAGAGCTAAATTGTTAATATTCATAGCAATTTGGCTCTCAGTCAGAGGTTTTTTGGCAAGCAAAAGACGGCATACGAGATTGCAGTCAACTGGTTGACTTCGCCGTCTTCGT	249	0	0	728	0	1
Acin1	NM_019567.2	TAGAAGACGCACCGGCCCTCTTCTTTCTTCTTGTTAGTTAATATTCATAGCTAACAGGAAGAAAGGAGAGGGTTTTTTGGCAAGCAAAAGACGGCATACGAGATGTCAGTCAACTGGTTGGTTTCGCCGTCTTCGT	619	1759	880	1811	7829	3730
Acin1	NM_019567.2	TAGAAGACGCACCGGCAAGATCAAATCTCATTGCTTGTTAATATTCATAGCAAGCAATGAGATTTGATCTTGTTTTTTGGCAAGCAAAAGACGGCATACGAGATACCAGTCAACTGGTTGTGTTCGCCGTCTTCGT	950	684	1089	2779	3047	4617
Acin1	NM_019567.2	TAGAAGACGCACCGGGCCCAAGTTATTTAAGAGGAAGTTAATATTCATAGCTTCCTCTTGAATGACTTGGGCTTTTTTGGCAAGCAAAAGACGGCATACGAGATCACAGTCAACTGGTTGCATTCGCCGTCTTCGT	1389	1253	2469	4060	5579	10464
Acly	NM_134037.2	TAGAAGACGCACCGGCCCTGGGATGATATTTCTTATGTTAATATTCATAGCATAGGAAATGTCATCCCAGGGTTTTTTGGCAAGCAAAAGACGGCATACGAGATGTGTCAACACGTCAACACTTCGCCGTCTTCGT	563	657	0	1647	2926	1
Acly	NM_134037.2	TAGAAGACGCACCGGCGAGGATCTGTATTTCACTTAGTTAATATTCATAGCTAGGTGAAGTACAGATCCTCGTTTTTTGGCAAGCAAAAGACGGCATACGAGATCAGTCAACACGTCAACGTTTCGCCGTCTTCGT	336	1818	397	983	8092	1684
Acly	NM_134037.2	TAGAAGACGCACCGGGCAGCAAAGATGTTTAGTAAAGTTAATATTCATAGCTTTACTGAACATCTTTGCTGCTTTTTTGGCAAGCAAAAGACGGCATACGAGATTGGTCAACACGTCACAACTTCGCCGTCTTCGT	376	193	207	1100	859	876
Acly	NM_134037.2	TAGAAGACGCACCGGGAGCGGAGATAGCTATTGATGGTTAATATTCATAGCCATCAATGGCTATTTCCGCTCTTTTTTGGCAAGCAAAAGACGGCATACGAGATGTCACATGCAGTTGGTCATTCGCCGTCTTCGT	1318	1000	1741	3853	4451	7379
Acly	NM_134037.2	TAGAAGACGCACCGGGAAGGCAAGATCCTCATTATTGTTAATATTCATAGCAATGATGAGGATCTTGCCTTCTTTTTTGGCAAGCAAAAGACGGCATACGAGATACGTCAACACGTCAACCATTCGCCGTCTTCGT	2100	862	1794	6141	3838	7601
Acly	NM_134037.2	TAGAAGACGCACCGGGCTGATGAATATGTTGACATTGTTAATATTCATAGCAATGTCAACATATTCATCAGCTTTTTTGGCAAGCAAAAGACGGCATACGAGATACGTCAACACGTCACATGTTCGCCGTCTTCGT	490	0	467	1434	1	1977
Acmsd	NM_001033041.2	TAGAAGACGCACCGGGTCCAAGTTCTTTCCATAGTTGTTAATATTCATAGCAACTGTGGAAAGAGCTTGGACTTTTTTGGCAAGCAAAAGACGGCATACGAGATCACAGTTGGTACGTTGACTTCGCCGTCTTCGT	454	1749	1	1327	7786	6
Acmsd	NM_001033041.2	TAGAAGACGCACCGGGTCTGGGCTATTTGAGATTGTGTTAATATTCATAGCACAGTCTCAAGTAGCCCAGACTTTTTTGGCAAGCAAAAGACGGCATACGAGATGTCAACACGTACCAACACTTCGCCGTCTTCGT	230	9	3	671	42	12
Acmsd	NM_001033041.2	TAGAAGACGCACCGGGCCTAGTCATTTAATGGGAATGTTAATATTCATAGCATTCCCATTGAATGACTAGGCTTTTTTGGCAAGCAAAAGACGGCATACGAGATTGCAGTTGGTACGTTGCATTCGCCGTCTTCGT	1040	0	1408	3041	1	5968
Acmsd	NM_001033041.2	TAGAAGACGCACCGGCATGTTTAGCTATTGGGCTAAGTTAATATTCATAGCTTGGCCCAGTAGCTAAACATGTTTTTTGGCAAGCAAAAGACGGCATACGAGATTGCAGTTGGTACGTACTGTTCGCCGTCTTCGT	682	0	907	1993	1	3845
ACMSD	NM_001033041.2	TAGAAGACGCACCGGGATGTCATAGGAAAGGATAAAGTTAATATTCATAGCTTTATCCTTTCCTATGACATCTTTTTTGGCAAGCAAAAGACGGCATACGAGATCAGTACACACGTGTGTTGTTCGCCGTCTTCGT	397	0	767	1162	1	3251
Acmsd	NM_001033041.2	TAGAAGACGCACCGGCATCAACATATGGGACTTGAAGTTAATATTCATAGCTTCAGGTCCCATGTGTTGATGTTTTTTGGCAAGCAAAAGACGGCATACGAGATACCAGTTGGTACGTTGGTTTCGCCGTCTTCGT	520	0	753	1521	1	3190
ACO1	NM_007386.2	TAGAAGACGCACCGGGCAGGATTGTTAGTAAAGAAAGTTAATATTCATAGCTTTCTTTGCTAACAATCCTGCTTTTTTGGCAAGCAAAAGACGGCATACGAGATCAGTCAACACCAACACTGTTCGCCGTCTTCGT	614	0	0	1795	0	1
Aco1	NM_007386.2	TAGAAGACGCACCGGCGAGTCATACTGTAAGACTTTGTTAATATTCATAGCAAAGTCTTGCAGTATGACTCGTTTTTTGGCAAGCAAAAGACGGCATACGAGATTGCAGTGTTGACCAACGTTTCGCCGTCTTCGT	393	701	255	1150	3119	1079
Aco1	NM_007386.2	TAGAAGACGCACCGGCGTGTATTACACTAGTGTTAAGTTAATATTCATAGCTTAACACTGGTGTAATACACGTTTTTTGGCAAGCAAAAGACGGCATACGAGATCACAGTGTTGACCACAACTTCGCCGTCTTCGT	355	13	211	1038	56	896
Aco1	NM_007386.2	TAGAAGACGCACCGGCCGAGCTATGATTGCTAATATGTTAATATTCATAGCATATTGGCAATCGTAGCTCGGTTTTTTGGCAAGCAAAAGACGGCATACGAGATGTCAGTGTTGACCAACCATTCGCCGTCTTCGT	1181	1	391	3453	3	1658
Aco1	NM_007386.2	TAGAAGACGCACCGGGCAGACAGTTTATAGAAGAATGTTAATATTCATAGCATTCTTCTGTAAACTGTCTGCTTTTTTGGCAAGCAAAAGACGGCATACGAGATGTCAGTGTTGACCACATGTTCGCCGTCTTCGT	563	0	471	1645	1	1998
Aco1	NM_007386.2	TAGAAGACGCACCGGGCACTTGGTGTTAGACCTAATGTTAATATTCATAGCATTGGGTCTAGCACCAAGTGCTTTTTTGGCAAGCAAAAGACGGCATACGAGATGTCAACGTCATGGTACTGTTCGCCGTCTTCGT	1548	0	429	4525	0	1820
ACO2	NM_080633.2	TAGAAGACGCACCGGCCTGCTAGAGAAGAATATTAAGTTAATATTCATAGCTTAATGTTCTTCTCTAGCAGGTTTTTTGGCAAGCAAAAGACGGCATACGAGATGTGTCAACACCAACTGGTTTCGCCGTCTTCGT	556	1632	0	1626	7265	1
Aco2	NM_080633.2	TAGAAGACGCACCGGGCTCGCTACTACAAGAAATATGTTAATATTCATAGCATGTTTCTTGTAGTAGCGAGCTTTTTTGGCAAGCAAAAGACGGCATACGAGATCACAGTGTTGTGGTTGACTTCGCCGTCTTCGT	313	0	0	915	0	0
Aco2	NM_080633.2	TAGAAGACGCACCGGCCCATGCAACTGTATTTATTTGTTAATATTCATAGCAAATAAATACAGTTGCATGGGTTTTTTGGCAAGCAAAAGACGGCATACGAGATTGCAGTGTTGTGGTACTGTTCGCCGTCTTCGT	1173	1086	732	3430	4833	3103
Aco2	NM_080633.2	TAGAAGACGCACCGGCCCTCCGACTATAATAAGATTGTTAATATTCATAGCAATCTTGTTATAGTCGGAGGGTTTTTTGGCAAGCAAAAGACGGCATACGAGATACCAGTGTTGTGGTTGGTTTCGCCGTCTTCGT	403	1	928	1177	4	3933
Aco2	NM_080633.2	TAGAAGACGCACCGGCCCAGTGAGTATATCTGATATGTTAATATTCATAGCATATCGGATGTACTCACTGGGTTTTTTGGCAAGCAAAAGACGGCATACGAGATTGCAGTGTTGTGGTTGCATTCGCCGTCTTCGT	626	0	698	1831	0	2956
Aco2	NM_080633.2	TAGAAGACGCACCGGCACCATTGAGGGTGTTTAAGGGTTAATATTCATAGCTCTTAAACGCCCTCAATGGTGTTTTTTGGCAAGCAAAAGACGGCATACGAGATGTCACATGTGCAACACTGTTCGCCGTCTTCGT	343	0	440	1003	0	1866
Acot11	NM_025590.3	TAGAAGACGCACCGGCAGTGTGTGGAACAAAGTAGAGTTAATATTCATAGCTCTGCTTTGTTCCACGCACTGTTTTTTGGCAAGCAAAAGACGGCATACGAGATCACACAACACTGACCACATTCGCCGTCTTCGT	529	0	0	1546	0	0
Acot11	NM_025590.3	TAGAAGACGCACCGGGACACCATCAAAGATCTTCTAGTTAATATTCATAGCTAGGAGATCTTTGATGGTGTCTTTTTTGGCAAGCAAAAGACGGCATACGAGATCACAGTACCACAGTCAACTTCGCCGTCTTCGT	451	828	237	1318	3685	1004
Acot11	NM_025590.3	TAGAAGACGCACCGGCTATGTTCTCTAATCGTACATGTTAATATTCATAGCATGTGCGATTAGAGAACATAGTTTTTTGGCAAGCAAAAGACGGCATACGAGATACCAGTACCACAGTCAGTTTCGCCGTCTTCGT	1484	1502	2468	4339	6687	10458
Acot11	NM_025590.3	TAGAAGACGCACCGGGATGACTAAGGTTTCTTACTAGTTAATATTCATAGCTAGTAAGAAACCTTAGTCATCTTTTTTGGCAAGCAAAAGACGGCATACGAGATGTCAGTACCACAGTCATGTTCGCCGTCTTCGT	1111	1231	2113	3248	5480	8955
Acot11	NM_025590.3	TAGAAGACGCACCGGCCTGACATTCAACAGAATTTAGTTAATATTCATAGCTAAATTCTGTTGAATGTCAGGTTTTTTGGCAAGCAAAAGACGGCATACGAGATTGCAGTACCACAGTCACATTCGCCGTCTTCGT	659	510	1587	1926	2269	6725
Acot11	NM_025590.3	TAGAAGACGCACCGGCCAAAGTTTCAGATTCCTAATGTTAATATTCATAGCATTAGGAATCTGAAACTTTGGTTTTTTGGCAAGCAAAAGACGGCATACGAGATTGCAGTACCACAGTGTTGTTCGCCGTCTTCGT	596	1	1683	1742	5	7133
Acot12	NM_028790.1	TAGAAGACGCACCGGCTCACAGCCTTACTGTATTGAGTTAATATTCATAGCTCAGTACAGTAGGGCTGTGAGTTTTTTGGCAAGCAAAAGACGGCATACGAGATCACACAACGTTGTGACGTTTCGCCGTCTTCGT	312	378	0	911	1683	0
Acot12	NM_028790.1	TAGAAGACGCACCGGTCAGTGCATAGTGGGATATAAGTTAATATTCATAGCTTATATCCCACTGTGCACTGATTTTTTGGCAAGCAAAAGACGGCATACGAGATCACAGTTGTGTGGTTGGTTTCGCCGTCTTCGT	440	3	0	1287	13	2
Acot12	NM_028790.1	TAGAAGACGCACCGGTACGATATCACATGATCTATAGTTAATATTCATAGCTATAGATCATGTGATATCGTATTTTTTGGCAAGCAAAAGACGGCATACGAGATGTCAGTTGTGTGGTACGTTTCGCCGTCTTCGT	664	858	355	1940	3820	1504
Acot12	NM_028790.1	TAGAAGACGCACCGGCAGCGAGAATTGGATAAATTAGTTAATATTCATAGCTAATTTGTCCAATTCTCGCTGTTTTTTGGCAAGCAAAAGACGGCATACGAGATACCAGTTGTGTGGTACTGTTCGCCGTCTTCGT	1011	1203	836	2957	5354	3542
Acot12	NM_028790.1	TAGAAGACGCACCGGAGCGAGGACGATTAGATATATGTTAATATTCATAGCATATATCTGATCGTCCTCGCTTTTTTTGGCAAGCAAAAGACGGCATACGAGATCACAGTTGTGTGGTACCATTCGCCGTCTTCGT	794	13	946	2321	59	4010
Acot12	NM_028790.1	TAGAAGACGCACCGGCCTTACTTTGCTGGTAATATTGTTAATATTCATAGCAATATTGCCAGCAAAGTAAGGTTTTTTGGCAAGCAAAAGACGGCATACGAGATTGCAGTTGTGTGGTACACTTCGCCGTCTTCGT	539	2	842	1576	7	3568
Acox1	NM_015729.2	TAGAAGACGCACCGGCCTTCTACTTTCTTGGAAGATGTTAATATTCATAGCATCTTCCGAGAAAGTGGAAGGTTTTTTGGCAAGCAAAAGACGGCATACGAGATTGGTACACGTCACACAGTTTCGCCGTCTTCGT	238	0	0	696	2	0
Acox1	NM_015729.2	TAGAAGACGCACCGGGCTGGGCTTTCTAGGCTTTCTGTTAATATTCATAGCAGAAAGCCTGGAAAGTCCAGCTTTTTTGGCAAGCAAAAGACGGCATACGAGATCACACATGACTGACTGTGTTCGCCGTCTTCGT	395	0	0	1156	1	0
Acox1	NM_015729.2	TAGAAGACGCACCGGCCACCTTCAATCTAGAGTTAAGTTAATATTCATAGCTTAACTCTGGATTGAAGGTGGTTTTTTGGCAAGCAAAAGACGGCATACGAGATCAGTACACGTCACAGTACTTCGCCGTCTTCGT	562	2202	488	1643	9801	2068
Acox1	NM_015729.2	TAGAAGACGCACCGGCCTGAAGAAATTATGTGGTTTGTTAATATTCATAGCAAACCACATGATTTCTTCAGGTTTTTTGGCAAGCAAAAGACGGCATACGAGATGTGTACACGTCACACACATTCGCCGTCTTCGT	1067	2658	1637	3119	11831	6939
Acox1	NM_015729.2	TAGAAGACGCACCGGGAGCTGGGCTTTCTAGGCTTTGTTAATATTCATAGCAAAGCCTGGAAAGTCCAGCTCTTTTTTGGCAAGCAAAAGACGGCATACGAGATACCACATGACTGACTGACTTCGCCGTCTTCGT	291	31	528	852	138	2238
Acox1	NM_015729.2	TAGAAGACGCACCGGGCAGCTAGATTGGTAGAAATTGTTAATATTCATAGCAATTTCTACCAATCTGGCTGCTTTTTTGGCAAGCAAAAGACGGCATACGAGATGTGTACACGTCACAGTTGTTCGCCGTCTTCGT	267	0	779	782	1	3301
Acox2	NM_053115.1	TAGAAGACGCACCGGGCGAGTAAACTGGTATATGAAGTTAATATTCATAGCTTCATGTACCAGTTTACTCGCTTTTTTGGCAAGCAAAAGACGGCATACGAGATTGGTACACGTCACAACACTTCGCCGTCTTCGT	153	0	0	448	1	2
Acox2	NM_053115.1	TAGAAGACGCACCGGCCAGGCTTATAAGAGATGTAAGTTAATATTCATAGCTTGCATCTCTTATGAGCCTGGTTTTTTGGCAAGCAAAAGACGGCATACGAGATACGTACACGTCACATGCATTCGCCGTCTTCGT	447	307	706	1306	1368	2994
Acox2	NM_053115.1	TAGAAGACGCACCGGCCAGTGTTTAATTTGAAGCATGTTAATATTCATAGCATGCTTCAAATTAAACACTGGTTTTTTGGCAAGCAAAAGACGGCATACGAGATCAGTACACGTCACATGGTTTCGCCGTCTTCGT	821	634	1675	2400	2821	7097
Acox2	NM_053115.1	TAGAAGACGCACCGGCCTGCCTATAAGAAGTATATTGTTAATATTCATAGCAATATACTTCTTATAGGCAGGTTTTTTGGCAAGCAAAAGACGGCATACGAGATACGTACACGTCACAACTGTTCGCCGTCTTCGT	652	0	1295	1907	1	5486
Acox2	NM_053115.1	TAGAAGACGCACCGGACCCTGCTTATAAGAAGTATAGTTAATATTCATAGCTATACTTCTTATAGGCAGGGTTTTTTTGGCAAGCAAAAGACGGCATACGAGATGTGTACACGTCACATGACTTCGCCGTCTTCGT	391	0	525	1143	0	2225
Acox2	NM_053115.1	TAGAAGACGCACCGGGCGAGTAAACTGGTATATGAAGTTAATATTCATAGCTTCATGTACCAGTTTACTCGCTTTTTTGGCAAGCAAAAGACGGCATACGAGATTGCACAACGTTGCATGACTTCGCCGTCTTCGT	464	0	282	1357	0	1193
Acox3	NM_030721.2	TAGAAGACGCACCGGCGAGGGGTTTGCATAGTGTGTGTTAATATTCATAGCACACACTGTGCAAATCCCTCGTTTTTTGGCAAGCAAAAGACGGCATACGAGATTGCACATGGTTGCAACACTTCGCCGTCTTCGT	245	0	0	716	1	0
Acox3	NM_030721.2	TAGAAGACGCACCGGCGGAGATATTGCTAAGAGAAAGTTAATATTCATAGCTTTCTCTTGGCAGTATCTCCGTTTTTTGGCAAGCAAAAGACGGCATACGAGATCAGTACACGTCACAACCATTCGCCGTCTTCGT	1687	2949	2159	4932	13126	9149
Acox3	NM_030721.2	TAGAAGACGCACCGGCCAGGATGTAATCCATTTCAAGTTAATATTCATAGCTTGAAGTGGATTACATCCTGGTTTTTTGGCAAGCAAAAGACGGCATACGAGATCAGTACACGTCACACATGTTCGCCGTCTTCGT	816	671	1469	2386	2986	6225
Acox3	NM_030721.2	TAGAAGACGCACCGGCCGAGTTCTTTGCCAATAAATGTTAATATTCATAGCATTTGTTGGCAGAGAACTCGGTTTTTTGGCAAGCAAAAGACGGCATACGAGATGTCACACAGTTGGTGTACTTCGCCGTCTTCGT	520	354	1069	1520	1574	4532
Acox3	NM_030721.2	TAGAAGACGCACCGGCCACTTCTCTAAGATAATCTTGTTAATATTCATAGCAAGATTGTCTTAGAGAAGTGGTTTTTTGGCAAGCAAAAGACGGCATACGAGATGTGTACACGTCACAACGTTTCGCCGTCTTCGT	525	24	1139	1535	107	4825
Acox3	NM_030721.2	TAGAAGACGCACCGGCCACCTATTTATCTGATCATAGTTAATATTCATAGCTATGGTCAGATAAATAGGTGGTTTTTTGGCAAGCAAAAGACGGCATACGAGATACGTACACGTCACACAACTTCGCCGTCTTCGT	245	0	303	717	0	1286
Acp1	NM_021330.3	TAGAAGACGCACCGGAGCATATTGCACGGTAGATTAGTTAATATTCATAGCTAATCTGCCGTGCAATGTGCTTTTTTTGGCAAGCAAAAGACGGCATACGAGATCAGTGTTGTGGTCAACACTTCGCCGTCTTCGT	265	341	0	774	1519	0
Acp1	NM_021330.3	TAGAAGACGCACCGGAGGGTAGAACTGTATGAGAAAGTTAATATTCATAGCTTTCTCATGCAGTTCTGCCCTTTTTTTGGCAAGCAAAAGACGGCATACGAGATTGGTGTTGTGGTCAACCATTCGCCGTCTTCGT	1009	330	192	2950	1469	814
Acp1	NM_021330.3	TAGAAGACGCACCGGGCAGAAGCAGTATTTAGGAAAGTTAATATTCATAGCTTTCCTGAATACTGCTTCTGCTTTTTTGGCAAGCAAAAGACGGCATACGAGATGTGTGTTGTGGTCAACTGTTCGCCGTCTTCGT	2422	1805	1648	7082	8034	6984
Acp1	NM_021330.3	TAGAAGACGCACCGGCACTGAGGGTGTTGAGGGGTTGTTAATATTCATAGCAATCCCTCAACACCCTCAGTGTTTTTTGGCAAGCAAAAGACGGCATACGAGATGTCAACACCAGTTGCATGTTCGCCGTCTTCGT	713	949	1414	2085	4224	5992
Acp1	NM_021330.3	TAGAAGACGCACCGGCCACAGAAACAGCTCATTATTGTTAATATTCATAGCAATGATGAGCTGTTTCTGTGGTTTTTTGGCAAGCAAAAGACGGCATACGAGATACGTGTTGTGGTCAACGTTTCGCCGTCTTCGT	1239	1012	1545	3623	4505	6548
ACP1	NM_021330.3	TAGAAGACGCACCGGCTATGTATGGATGAAAGCAATGTTAATATTCATAGCATTGCTTTCATCCATACATAGTTTTTTGGCAAGCAAAAGACGGCATACGAGATGTGTGTGTGTCAACACCATTCGCCGTCTTCGT	401	1	1323	1171	4	5605
Acp2	NM_007387.1	TAGAAGACGCACCGGCAGCACTTCAACCCTAATATTGTTAATATTCATAGCAATGTTAGGGTTGAAGTGCTGTTTTTTGGCAAGCAAAAGACGGCATACGAGATTGGTACACTGACACCACATTCGCCGTCTTCGT	763	1341	652	2231	5971	2765
Acp2	NM_007387.1	TAGAAGACGCACCGGGCTCCAAATGAGAATATGATAGTTAATATTCATAGCTATCATATTCTCATTTGGAGCTTTTTTGGCAAGCAAAAGACGGCATACGAGATACGTACACTGACACCAGTTTCGCCGTCTTCGT	772	1008	794	2257	4489	3363
Acp2	NM_007387.1	TAGAAGACGCACCGGCACCAGAGTATCAGAATAGAAGTTAATATTCATAGCTTCTGTTCTGATACTCTGGTGTTTTTTGGCAAGCAAAAGACGGCATACGAGATGTGTACACTGACACCATGTTCGCCGTCTTCGT	1074	1251	1024	3141	5570	4338
Acp2	NM_007387.1	TAGAAGACGCACCGGCACAGAGGTAATTGTGGTATTGTTAATATTCATAGCAATGCCACAATTACCTCTGTGTTTTTTGGCAAGCAAAAGACGGCATACGAGATCAGTACACTGACACCAACTTCGCCGTCTTCGT	599	682	569	1750	3037	2410
Acp2	NM_007387.1	TAGAAGACGCACCGGTCAGCACTTCAACCCTAATATGTTAATATTCATAGCATGTTAGGGTTGAAGTGCTGATTTTTTGGCAAGCAAAAGACGGCATACGAGATTGGTACACTGACACACGTTTCGCCGTCTTCGT	681	1425	1383	1990	6345	5859
Acp2	NM_007387.1	TAGAAGACGCACCGGGAGTGTTGGTTCTGTGTCTTTGTTAATATTCATAGCAAAGGCACAGAACCAGCACTCTTTTTTGGCAAGCAAAAGACGGCATACGAGATGTCACAACACGTTGTGCATTCGCCGTCTTCGT	677	0	1553	1980	0	6581
Acp6	NM_019800.3	TAGAAGACGCACCGGCCAAGAATTTAAGGAGTGGTTGTTAATATTCATAGCAACCACTCCTTAGATTCTTGGTTTTTTGGCAAGCAAAAGACGGCATACGAGATACGTACCAGTCAACTGACTTCGCCGTCTTCGT	768	695	0	2244	3096	0
Acp6	NM_019800.3	TAGAAGACGCACCGGTTCGCTCTACCAATATGTTTCGTTAATATTCATAGCGAAACATGTTGGTGGAGCGAATTTTTTGGCAAGCAAAAGACGGCATACGAGATACCACAGTTGCAGTCATGTTCGCCGTCTTCGT	434	0	0	1268	0	0
Acp6	NM_019800.3	TAGAAGACGCACCGGGCAGGTATACAGCTTTCTAAAGTTAATATTCATAGCTTTAGAAGGCTGTGTACCTGCTTTTTTGGCAAGCAAAAGACGGCATACGAGATTGGTACCAGTCAACTGGTTTCGCCGTCTTCGT	727	1199	261	2126	5339	1108
Acp6	NM_019800.3	TAGAAGACGCACCGGGCATCATGTTGAGATTAAAGGGTTAATATTCATAGCCCTTTGATCTCAACATGATGCTTTTTTGGCAAGCAAAAGACGGCATACGAGATGTCAACCATGCAACACCATTCGCCGTCTTCGT	400	512	528	1169	2279	2236
Acp6	NM_019800.3	TAGAAGACGCACCGGCCACCTTAAACTTGGTTTGATGTTAATATTCATAGCATCAAACCGAGTTTGAGGTGGTTTTTTGGCAAGCAAAAGACGGCATACGAGATGTGTACCAGTCAACTGCATTCGCCGTCTTCGT	1761	916	2173	5149	4078	9211
Acp6	NM_019800.3	TAGAAGACGCACCGGGCCCGAAACCTTATTCTTATTGTTAATATTCATAGCAATGAGAATGAGGTTTCGGGCTTTTTTGGCAAGCAAAAGACGGCATACGAGATGTGTACCAGTCAACACTGTTCGCCGTCTTCGT	608	0	869	1778	2	3682
Acpp	NM_207668.2	TAGAAGACGCACCGGCCTTTATTCTGTGAGAGTGTTGTTAATATTCATAGCAACACTCTCGCAGAATAAAGGTTTTTTGGCAAGCAAAAGACGGCATACGAGATGTGTACACTGCACAACTGTTCGCCGTCTTCGT	819	2746	1144	2395	12224	4850
Acpp	NM_207668.2	TAGAAGACGCACCGGCAGGGTTAAGATAGGATTCTTGTTAATATTCATAGCAAGAGTCCTATCTTAGCCCTGTTTTTTGGCAAGCAAAAGACGGCATACGAGATCACAACGTGTTGACACTGTTCGCCGTCTTCGT	792	1292	937	2315	5750	3971
Acpp	NM_207668.2	TAGAAGACGCACCGGCAGGACTTTGATGAGTGTTATGTTAATATTCATAGCATAGCACTCATCAAAGTCCTGTTTTTTGGCAAGCAAAAGACGGCATACGAGATACGTACACTGCACAACGTTTCGCCGTCTTCGT	1291	739	1245	3774	3290	5275
Acpp	NM_207668.2	TAGAAGACGCACCGGCACTACGAATTTGGAAGTTATGTTAATATTCATAGCATAACTTCCAAGTTCGTAGTGTTTTTTGGCAAGCAAAAGACGGCATACGAGATCAGTACACTGCACAACACTTCGCCGTCTTCGT	479	7	1383	1400	30	5860
Acpp	NM_207668.2	TAGAAGACGCACCGGGACGCTATGATTAAGTTGAAAGTTAATATTCATAGCTTTCAACTTAATCATGGCGTCTTTTTTGGCAAGCAAAAGACGGCATACGAGATTGGTACACTGCACAACCATTCGCCGTCTTCGT	1054	0	2829	3082	0	11987
Acpp	NM_207668.2	TAGAAGACGCACCGGGCTGTTTACAGGGTTAAGATAGTTAATATTCATAGCTATCTTAGCCCTGTGAACAGCTTTTTTGGCAAGCAAAAGACGGCATACGAGATACCAACGTGTTGACACACTTCGCCGTCTTCGT	283	0	490	828	0	2078
Acpt	XM_914444.1	TAGAAGACGCACCGGCGGATATTGGAGAGTGCATAAGTTAATATTCATAGCTTGTGCACTCTCCAATGTCCGTTTTTTGGCAAGCAAAAGACGGCATACGAGATTGCACATGTGTGCAACCATTCGCCGTCTTCGT	310	0	0	906	0	0
Acpt	XM_914444.1	TAGAAGACGCACCGGGAGGCGTTATAAGGCTTTCTTGTTAATATTCATAGCAGGAAAGCCTTGTAACGCCTCTTTTTTGGCAAGCAAAAGACGGCATACGAGATGTCACATGTGTGCAACTGTTCGCCGTCTTCGT	758	702	840	2216	3127	3558
Acpt	XM_914444.1	TAGAAGACGCACCGGCCCTGAGTATAAGTGAGAAGAGTTAATATTCATAGCTCTTCTCGCTTGTACTCAGGGTTTTTTGGCAAGCAAAAGACGGCATACGAGATGTCACATGTGTGCATGCATTCGCCGTCTTCGT	669	26	1617	1956	115	6851
Acpt	XM_914444.1	TAGAAGACGCACCGGCAGCTGTCCTTGATACTATGAGTTAATATTCATAGCTCATGGTATCGAGGACAGCTGTTTTTTGGCAAGCAAAAGACGGCATACGAGATCACACATGTGTGCAACACTTCGCCGTCTTCGT	421	0	733	1231	0	3106
Acpt	XM_914444.1	TAGAAGACGCACCGGCCTCGATACTATGAGTTGTTAGTTAATATTCATAGCTAACAGCTCATGGTATCGAGGTTTTTTGGCAAGCAAAAGACGGCATACGAGATTGCACATGTGTGCATGGTTTCGCCGTCTTCGT	333	0	40	975	1	169
Acsl1	NM_007981.3	TAGAAGACGCACCGGCCCTTTAAGAACAACTGTTCAGTTAATATTCATAGCTGGACAGTTGTTCTTAAAGGGTTTTTTGGCAAGCAAAAGACGGCATACGAGATACGTACCAACTGTGACACTTCGCCGTCTTCGT	152	0	0	444	0	0
Acsl1	NM_007981.3	TAGAAGACGCACCGGGCTGATTGATATTCGGTAGTAGTTAATATTCATAGCTACTGCCGAATGTCAATCAGCTTTTTTGGCAAGCAAAAGACGGCATACGAGATGTGTACCAACTGTGTGGTTTCGCCGTCTTCGT	1042	1838	877	3047	8183	3715
Acsl1	NM_007981.3	TAGAAGACGCACCGGCGACTTGTTGAAATTTGGGAAGTTAATATTCATAGCTTCCCAAGTTTCAACAAGTCGTTTTTTGGCAAGCAAAAGACGGCATACGAGATCAGTACCAACTGTGTGCATTCGCCGTCTTCGT	803	1404	1254	2349	6248	5314
Acsl1	NM_007981.3	TAGAAGACGCACCGGCTGGAGGAAAGTTGTCTCTTTGTTAATATTCATAGCAAAGGGACAGCTTTCCTCCAGTTTTTTGGCAAGCAAAAGACGGCATACGAGATGTCACATGTGACGTGTGTTTCGCCGTCTTCGT	491	261	345	1435	1162	1461
Acsl1	NM_007981.3	TAGAAGACGCACCGGCCGAAGATCTTGTGATAATTTGTTAATATTCATAGCAAATTATCGCAAGATCTTCGGTTTTTTGGCAAGCAAAAGACGGCATACGAGATCAGTACCAACTGTGACTGTTCGCCGTCTTCGT	759	1069	2539	2218	4757	10762
Acsl1	NM_007981.3	TAGAAGACGCACCGGCCTGTGGGATAAACTTATCTTGTTAATATTCATAGCAAGATGAGTTTATCCCACAGGTTTTTTGGCAAGCAAAAGACGGCATACGAGATGTCACACAGTACACACGTTTCGCCGTCTTCGT	153	0	491	447	0	2080
ACSL3	NM_028817.2	TAGAAGACGCACCGGGCCCTCAGATATTGTAGTAATGTTAATATTCATAGCATTACTGCAATATCTGAGGGCTTTTTTGGCAAGCAAAAGACGGCATACGAGATACGTCAACGTCAGTTGACTTCGCCGTCTTCGT	193	0	0	565	0	0
Acsl3	NM_028817.2	TAGAAGACGCACCGGGCAAACTCCATTCCTTATATTGTTAATATTCATAGCAATATGAGGAATGGAGTTTGCTTTTTTGGCAAGCAAAAGACGGCATACGAGATACGTACCAACTGACTGCATTCGCCGTCTTCGT	839	457	501	2454	2033	2123
Acsl3	NM_028817.2	TAGAAGACGCACCGGCACCATTAGTTTGTTGTGAAAGTTAATATTCATAGCTTTCACAGCAAACTAATGGTGTTTTTTGGCAAGCAAAAGACGGCATACGAGATTGGTACCAACTGACTGTGTTCGCCGTCTTCGT	776	963	1176	2269	4289	4982
Acsl3	NM_028817.2	TAGAAGACGCACCGGCGAGGCAAACTCTATTCCTTAGTTAATATTCATAGCTGAGGAATGGAGTTTGCCTCGTTTTTTGGCAAGCAAAAGACGGCATACGAGATCACACATGTGACGTGTCATTCGCCGTCTTCGT	738	943	3192	2159	4198	13528
Acsl3	NM_028817.2	TAGAAGACGCACCGGGCCTTCAAGTTGAAATGTAAAGTTAATATTCATAGCTTTACGTTTCAACTTGAAGGCTTTTTTGGCAAGCAAAAGACGGCATACGAGATCAGTACCAACTGTGGTGTTTCGCCGTCTTCGT	549	6	1945	1606	26	8242
Acsl3	NM_028817.2	TAGAAGACGCACCGGCGTATGCAAACAGCTATCATTGTTAATATTCATAGCAATGGTAGCTGTTTGCATACGTTTTTTGGCAAGCAAAAGACGGCATACGAGATGTGTACCAACTGACTGACTTCGCCGTCTTCGT	775	0	609	2266	0	2581
Acsl4	NM_001033600.1	TAGAAGACGCACCGGGCAGAAGATTATTGTGTTGATGTTAATATTCATAGCATCAACACAATAATCTTCTGCTTTTTTGGCAAGCAAAAGACGGCATACGAGATGTGTGTGTACACACGTTGTTCGCCGTCTTCGT	142	0	0	414	0	0
Acsl4	NM_001033600.1	TAGAAGACGCACCGGGCAGAGTGAATAGCTTTGGGAGTTAATATTCATAGCTTCCAAAGTTATTCACTCTGCTTTTTTGGCAAGCAAAAGACGGCATACGAGATCAGTGTGTACACACGTACTTCGCCGTCTTCGT	125	0	0	366	0	1
Acsl4	NM_001033600.1	TAGAAGACGCACCGGGCAAGGTTTAAGAGATGAATTGTTAATATTCATAGCAATTCATCTCTTGAACCTTGCTTTTTTGGCAAGCAAAAGACGGCATACGAGATTGGTGTGTACACACGTCATTCGCCGTCTTCGT	424	1434	512	1241	6382	2170
Acsl4	NM_001033600.1	TAGAAGACGCACCGGCCTAGTTCAGAAGTTTCTATAGTTAATATTCATAGCTATAGAAACTTCTGAACTAGGTTTTTTGGCAAGCAAAAGACGGCATACGAGATGTGTGTGTACACCATGTGTTCGCCGTCTTCGT	389	828	303	1137	3685	1282
Acsl4	NM_001033600.1	TAGAAGACGCACCGGCACCAGGCTTTGAAATTCTTTGTTAATATTCATAGCAGAGGATTTCAAAGCCTGGTGTTTTTTGGCAAGCAAAAGACGGCATACGAGATTGCACATGTGACGTGTACTTCGCCGTCTTCGT	245	621	893	717	2764	3783
Acsl4	NM_001033600.1	TAGAAGACGCACCGGGCCATGAAATTGGAGTGATTTGTTAATATTCATAGCAAATCGCTCCAATTTCATGGCTTTTTTGGCAAGCAAAAGACGGCATACGAGATACGTGTGTACACACGTGTTTCGCCGTCTTCGT	217	1	258	634	3	1092
Acsl5	NM_027976.2	TAGAAGACGCACCGGCAGGTGGATGTTCAATTATATGTTAATATTCATAGCATGTAATTGAACATCCACCTGTTTTTTGGCAAGCAAAAGACGGCATACGAGATCACAGTGTACACGTACGTTTCGCCGTCTTCGT	575	1934	462	1681	8609	1956
Acsl5	NM_027976.2	TAGAAGACGCACCGGCTGTCTTGAGTTGGGAATAAAGTTAATATTCATAGCTTTGTTCCCAACTCAGGACAGTTTTTTGGCAAGCAAAAGACGGCATACGAGATACCACATGTGACGTGTTGTTCGCCGTCTTCGT	994	1065	979	2905	4739	4151
Acsl5	NM_027976.2	TAGAAGACGCACCGGCGACTCCTTAATAGGGTTTATGTTAATATTCATAGCATAGACCCTGTTAAGGAGTCGTTTTTTGGCAAGCAAAAGACGGCATACGAGATCACAGTGTACACGTCACATTCGCCGTCTTCGT	423	253	2770	1236	1125	11741
Acsl5	NM_027976.2	TAGAAGACGCACCGGGACCAATTTGTTGGTATCTTTGTTAATATTCATAGCAAAGATGCCAACAAATTGGTCTTTTTTGGCAAGCAAAAGACGGCATACGAGATACCAGTGTACACGTCATGTTCGCCGTCTTCGT	488	2	937	1427	7	3970
Acsl5	NM_027976.2	TAGAAGACGCACCGGCAGTAAATGAAGCAAGTACTAGTTAATATTCATAGCTAGTGCTTGCTTCATTTACTGTTTTTTGGCAAGCAAAAGACGGCATACGAGATGTCAGTGTACACGTCAGTTTCGCCGTCTTCGT	847	0	485	2476	0	2055
Acsl5	NM_027976.2	TAGAAGACGCACCGGCCAGATTCACTTCCCTTATTTGTTAATATTCATAGCAAATGAGGGAAGTGAATCTGGTTTTTTGGCAAGCAAAAGACGGCATACGAGATTGCAGTGTACACGTCAACTTCGCCGTCTTCGT	349	0	87	1020	0	369
Acsl6	NM_001033597.1	TAGAAGACGCACCGGGCCAGAGAAGATTGAGAATATGTTAATATTCATAGCATGTTCTCGATCTTCTCTGGCTTTTTTGGCAAGCAAAAGACGGCATACGAGATCAGTACCAACTGTGCAACTTCGCCGTCTTCGT	623	0	0	1821	1	0
Acsl6	NM_001033597.1	TAGAAGACGCACCGGGAGCCTTTCTTGACCTAAGAAGTTAATATTCATAGCTTCTTGGGTCAGGAAAGGCTCTTTTTTGGCAAGCAAAAGACGGCATACGAGATCACACATGTGCATGTGACTTCGCCGTCTTCGT	155	0	0	452	1	0
Acsl6	NM_001033597.1	TAGAAGACGCACCGGGCCTTTCTTGACCTAAGAAGTGTTAATATTCATAGCACTTCTTGGGTCAGGAAAGGCTTTTTTGGCAAGCAAAAGACGGCATACGAGATGTCACATGTGCATGTGTGTTCGCCGTCTTCGT	864	1433	768	2527	6377	3253
Acsl6	NM_001033597.1	TAGAAGACGCACCGGCTTACCCATTACTATGATGATGTTAATATTCATAGCATCGTCATAGTAATGGGTAAGTTTTTTGGCAAGCAAAAGACGGCATACGAGATGTGTACCAACTGTGACCATTCGCCGTCTTCGT	1026	5822	3620	2999	25915	15341
Acsl6	NM_001033597.1	TAGAAGACGCACCGGGAGCGGAATCATCAGAAATAAGTTAATATTCATAGCTTGTTTCTGATGATTCCGCTCTTTTTTGGCAAGCAAAAGACGGCATACGAGATGTGTACCAACTGTGCATGTTCGCCGTCTTCGT	1262	5	1410	3689	21	5974
Acsl6	NM_001033597.1	TAGAAGACGCACCGGTGCACGGTAATCGTTGATAAAGTTAATATTCATAGCTTTATCGACGATTACCGTGCATTTTTTGGCAAGCAAAAGACGGCATACGAGATTGGTACCAACTGTGACGTTTCGCCGTCTTCGT	260	0	2	761	1	9
Acsm1	NM_054094.4	TAGAAGACGCACCGGGATGGAATGTAGGAAGGGTAGGTTAATATTCATAGCTTACCCTTCCTGCATTCCATCTTTTTTGGCAAGCAAAAGACGGCATACGAGATGTGTACCAACACGTGTCATTCGCCGTCTTCGT	798	1731	1205	2332	7705	5107
Acsm1	NM_054094.4	TAGAAGACGCACCGGGCTTGATTTCTGTTCATTGATGTTAATATTCATAGCATCAGTGAACAGAAATCAAGCTTTTTTGGCAAGCAAAAGACGGCATACGAGATGTGTACCAACACGTCAGTTTCGCCGTCTTCGT	632	1160	1287	1849	5162	5454
Acsm1	NM_054094.4	TAGAAGACGCACCGGGCCAATGTCTTTGAGTAGATTGTTAATATTCATAGCAATCTGCTCAAAGACGTTGGCTTTTTTGGCAAGCAAAAGACGGCATACGAGATCAGTACCAACACGTGTTGTTCGCCGTCTTCGT	1031	923	1176	3013	4107	4983
Acsm1	NM_054094.4	TAGAAGACGCACCGGGCAGGAAGGGTAAGTGTGGGAGTTAATATTCATAGCTTCCACATTTACCCTTCCTGCTTTTTTGGCAAGCAAAAGACGGCATACGAGATCACACAACCAGTCATGTGTTCGCCGTCTTCGT	944	500	720	2760	2226	3051
Acsm1	NM_054094.4	TAGAAGACGCACCGGCCCAGACCATATTTGTATTAAGTTAATATTCATAGCTTAATACAAGTATGGTCTGGGTTTTTTGGCAAGCAAAAGACGGCATACGAGATACGTACCAACACGTGTACTTCGCCGTCTTCGT	594	3	37	1738	12	158
Acsm1	NM_054094.4	TAGAAGACGCACCGGCCCTTCCTGGATACTTTCTTTGTTAATATTCATAGCGAAGAAGGTATCCAGGAAGGGTTTTTTGGCAAGCAAAAGACGGCATACGAGATTGCACAACCAGTACGTGTTTCGCCGTCTTCGT	702	0	985	2052	0	4175
Acss1	NM_080575.1	TAGAAGACGCACCGGGCCTTGTGTATTTCTCAAGTTGTTAATATTCATAGCAGCTTGGGAAATACACAAGGCTTTTTTGGCAAGCAAAAGACGGCATACGAGATGTGTACCAACACACTGGTTTCGCCGTCTTCGT	186	714	0	545	3177	0
Acss1	NM_080575.1	TAGAAGACGCACCGGGCCAATACACTGAAGAGATATGTTAATATTCATAGCATGTCTCTTCAGTGTATTGGCTTTTTTGGCAAGCAAAAGACGGCATACGAGATGTGTACCAACACACACCATTCGCCGTCTTCGT	846	302	0	2473	1343	2
Acss1	NM_080575.1	TAGAAGACGCACCGGGACCCATTTACTGCCTTATTTGTTAATATTCATAGCAAATAGGGCAGTAGATGGGTCTTTTTTGGCAAGCAAAAGACGGCATACGAGATGTCACAACGTTGTGGTCATTCGCCGTCTTCGT	1359	1674	246	3974	7451	1044
Acss1	NM_080575.1	TAGAAGACGCACCGGGCTAAAGATCAACTAGTTCTAGTTAATATTCATAGCTAGAACTGGTTGATCTTTAGCTTTTTTGGCAAGCAAAAGACGGCATACGAGATACGTACCAACACACACACTTCGCCGTCTTCGT	721	692	256	2107	3082	1087
Acss1	NM_080575.1	TAGAAGACGCACCGGGCATGGATGATGTCATTAATAGTTAATATTCATAGCTATTGATGACATCATCCATGCTTTTTTGGCAAGCAAAAGACGGCATACGAGATCAGTACCAACACACACTGTTCGCCGTCTTCGT	970	3158	1578	2836	14058	6688
Acss1	NM_080575.1	TAGAAGACGCACCGGGCCTCATAGTAGGAGATTATAGTTAATATTCATAGCTATGATCTCCTACTATGAGGCTTTTTTGGCAAGCAAAAGACGGCATACGAGATTGGTACCAACACACACGTTTCGCCGTCTTCGT	534	49	454	1562	219	1926
Acss2	NM_019811.3	TAGAAGACGCACCGGGTGTGTCAGTTCAGTAATGTTGTTAATATTCATAGCAACATTGCTGAACTGACACACTTTTTTGGCAAGCAAAAGACGGCATACGAGATACGTACCATGGTCAACGTTTCGCCGTCTTCGT	824	384	234	2408	1709	993
Acss2	NM_019811.3	TAGAAGACGCACCGGCGGTTTGAGATCACTTACTTTGTTAATATTCATAGCAAAGTAGGTGGTCTCAAACCGTTTTTTGGCAAGCAAAAGACGGCATACGAGATGTGTACCATGGTCACAACTTCGCCGTCTTCGT	294	313	316	860	1393	1339
Acss2	NM_019811.3	TAGAAGACGCACCGGCCATGAAACTTGGTTCTGTTTGTTAATATTCATAGCAAGCAGAACCAGGTTTCATGGTTTTTTGGCAAGCAAAAGACGGCATACGAGATTGGTACCATGGTCAACCATTCGCCGTCTTCGT	1339	2154	3473	3914	9588	14720
Acss2	NM_019811.3	TAGAAGACGCACCGGGATCGAAATGTCTATGAGAAAGTTAATATTCATAGCTTTCTCATGGACATTTCGATCTTTTTTGGCAAGCAAAAGACGGCATACGAGATTGGTACCATGGTCACATGTTCGCCGTCTTCGT	1023	1247	3656	2991	5549	15494
Acss2	NM_019811.3	TAGAAGACGCACCGGCCTTAACCAAAGTCAGTTCTTGTTAATATTCATAGCAAGAGCTGACTTTGGTTAAGGTTTTTTGGCAAGCAAAAGACGGCATACGAGATACGTACCATGGTCACACATTCGCCGTCTTCGT	1469	437	2677	4295	1946	11345
Acss2	NM_019811.3	TAGAAGACGCACCGGGTGCTTGGTTCTCTAAATTTCGTTAATATTCATAGCGAAATTTGGAGAGCCAAGCACTTTTTTGGCAAGCAAAAGACGGCATACGAGATGTCAACCAACTGACTGGTTTCGCCGTCTTCGT	822	0	479	2402	0	2029
ACTA1	NM_009606.2	TAGAAGACGCACCGGGACCACCTACAATAGCATTATGTTAATATTCATAGCATGATGCTGTTGTAGGTGGTCTTTTTTGGCAAGCAAAAGACGGCATACGAGATACCAGTCACAGTTGTGCATTCGCCGTCTTCGT	1563	561	0	4571	2497	0
Acta1	NM_009606.2	TAGAAGACGCACCGGCCTCAGGACGATAATCGATAAGTTAATATTCATAGCTTGTCGATTGTCGTCCTGAGGTTTTTTGGCAAGCAAAAGACGGCATACGAGATACGTTGGTCATGTGGTCATTCGCCGTCTTCGT	1034	1006	426	3024	4477	1805
Acta1	NM_009606.2	TAGAAGACGCACCGGCTCAGGACGATAATCGATAATGTTAATATTCATAGCATTGTCGATTGTCGTCCTGAGTTTTTTGGCAAGCAAAAGACGGCATACGAGATTGCAACCATGGTCACAACTTCGCCGTCTTCGT	482	24	11	1408	106	46
Acta1	NM_009606.2	TAGAAGACGCACCGGCCGGGAGAAGGTGACTTAAATGTTAATATTCATAGCATTTGAGTCATCTTCTCCCGGTTTTTTGGCAAGCAAAAGACGGCATACGAGATACCACACACAGTCACATGTTCGCCGTCTTCGT	588	2045	2268	1718	9103	9610
Acta1	NM_009606.2	TAGAAGACGCACCGGCCACTGGCATTGTGTTGGATTGTTAATATTCATAGCAATCCAACACGATGCCGGTGGTTTTTTGGCAAGCAAAAGACGGCATACGAGATTGGTTGGTCATGTGGTTGTTCGCCGTCTTCGT	1141	363	1540	3335	1614	6526
Acta1	NM_009606.2	TAGAAGACGCACCGGCCAGCCTTTCTTTATTGGTATGTTAATATTCATAGCATACCGATAAAGGAAGGCTGGTTTTTTGGCAAGCAAAAGACGGCATACGAGATGTGTTGGTCATGTGGTACTTCGCCGTCTTCGT	559	2	510	1634	9	2163
Acta2	NM_007392.2	TAGAAGACGCACCGGGCATCCATGAAACCACTTATAGTTAATATTCATAGCTATAGGTGGTTTCGTGGATGCTTTTTTGGCAAGCAAAAGACGGCATACGAGATGTGTTGGTACACACACACTTCGCCGTCTTCGT	150	0	0	438	0	1
Acta2	NM_007392.2	TAGAAGACGCACCGGCTGACGTTGAAGTATCTGATAGTTAATATTCATAGCTATCGGATACTTCAGCGTCAGTTTTTTGGCAAGCAAAAGACGGCATACGAGATTGGTTGGTACACACACTGTTCGCCGTCTTCGT	609	1719	8	1782	7651	32
Acta2	NM_007392.2	TAGAAGACGCACCGGTCAGGGAGTAGTGGTTGGGATGTTAATATTCATAGCATTCCAACCATTACTCCCTGATTTTTTGGCAAGCAAAAGACGGCATACGAGATTGGTTGGTACACACTGCATTCGCCGTCTTCGT	1369	2070	1630	4004	9214	6906
Acta2	NM_007392.2	TAGAAGACGCACCGGCACTCTTTCTATAACGAGTTTGTTAATATTCATAGCAAGCTCGTTATAGAAAGAGTGTTTTTTGGCAAGCAAAAGACGGCATACGAGATACGTTGGTACACACTGGTTTCGCCGTCTTCGT	817	0	1186	2388	1	5025
Acta2	NM_007392.2	TAGAAGACGCACCGGGCCTAGCAACACTGATTTAATGTTAATATTCATAGCATTGAATCAGTGTTGCTAGGCTTTTTTGGCAAGCAAAAGACGGCATACGAGATACGTTGGTACACACACCATTCGCCGTCTTCGT	633	0	380	1852	0	1609
Acta2	NM_007392.2	TAGAAGACGCACCGGCCCTTTAGTGGTTAGGAATAGGTTAATATTCATAGCCTATTCCTGACCACTAGAGGGTTTTTTGGCAAGCAAAAGACGGCATACGAGATACCACATGGTGTTGCAACTTCGCCGTCTTCGT	409	0	264	1196	0	1119
Actb	NM_007393.3	TAGAAGACGCACCGGGCAGTTGGTTGGAGTAAATATGTTAATATTCATAGCATGTTTGCTCCAACCAACTGCTTTTTTGGCAAGCAAAAGACGGCATACGAGATACCAACACACACCAGTGTTTCGCCGTCTTCGT	886	1243	890	2590	5533	3772
Actg2	NM_009610.1	TAGAAGACGCACCGGCTAACTCTCAAGTACCTTATTGTTAATATTCATAGCAATAGGGTACTTGAGAGTTAGTTTTTTGGCAAGCAAAAGACGGCATACGAGATTGGTTGGTCATGCACAACTTCGCCGTCTTCGT	340	0	0	993	0	0
Actg2	NM_009610.1	TAGAAGACGCACCGGCCCTGGATTTCGGGAATGGGAGTTAATATTCATAGCTCTCATTCTCGAAATCCAGGGTTTTTTGGCAAGCAAAAGACGGCATACGAGATCACACACAACTGGTGTCATTCGCCGTCTTCGT	1025	3034	1369	2996	13505	5802
Actg2	NM_009610.1	TAGAAGACGCACCGGAGAAATTGTACGAGACATCAAGTTAATATTCATAGCTTGATGTCTCGTACAATTTCTTTTTTTGGCAAGCAAAAGACGGCATACGAGATACGTTGGTCATGCACATGTTCGCCGTCTTCGT	716	1581	836	2092	7040	3542
Actg2	NM_009610.1	TAGAAGACGCACCGGGCTGAGAGAGAAATTGTATGAGTTAATATTCATAGCTCGTACAATTTCTCTCTCAGCTTTTTTGGCAAGCAAAAGACGGCATACGAGATACGTTGGTCATGCAACCATTCGCCGTCTTCGT	1031	2008	1475	3015	8939	6251
Actg2	NM_009610.1	TAGAAGACGCACCGGCCTGCCATGTATGTTGTTATTGTTAATATTCATAGCAATAGCAACATACATGGCAGGTTTTTTGGCAAGCAAAAGACGGCATACGAGATCAGTTGGTCATGCAACGTTTCGCCGTCTTCGT	842	546	613	2462	2429	2599
Actg2	NM_009610.1	TAGAAGACGCACCGGCCGCAAAGATTTGTATGTTAAGTTAATATTCATAGCTTAGCATACAAATCTTTGCGGTTTTTTGGCAAGCAAAAGACGGCATACGAGATCAGTTGGTCATGCACACATTCGCCGTCTTCGT	1035	1605	2082	3027	7144	8822
Actn1	NM_134156.1	TAGAAGACGCACCGGGCATCGTCAATTACAAGTCAAGTTAATATTCATAGCTTGGCTTGTAATTGACGATGCTTTTTTGGCAAGCAAAAGACGGCATACGAGATACGTTGGTCAACCAGTGTTTCGCCGTCTTCGT	556	1137	0	1627	5063	0
Actn1	NM_134156.1	TAGAAGACGCACCGGCCAGGAACAGATGAATGAATTGTTAATATTCATAGCAATTCGTTCATCTGTTCCTGGTTTTTTGGCAAGCAAAAGACGGCATACGAGATGTGTTGGTCAACGTTGTGTTCGCCGTCTTCGT	483	1076	0	1412	4790	0
ACTN1	NM_134156.1	TAGAAGACGCACCGGCCTCAGGAGATTAATGGTAAAGTTAATATTCATAGCTTTGCCATTGATCTCCTGAGGTTTTTTGGCAAGCAAAAGACGGCATACGAGATACGTCAACACCAACCAGTTTCGCCGTCTTCGT	1015	1806	240	2968	8039	1015
Actn1	NM_134156.1	TAGAAGACGCACCGGCCACAAAGTGACAGTTTATAAGTTAATATTCATAGCTTGTAAACTGTCACTTTGTGGTTTTTTGGCAAGCAAAAGACGGCATACGAGATCAGTTGGTCAACGTTGACTTCGCCGTCTTCGT	429	865	489	1254	3851	2074
Actn1	NM_134156.1	TAGAAGACGCACCGGCCGAGTTGATTGATTATGGAAGTTAATATTCATAGCTTCCATAGTCAATCAACTCGGTTTTTTGGCAAGCAAAAGACGGCATACGAGATTGGTTGGTCAACCAGTCATTCGCCGTCTTCGT	873	1098	2240	2551	4890	9492
Actn1	NM_134156.1	TAGAAGACGCACCGGCCTGTTCTGTCTGTTGTATTTGTTAATATTCATAGCGAATACAGCAGACAGAACAGGTTTTTTGGCAAGCAAAAGACGGCATACGAGATTGCACATGACACTGCAGTTTCGCCGTCTTCGT	850	0	383	2484	1	1625
Actn2	NM_033268.3	TAGAAGACGCACCGGCCCTACCCTATTAGAATGTAAGTTAATATTCATAGCTTGCATTCTGATAGGGTAGGGTTTTTTGGCAAGCAAAAGACGGCATACGAGATGTCACATGACACACCAGTTTCGCCGTCTTCGT	736	1408	253	2153	6269	1073
Actn2	NM_033268.3	TAGAAGACGCACCGGGCTAACAGAATATGTAAGGTTGTTAATATTCATAGCAACCTTACATATTCTGTTAGCTTTTTTGGCAAGCAAAAGACGGCATACGAGATACGTACCACACATGGTTGTTCGCCGTCTTCGT	960	1211	240	2806	5389	1019
ACTN2	NM_033268.3	TAGAAGACGCACCGGGCCTGATGGATTATGAGGGTTGTTAATATTCATAGCAATCCTCATGATCCATCAGGCTTTTTTGGCAAGCAAAAGACGGCATACGAGATTGGTCAACACCAACCACATTCGCCGTCTTCGT	431	1025	391	1259	4564	1657
Actn2	NM_033268.3	TAGAAGACGCACCGGGCCCGTATTATGGCTTTGGTTGTTAATATTCATAGCAACCAAAGTCATAATGCGGGCTTTTTTGGCAAGCAAAAGACGGCATACGAGATCAGTACCACACATGGTCATTCGCCGTCTTCGT	391	1116	509	1142	4968	2158
Actn2	NM_033268.3	TAGAAGACGCACCGGCCCTACCCTATTAGAATGTAAGTTAATATTCATAGCTTGCATTCTGATAGGGTAGGGTTTTTTGGCAAGCAAAAGACGGCATACGAGATGTGTACCACACATGGTGTTTCGCCGTCTTCGT	621	1124	2186	1817	5005	9263
Actn2	NM_033268.3	TAGAAGACGCACCGGCCGACCTTATTGACTACTTAAGTTAATATTCATAGCTTGAGTAGTCAATGAGGTCGGTTTTTTGGCAAGCAAAAGACGGCATACGAGATTGGTACCACACATGGTACTTCGCCGTCTTCGT	336	0	458	982	0	1942
Actn3	NM_013456.1	TAGAAGACGCACCGGCCCTTTAATAACTGGTTGGATGTTAATATTCATAGCATCCAGCCAGTTATTGAAGGGTTTTTTGGCAAGCAAAAGACGGCATACGAGATACGTACCACAGTGTGTTGTTCGCCGTCTTCGT	736	950	225	2153	4227	955
Actn3	NM_013456.1	TAGAAGACGCACCGGGCAGAGAAATACCTGGATATTGTTAATATTCATAGCAATGTCCAGGTATTTCTCTGCTTTTTTGGCAAGCAAAAGACGGCATACGAGATTGGTACCACAGTGTGTACTTCGCCGTCTTCGT	160	832	199	469	3705	844
Actn3	NM_013456.1	TAGAAGACGCACCGGGCACTTCTTGTGGTGGATTTAGTTAATATTCATAGCTGAATCCACCACAGGAAGTGCTTTTTTGGCAAGCAAAAGACGGCATACGAGATCACACACATGACTGCACATTCGCCGTCTTCGT	1002	1224	601	2931	5450	2549
Actn3	NM_013456.1	TAGAAGACGCACCGGGCCAGTAAAGGAGTTAAGTTAGTTAATATTCATAGCTAGCTTAACTCCTTTGCTGGCTTTTTTGGCAAGCAAAAGACGGCATACGAGATCAGTACCACAGTGTCAGTTTCGCCGTCTTCGT	1190	804	796	3478	3577	3373
Actn3	NM_013456.1	TAGAAGACGCACCGGCCAGAAGATTTGCCAAATATAGTTAATATTCATAGCTATGTTTGGCAAATCTTCTGGTTTTTTGGCAAGCAAAAGACGGCATACGAGATCAGTACCACAGTGTGTCATTCGCCGTCTTCGT	1796	1999	2972	5251	8900	12596
Actn3	NM_013456.1	TAGAAGACGCACCGGGAGCCTAGTCTTTGATAACAAGTTAATATTCATAGCTTGTTGTCAAAGACTAGGCTCTTTTTTGGCAAGCAAAAGACGGCATACGAGATACGTACCACAGTGTCACATTCGCCGTCTTCGT	367	4	791	1073	20	3353
Actn4	NM_021895.2	TAGAAGACGCACCGGGCATTTGAAGTGGTTGAGAAAGTTAATATTCATAGCTTTCTCAGCCACTTCAAATGCTTTTTTGGCAAGCAAAAGACGGCATACGAGATGTGTTGGTCAACCATGACTTCGCCGTCTTCGT	351	570	261	1027	2537	1108
Actn4	NM_021895.2	TAGAAGACGCACCGGCCTCTCTTTCTTAGTCTTGTAGTTAATATTCATAGCTACAAGACTGAGAAAGAGAGGTTTTTTGGCAAGCAAAAGACGGCATACGAGATCAGTTGGTCAACCATGGTTTCGCCGTCTTCGT	1143	2325	1071	3341	10350	4537
Actn4	NM_021895.2	TAGAAGACGCACCGGCCTTCATTGACTTCATGTTAAGTTAATATTCATAGCTTGACATGAAGTCAATGAAGGTTTTTTGGCAAGCAAAAGACGGCATACGAGATCAGTTGGTCAACACGTGTTTCGCCGTCTTCGT	1305	1829	1732	3816	8140	7341
Actn4	NM_021895.2	TAGAAGACGCACCGGGCCTCTCACATTTAGGCTAAAGTTAATATTCATAGCTTTGGCCTAGATGTGAGAGGCTTTTTTGGCAAGCAAAAGACGGCATACGAGATTGCACAACGTTGTGACTGTTCGCCGTCTTCGT	1324	1061	1684	3872	4721	7138
Actn4	NM_021895.2	TAGAAGACGCACCGGGCACAAGATCAACAATGTAAAGTTAATATTCATAGCTTTACATTGTTGATCTTGTGCTTTTTTGGCAAGCAAAAGACGGCATACGAGATACGTTGGTCAACCATGCATTCGCCGTCTTCGT	1246	758	1705	3644	3373	7226
Actn4	NM_021895.2	TAGAAGACGCACCGGCGCTGAGAGTAATCACATTAAGTTAATATTCATAGCTTGATGTGATTGCTCTCAGCGTTTTTTGGCAAGCAAAAGACGGCATACGAGATTGGTTGGTCAACCATGTGTTCGCCGTCTTCGT	630	27	1076	1843	119	4560
Actr2	NM_146243.1	TAGAAGACGCACCGGGTGCTAGGTTTGAGTCCTTTAGTTAATATTCATAGCTGAAGGACTCAAACCTGGCACTTTTTTGGCAAGCAAAAGACGGCATACGAGATGTCACAACCAACACCAACTTCGCCGTCTTCGT	253	338	0	739	1503	0
Actr2	NM_146243.1	TAGAAGACGCACCGGGCCAGGTTTGAGTTCTTTAAAGTTAATATTCATAGCTTTGAAGGACTCAAACCTGGCTTTTTTGGCAAGCAAAAGACGGCATACGAGATGTGTTGGTCACAACACACTTCGCCGTCTTCGT	73	0	0	214	0	0
Actr2	NM_146243.1	TAGAAGACGCACCGGAGGCTTTATTTCAGCCTTATTGTTAATATTCATAGCAATGAGGCTGAAATAAAGCCTTTTTTTGGCAAGCAAAAGACGGCATACGAGATCAGTTGGTCACAACTGACTTCGCCGTCTTCGT	69	0	0	201	0	0
Actr2	NM_146243.1	TAGAAGACGCACCGGCCTTATAAGGAGGTTGGATATGTTAATATTCATAGCATATCCAGCCTCCTTGTAAGGTTTTTTGGCAAGCAAAAGACGGCATACGAGATTGGTTGGTCACAACACTGTTCGCCGTCTTCGT	501	774	661	1464	3447	2800
Actr2	NM_146243.1	TAGAAGACGCACCGGCCTTCAACCATTCTGTTGATTGTTAATATTCATAGCAATCAGCAGAATGGTTGAAGGTTTTTTGGCAAGCAAAAGACGGCATACGAGATACGTTGGTCACAACTGGTTTCGCCGTCTTCGT	310	0	282	905	0	1195
Actr2	NM_146243.1	TAGAAGACGCACCGGGCCTTCAACTATTCTGTTGATGTTAATATTCATAGCATCAGCAGAATGGTTGAAGGCTTTTTTGGCAAGCAAAAGACGGCATACGAGATTGGTTGGTCACAACTGCATTCGCCGTCTTCGT	333	0	275	974	0	1166
Actr3	NM_023735.1	TAGAAGACGCACCGGCCCTGCTTTCTGGTTATTTATGTTAATATTCATAGCGTAAGTAACCAGAAAGCAGGGTTTTTTGGCAAGCAAAAGACGGCATACGAGATCACACAACCATGCATGGTTTCGCCGTCTTCGT	293	943	0	857	4200	0
Actr3	NM_023735.1	TAGAAGACGCACCGGGCAGATGTAGAAGAGAGTTAAGTTAATATTCATAGCTTAGCTCTCTTCTACATCTGCTTTTTTGGCAAGCAAAAGACGGCATACGAGATACGTTGGTCAACACGTCATTCGCCGTCTTCGT	1212	582	600	3543	2592	2542
Actr3	NM_023735.1	TAGAAGACGCACCGGTCCCATCATGTATTGCTATTAGTTAATATTCATAGCTAATGGCAATACATGATGGGATTTTTTGGCAAGCAAAAGACGGCATACGAGATACGTTGGTCAACACCAGTTTCGCCGTCTTCGT	709	0	1025	2073	0	4342
Actr3	NM_023735.1	TAGAAGACGCACCGGCCCATCATGTATTGCTATTAAGTTAATATTCATAGCTTAATGGCAATACATGATGGGTTTTTTGGCAAGCAAAAGACGGCATACGAGATTGGTTGGTCAACACCACATTCGCCGTCTTCGT	575	0	504	1682	0	2134
Actr3	NM_023735.1	TAGAAGACGCACCGGGAACCTGAAGATCATTACTTTGTTAATATTCATAGCAAAGTAATGATCTTCAGGTTCTTTTTTGGCAAGCAAAAGACGGCATACGAGATGTGTTGGTCAACACGTACTTCGCCGTCTTCGT	242	0	411	709	1	1742
Actr3	NM_023735.1	TAGAAGACGCACCGGGCCATCTTAAAGAAAGAGTTTGTTAATATTCATAGCAAACTCTTTCTTTGAGATGGCTTTTTTGGCAAGCAAAAGACGGCATACGAGATTGGTTGGTCAACACGTTGTTCGCCGTCTTCGT	371	0	301	1086	1	1275
Acvr1	NM_007394.2	TAGAAGACGCACCGGGCCTGATTGGTTGTCAGAATAGTTAATATTCATAGCTGTTCTGACAACCAGTCAGGCTTTTTTGGCAAGCAAAAGACGGCATACGAGATTGCACATGCACAACCAACTTCGCCGTCTTCGT	195	0	0	570	0	0
Acvr1	NM_007394.2	TAGAAGACGCACCGGGACATTAACTTCTCTGGTGAAGTTAATATTCATAGCTTCGCCAGAGAAGTTAATGTCTTTTTTGGCAAGCAAAAGACGGCATACGAGATTGGTGTCAACGTTGTGACTTCGCCGTCTTCGT	378	1243	308	1105	5533	1305
Acvr1	NM_007394.2	TAGAAGACGCACCGGCAGAGCATAAACCAGTTTGATGTTAATATTCATAGCATCAAGCTGGTTTGTGCTCTGTTTTTTGGCAAGCAAAAGACGGCATACGAGATCAGTGTCAACGTTGTGCATTCGCCGTCTTCGT	657	1708	1468	1921	7605	6222
Acvr1	NM_007394.2	TAGAAGACGCACCGGAGGAAGTTTAAGAGACGTAATGTTAATATTCATAGCATTGCGTCTCTTAAACTTCCTTTTTTTGGCAAGCAAAAGACGGCATACGAGATGTGTGTCAACGTTGTGGTTTCGCCGTCTTCGT	1081	0	904	3162	0	3829
Acvr1	NM_007394.2	TAGAAGACGCACCGGGCAATGGTATGGTGGAAGGTTGTTAATATTCATAGCAATCTTCCACTATACCATTGCTTTTTTGGCAAGCAAAAGACGGCATACGAGATCAGTGTCAACGTTGACTGTTCGCCGTCTTCGT	332	0	579	971	0	2455
Acvr1	NM_007394.2	TAGAAGACGCACCGGCATCACACATTACCATGAAATGTTAATATTCATAGCATTTCATGGTAATGTGTGATGTTTTTTGGCAAGCAAAAGACGGCATACGAGATACGTGTCAACGTTGACACTTCGCCGTCTTCGT	449	0	186	1312	0	787
ACVR1B	NM_007395.3	TAGAAGACGCACCGGGCTGTTCCTCTGTCTACATAAGTTAATATTCATAGCTTGTGTAGGCAGAGGAACAGCTTTTTTGGCAAGCAAAAGACGGCATACGAGATGTCAACACGTTGTGTGACTTCGCCGTCTTCGT	273	1055	0	799	4695	0
Acvr1b	NM_007395.3	TAGAAGACGCACCGGGCTGCTATATTGACTTCTGTAGTTAATATTCATAGCTGCAGAAGTCAATATAGCAGCTTTTTTGGCAAGCAAAAGACGGCATACGAGATGTGTGTCAACCAACCATGTTCGCCGTCTTCGT	332	755	0	971	3362	1
Acvr1b	NM_007395.3	TAGAAGACGCACCGGGCAGGAAGATGTGAGGATTTGGTTAATATTCATAGCTAAATCTTCACATCTTCCTGCTTTTTTGGCAAGCAAAAGACGGCATACGAGATTGGTGTCAACCAACACGTTTCGCCGTCTTCGT	145	378	0	424	1681	0
Acvr1b	NM_007395.3	TAGAAGACGCACCGGGCTTTATTGCTGCTGATAATAGTTAATATTCATAGCTATTGTCAGCAGCAATAAAGCTTTTTTGGCAAGCAAAAGACGGCATACGAGATTGGTGTCAACCAACCACATTCGCCGTCTTCGT	278	610	330	813	2714	1397
Acvr1b	NM_007395.3	TAGAAGACGCACCGGGTGACTATTGAGGGAATGATTGTTAATATTCATAGCAATCATTCCCTCAATGGTCACTTTTTTGGCAAGCAAAAGACGGCATACGAGATCAGTGTCAACCAACCAACTTCGCCGTCTTCGT	535	1643	1975	1564	7313	8369
ACVR1B	NM_007395.3	TAGAAGACGCACCGGGTCAGCATATCTTAGGTATATGTTAATATTCATAGCATATACCTAAGATATGCTGACTTTTTTGGCAAGCAAAAGACGGCATACGAGATGTCAGTACTGCATGCAGTTTCGCCGTCTTCGT	1210	661	1297	3538	2944	5495
Acvr1c	NM_001033369.2	TAGAAGACGCACCGGCCGAGATATAAAGTCAAAGAAGTTAATATTCATAGCTTCTTTGACTTTATATCTCGGTTTTTTGGCAAGCAAAAGACGGCATACGAGATCAGTGTCAACCAACTGCATTCGCCGTCTTCGT	388	662	0	1135	2948	1
Acvr1c	NM_001033369.2	TAGAAGACGCACCGGCTCTGTGTACAGGTAAAGGAAGTTAATATTCATAGCTTCCTTTGCCTGTACGCAGAGTTTTTTGGCAAGCAAAAGACGGCATACGAGATTGCAACCATGACTGCAGTTTCGCCGTCTTCGT	407	124	0	1189	552	1
Acvr1c	NM_001033369.2	TAGAAGACGCACCGGGCTCCTGAAATGTTTGATGATGTTAATATTCATAGCATCATCAAGCATTTCGGGAGCTTTTTTGGCAAGCAAAAGACGGCATACGAGATGTGTGTCAACCAACTGGTTTCGCCGTCTTCGT	286	0	0	837	0	0
Acvr1c	NM_001033369.2	TAGAAGACGCACCGGGCAAGGACAATTGTATTTCAAGTTAATATTCATAGCTTGAAGTACAATTGTCCTTGCTTTTTTGGCAAGCAAAAGACGGCATACGAGATTGGTGTCAACCAACTGACTTCGCCGTCTTCGT	97	0	0	284	0	0
Acvr1c	NM_001033369.2	TAGAAGACGCACCGGCGGAACTAAATGTTCAGGTTTGTTAATATTCATAGCAGACCTGAGCATTTAGTTCCGTTTTTTGGCAAGCAAAAGACGGCATACGAGATGTGTGTCAACCATGGTGTTTCGCCGTCTTCGT	820	7	881	2397	30	3732
Acvr1c	NM_001033369.2	TAGAAGACGCACCGGCCAGTTGCCTTACTATGATATGTTAATATTCATAGCATGTCATAGTAAGGCAACTGGTTTTTTGGCAAGCAAAAGACGGCATACGAGATACGTGTCAACCAACTGTGTTCGCCGTCTTCGT	361	0	484	1055	0	2050
Acvr2a	NM_007396.3	TAGAAGACGCACCGGCTGGAGTTGCTAAGTTAAGGAGTTAATATTCATAGCTCCTTAGCTTAGCAGCTCCAGTTTTTTGGCAAGCAAAAGACGGCATACGAGATGTCAACACGTTGACCAGTTTCGCCGTCTTCGT	323	248	0	945	1103	0
Acvr2a	NM_007396.3	TAGAAGACGCACCGGGCCCAGTTGCTTAATGAATATGTTAATATTCATAGCATATTCATTGAGCAACTGGGCTTTTTTGGCAAGCAAAAGACGGCATACGAGATGTGTGTCAACACGTTGGTTTCGCCGTCTTCGT	329	509	1	963	2266	3
Acvr2a	NM_007396.3	TAGAAGACGCACCGGCCTGTGGTTAATCACAGTATTGTTAATATTCATAGCAATGCTGTGATTAGCCACAGGTTTTTTGGCAAGCAAAAGACGGCATACGAGATCAGTGTCAACACGTTGCATTCGCCGTCTTCGT	670	1753	330	1960	7805	1398
ACVR2A	NM_007396.3	TAGAAGACGCACCGGCAGGAAGTTGTTGTGTATAAAGTTAATATTCATAGCTTTATGCACAACAACTTCCTGTTTTTTGGCAAGCAAAAGACGGCATACGAGATACGTGTGTGTGTCAACCATTCGCCGTCTTCGT	1718	1038	377	5023	4621	1598
ACVR2A	NM_007396.3	TAGAAGACGCACCGGCCTTAAATGAACTACTGCTATGTTAATATTCATAGCATAGCAGTAGTTCATTTAAGGTTTTTTGGCAAGCAAAAGACGGCATACGAGATACGTGTGTGTGTCACATGTTCGCCGTCTTCGT	424	1195	491	1239	5318	2082
ACVR2A	NM_007396.3	TAGAAGACGCACCGGGCTAATGTGGTTTCTTGGAATGTTAATATTCATAGCATTCCAAGAGACCACATTAGCTTTTTTGGCAAGCAAAAGACGGCATACGAGATCAGTGTGTGTGTCAACGTTTCGCCGTCTTCGT	327	5	305	955	24	1291
Acvr2b	NM_007397.2	TAGAAGACGCACCGGGCTGGCTAGATGACTTTAATTGTTAATATTCATAGCAATTGAAGTCATCTAGCCAGCTTTTTTGGCAAGCAAAAGACGGCATACGAGATTGGTGTCAACACGTGTTGTTCGCCGTCTTCGT	606	693	0	1772	3083	2
Acvr2b	NM_007397.2	TAGAAGACGCACCGGGCAGAGTGAATGGGAAGTCTTGTTAATATTCATAGCAAGATTTCCCGTTCACTCTGCTTTTTTGGCAAGCAAAAGACGGCATACGAGATACGTGTCAACACGTCAGTTTCGCCGTCTTCGT	519	1250	126	1517	5566	535
ACVR2B	NM_007397.2	TAGAAGACGCACCGGCTGCTGGTTAGATGACTTTAAGTTAATATTCATAGCTTGAAGTCATCTAGCCAGCAGTTTTTTGGCAAGCAAAAGACGGCATACGAGATACGTGTGTGTGTGTTGACTTCGCCGTCTTCGT	657	904	252	1920	4024	1067
Acvr2b	NM_007397.2	TAGAAGACGCACCGGGACTCAGTGGATTTGAAGAAAGTTAATATTCATAGCTTTCTTCAGATCCACTGAGTCTTTTTTGGCAAGCAAAAGACGGCATACGAGATTGCAACCAGTTGTGCACATTCGCCGTCTTCGT	1006	1186	842	2940	5281	3569
Acvr2b	NM_007397.2	TAGAAGACGCACCGGCGATGAGTATATGCTGCCTTTGTTAATATTCATAGCAAGGGCAGCATGTACTCATCGTTTTTTGGCAAGCAAAAGACGGCATACGAGATTGGTGTCAACACGTCACATTCGCCGTCTTCGT	312	403	634	911	1793	2687
Acvr2b	NM_007397.2	TAGAAGACGCACCGGGCTGTGAAGATCTTTCCATTTGTTAATATTCATAGCAAGTGGGAAGATCTTCACAGCTTTTTTGGCAAGCAAAAGACGGCATACGAGATCAGTGTCAACACGTCAACTTCGCCGTCTTCGT	71	1	487	207	3	2064
Acvrl1	NM_009612.2	TAGAAGACGCACCGGCTGCTATAGATCCTTCTGTAAGTTAATATTCATAGCTTGCAGAAGGATCTATAGCAGTTTTTTGGCAAGCAAAAGACGGCATACGAGATACGTGTCAACCAGTTGGTTTCGCCGTCTTCGT	447	858	121	1308	3820	511
Acvrl1	NM_009612.2	TAGAAGACGCACCGGCCACCTTTCTATGATATGGTAGTTAATATTCATAGCTACCATGTCATAGAAAGGTGGTTTTTTGGCAAGCAAAAGACGGCATACGAGATGTGTGTCAACCAGTACACTTCGCCGTCTTCGT	430	343	311	1257	1529	1318
Acvrl1	NM_009612.2	TAGAAGACGCACCGGCCCATAGAGTTTCTGAACTATGTTAATATTCATAGCATGGTTCAGAAACTCTGTGGGTTTTTTGGCAAGCAAAAGACGGCATACGAGATCAGTGTCAACCAGTACGTTTCGCCGTCTTCGT	1000	2544	2572	2924	11324	10899
Acvrl1	NM_009612.2	TAGAAGACGCACCGGGCACTCATAAAGCAGTGATTAGTTAATATTCATAGCTAATCGCTGCTTTGTGAGTGCTTTTTTGGCAAGCAAAAGACGGCATACGAGATACGTGTCAACCAGTACCATTCGCCGTCTTCGT	1618	454	557	4732	2023	2361
Acvrl1	NM_009612.2	TAGAAGACGCACCGGCTGGGCTTTCATTCTTCCTTAGTTAATATTCATAGCTAGGGAAGAGTGAAAGCCCAGTTTTTTGGCAAGCAAAAGACGGCATACGAGATCACAACGTCAACCAACCATTCGCCGTCTTCGT	539	17	2133	1576	77	9039
Acvrl1	NM_009612.2	TAGAAGACGCACCGGGAAGCCCAAAGTGATTTACTAGTTAATATTCATAGCTAGTGAATCACTTTGGGCTTCTTTTTTGGCAAGCAAAAGACGGCATACGAGATTGGTGTCAACCAGTACTGTTCGCCGTCTTCGT	427	0	699	1247	0	2963
Acy1	NM_025371.1	TAGAAGACGCACCGGCACTGCCAAGGATTTGTTTCTGTTAATATTCATAGCGGAAACAGATCCTTGGCAGTGTTTTTTGGCAAGCAAAAGACGGCATACGAGATGTCACAACGTACCAACTGTTCGCCGTCTTCGT	477	706	1053	1396	3143	4461
Acy1	NM_025371.1	TAGAAGACGCACCGGGCATAAGGTTATAAGCTTCATGTTAATATTCATAGCATGGAGCTTATAACCTTATGCTTTTTTGGCAAGCAAAAGACGGCATACGAGATACGTCAGTCAACACACCATTCGCCGTCTTCGT	487	149	223	1425	662	943
Acy1	NM_025371.1	TAGAAGACGCACCGGGTCCTGCTACATGACTATAATGTTAATATTCATAGCATTATGGTCATGTAGCAGGACTTTTTTGGCAAGCAAAAGACGGCATACGAGATCAGTCAGTCAACACACGTTTCGCCGTCTTCGT	833	591	1480	2435	2629	6272
Acy1	NM_025371.1	TAGAAGACGCACCGGGAAGAGTGTTAGCATCTAGTAGTTAATATTCATAGCTACTGGATGCTGACACTCTTCTTTTTTGGCAAGCAAAAGACGGCATACGAGATTGGTCAGTCAACACACTGTTCGCCGTCTTCGT	1176	409	2062	3437	1822	8738
Acy1	NM_025371.1	TAGAAGACGCACCGGCGGCTGTATGAGGATATATTTGTTAATATTCATAGCAAATATATCCTCATGCAGCCGTTTTTTGGCAAGCAAAAGACGGCATACGAGATGTGTCAGTCAACACACACTTCGCCGTCTTCGT	439	0	1322	1284	0	5604
Acy1	NM_025371.1	TAGAAGACGCACCGGCCCAGTAATAAAGCCAGTATTGTTAATATTCATAGCAATGCTGGCTTTATTACTGGGTTTTTTGGCAAGCAAAAGACGGCATACGAGATCACACAACGTACCAACACTTCGCCGTCTTCGT	471	0	227	1376	0	964
Acy3	NM_027857.3	TAGAAGACGCACCGGATTAATGAGGCTGCCTATTATGTTAATATTCATAGCATAATAGGCAGCCTCATTAATTTTTTTGGCAAGCAAAAGACGGCATACGAGATTGCACAGTACACACACCATTCGCCGTCTTCGT	488	9	0	1426	40	0
Acy3	NM_027857.3	TAGAAGACGCACCGGGCGTGGAATCTATATCTAAGAGTTAATATTCATAGCTCTTGGATATAGATTCCACGCTTTTTTGGCAAGCAAAAGACGGCATACGAGATCAGTTGCATGTGTGTGACTTCGCCGTCTTCGT	147	0	0	429	0	0
Acy3	NM_027857.3	TAGAAGACGCACCGGCTCTGGACACTATATCTCTTTGTTAATATTCATAGCAAAGGGATATGGTGTCCAGAGTTTTTTGGCAAGCAAAAGACGGCATACGAGATCACAACCATGGTACGTACTTCGCCGTCTTCGT	399	920	542	1168	4096	2297
Acy3	NM_027857.3	TAGAAGACGCACCGGCCTCATCTCTGAATCTAACATGTTAATATTCATAGCATGTTGGATTCAGAGATGAGGTTTTTTGGCAAGCAAAAGACGGCATACGAGATGTGTTGCATGTGTGTGTGTTCGCCGTCTTCGT	704	433	472	2058	1928	2001
Acy3	NM_027857.3	TAGAAGACGCACCGGCGTGGAATCTATATCTAAGAAGTTAATATTCATAGCTTCTTGGATATAGATTCCACGTTTTTTGGCAAGCAAAAGACGGCATACGAGATTGGTTGCATGTGTGTGCATTCGCCGTCTTCGT	1442	479	1870	4217	2132	7923
Acy3	NM_027857.3	TAGAAGACGCACCGGCCAAATCATATCTGGCTTGATGTTAATATTCATAGCATCAGGCCAGGTATGATTTGGTTTTTTGGCAAGCAAAAGACGGCATACGAGATACGTTGCATGTGTGTGGTTTCGCCGTCTTCGT	1133	0	683	3314	1	2895
Acyp1	NM_025421.1	TAGAAGACGCACCGGCTCGGATTATCTAAGTGTTTGGTTAATATTCATAGCCAAACACTTGGATGATCCGAGTTTTTTGGCAAGCAAAAGACGGCATACGAGATTGCACAACGTACCATGGTTTCGCCGTCTTCGT	987	2635	1746	2887	11732	7398
Acyp1	NM_025421.1	TAGAAGACGCACCGGGAAGTCCTAAGTCGCATATTGGTTAATATTCATAGCCAATGTGCGACTTGGGACTTCTTTTTTGGCAAGCAAAAGACGGCATACGAGATGTCACAGTTGCAGTTGTGTTCGCCGTCTTCGT	512	1494	1080	1496	6649	4578
Acyp1	NM_025421.1	TAGAAGACGCACCGGTGGATTATTCAGACTTCCAAAGTTAATATTCATAGCTTTGGAAGTCTGAATAATCCATTTTTTGGCAAGCAAAAGACGGCATACGAGATTGGTACACTGACTGCATGTTCGCCGTCTTCGT	1018	2609	2158	2975	11615	9144
Acyp1	NM_025421.1	TAGAAGACGCACCGGGCAAACTTCAACAATGAGAAAGTTAATATTCATAGCTTTCTCATTGTTGAAGTTTGCTTTTTTGGCAAGCAAAAGACGGCATACGAGATACGTACACTGACTGCACATTCGCCGTCTTCGT	533	400	1070	1558	1780	4534
Acyp1	NM_025421.1	TAGAAGACGCACCGGGTCATCGCAAATTTGGATTATGTTAATATTCATAGCATAATCCAAGTTTGCGATGACTTTTTTGGCAAGCAAAAGACGGCATACGAGATGTGTACACTGACTGCAACTTCGCCGTCTTCGT	894	665	2108	2614	2960	8934
Acyp1	NM_025421.1	TAGAAGACGCACCGGCCGCAAGTACATTCAGGTTGAGTTAATATTCATAGCTCAGCCTGAGTGTACTTGCGGTTTTTTGGCAAGCAAAAGACGGCATACGAGATACGTACACTGACTGACGTTTCGCCGTCTTCGT	415	0	169	1212	0	717
Acyp2	NM_029344.3	TAGAAGACGCACCGGGCAAGGTGTTTGCTTTAGAATGTTAATATTCATAGCATTCTGAAGCAAACACCTTGCTTTTTTGGCAAGCAAAAGACGGCATACGAGATCACACACAGTTGACACGTTTCGCCGTCTTCGT	422	340	2	1235	1514	10
Acyp2	NM_029344.3	TAGAAGACGCACCGGGCTGCTCAAGTTTGTGGATTAGTTAATATTCATAGCTAGTCCACAGACTTGAGCAGCTTTTTTGGCAAGCAAAAGACGGCATACGAGATACGTACACTGACGTTGGTTTCGCCGTCTTCGT	665	702	21	1945	3123	88
Acyp2	NM_029344.3	TAGAAGACGCACCGGGCACTGCTTATGTTATAGAAAGTTAATATTCATAGCTTTCTATAACATAAGCAGTGCTTTTTTGGCAAGCAAAAGACGGCATACGAGATACGTACACTGACGTACCATTCGCCGTCTTCGT	1166	2152	494	3410	9581	2092
Acyp2	NM_029344.3	TAGAAGACGCACCGGCTGGGTGAAGAATACAAGTAAGTTAATATTCATAGCTTGCTTGTGTTCTTCACCCAGTTTTTTGGCAAGCAAAAGACGGCATACGAGATTGGTACACTGACGTACTGTTCGCCGTCTTCGT	1012	1700	862	2958	7569	3655
Acyp2	NM_029344.3	TAGAAGACGCACCGGGCTAAGAAATGAGGTTTGGTTGTTAATATTCATAGCAACCAGACCTCGTTTCTTAGCTTTTTTGGCAAGCAAAAGACGGCATACGAGATGTGTACACTGACGTACACTTCGCCGTCTTCGT	253	0	543	741	0	2303
Ada	NM_007398.3	TAGAAGACGCACCGGGCTGGTTAGGATGTTAAGAAAGTTAATATTCATAGCTTTCTTAGCATCCTAGCCAGCTTTTTTGGCAAGCAAAAGACGGCATACGAGATCACAGTCACAACACACACTTCGCCGTCTTCGT	559	1434	1279	1634	6385	5420
Ada	NM_007398.3	TAGAAGACGCACCGGGCGGTTGTTTGCTTTAAGAATGTTAATATTCATAGCATTCTTGAAGCGAACAACCGCTTTTTTGGCAAGCAAAAGACGGCATACGAGATGTCAGTCACAACACACTGTTCGCCGTCTTCGT	949	800	1016	2776	3562	4306
Ada	NM_007398.3	TAGAAGACGCACCGGCTGAGCTTCATCTTGTGGATAGTTAATATTCATAGCTATCCACAGGATGAGGCTCAGTTTTTTGGCAAGCAAAAGACGGCATACGAGATACCAACACGTACCAGTACTTCGCCGTCTTCGT	437	329	829	1279	1463	3512
Ada	NM_007398.3	TAGAAGACGCACCGGCAAGCCAGAAACTATCTTATAGTTAATATTCATAGCTATAAGATGGTTTCTGGCTTGTTTTTTGGCAAGCAAAAGACGGCATACGAGATTGCAGTCACAACACTGGTTTCGCCGTCTTCGT	1062	0	2076	3104	2	8798
Ada	NM_007398.3	TAGAAGACGCACCGGGACTACTACATGCTTGTGATTGTTAATATTCATAGCAATCACAGGCATGTAGTAGTCTTTTTTGGCAAGCAAAAGACGGCATACGAGATGTCAGTCACAACACTGCATTCGCCGTCTTCGT	511	0	841	1495	1	3563
Ada	NM_007398.3	TAGAAGACGCACCGGCGAGGATGAAGTTCTCTATAAGTTAATATTCATAGCTTGTAGAGAGCTTCATCCTCGTTTTTTGGCAAGCAAAAGACGGCATACGAGATACCAGTCACAACACTGACTTCGCCGTCTTCGT	373	0	803	1091	0	3402
Adam10	NM_007399.3	TAGAAGACGCACCGGGAGTTATCAAATGGGATACATGTTAATATTCATAGCATGTGTCCCATTTGATAACTCTTTTTTGGCAAGCAAAAGACGGCATACGAGATACGTCAGTCACAGTGTACTTCGCCGTCTTCGT	257	629	0	751	2800	0
Adam10	NM_007399.3	TAGAAGACGCACCGGCCATGTTTGCTGTATGAAGAAGTTAATATTCATAGCTTCTTCATGCAGCAAACATGGTTTTTTGGCAAGCAAAAGACGGCATACGAGATGTGTCAGTCACAGTGTCATTCGCCGTCTTCGT	2228	2377	2245	6515	10581	9515
Adam10	NM_007399.3	TAGAAGACGCACCGGGCAGAGAGATACATTAAAGATGTTAATATTCATAGCATCTTTAATGTATCTCTCTGCTTTTTTGGCAAGCAAAAGACGGCATACGAGATTGGTCAGTCACAGTGTGTTTCGCCGTCTTCGT	1331	1238	2514	3892	5509	10655
Adam10	NM_007399.3	TAGAAGACGCACCGGCAGCTCTATATCCAGATAGATGTTAATATTCATAGCATCTGTCTGGATATAGAGCTGTTTTTTGGCAAGCAAAAGACGGCATACGAGATCAGTCAGTCACAGTGTTGTTCGCCGTCTTCGT	1176	913	2143	3437	4064	9083
ADAM10	NM_007399.3	TAGAAGACGCACCGGCCCTACAAATCCTTTCTGTTTGTTAATATTCATAGCAAACGGAAAGGATTTGTAGGGTTTTTTGGCAAGCAAAAGACGGCATACGAGATTGGTGTGTGTTGTGCAACTTCGCCGTCTTCGT	196	0	248	574	0	1049
Adam12	NM_007400.2	TAGAAGACGCACCGGCCTTATGGTAACTGTGGTAAAGTTAATATTCATAGCTTTGCCACAGTTACCATAAGGTTTTTTGGCAAGCAAAAGACGGCATACGAGATTGGTCAGTCACAGTACTGTTCGCCGTCTTCGT	570	879	0	1667	3911	0
Adam12	NM_007400.2	TAGAAGACGCACCGGGCCAATGTGTACCTATATGATGTTAATATTCATAGCATCATGTAGGTACACATTGGCTTTTTTGGCAAGCAAAAGACGGCATACGAGATGTGTCAGTCACAGTACACTTCGCCGTCTTCGT	515	771	0	1507	3434	2
Adam12	NM_007400.2	TAGAAGACGCACCGGGCTGTTGGATTTGTGGTGTGTGTTAATATTCATAGCATACACCACAAATCCAGCAGCTTTTTTGGCAAGCAAAAGACGGCATACGAGATACGTCAGTCACAGTTGGTTTCGCCGTCTTCGT	384	1495	969	1122	6654	4107
Adam12	NM_007400.2	TAGAAGACGCACCGGCGGCTGTTGTTCACATATAAAGTTAATATTCATAGCTTTATGTGTGAACAGCAGCCGTTTTTTGGCAAGCAAAAGACGGCATACGAGATACGTCAGTCACAGTACCATTCGCCGTCTTCGT	539	547	563	1575	2437	2387
Adam12	NM_007400.2	TAGAAGACGCACCGGCTGTGTTGTGGTGCTTTGTGTGTTAATATTCATAGCACACAAAGCACCACAGCACAGTTTTTTGGCAAGCAAAAGACGGCATACGAGATCACAACGTTGCATGCACATTCGCCGTCTTCGT	738	424	656	2159	1887	2779
Adam12	NM_007400.2	TAGAAGACGCACCGGGCTGGTTATTGTGGTAGATAAGTTAATATTCATAGCTTGTCTGCCACAATAACCAGCTTTTTTGGCAAGCAAAAGACGGCATACGAGATTGGTCAGTCACAGTTGCATTCGCCGTCTTCGT	1125	1289	2198	3290	5738	9317
Adam17	NM_009615.5	TAGAAGACGCACCGGGCGACACACTTAGAAATATTAGTTAATATTCATAGCTAATGTTTCTAAGTGTGTCGCTTTTTTGGCAAGCAAAAGACGGCATACGAGATTGGTCAGTCACAACACGTTTCGCCGTCTTCGT	497	0	0	1454	0	0
ADAM17	NM_009615.5	TAGAAGACGCACCGGCCTGGTTACAACTTATGAATTGTTAATATTCATAGCAATTCATGAGTTGTAACCAGGTTTTTTGGCAAGCAAAAGACGGCATACGAGATCAGTCAACGTACTGACGTTTCGCCGTCTTCGT	211	0	0	617	0	0
ADAM17	NM_009615.5	TAGAAGACGCACCGGGCCCTTTGAAGGGGTGAGGTGGTTAATATTCATAGCTACCTCACCTCTTCAAAGGGCTTTTTTGGCAAGCAAAAGACGGCATACGAGATCACAACGTCATGGTACACTTCGCCGTCTTCGT	185	0	0	540	0	0
Adam17	NM_009615.5	TAGAAGACGCACCGGCCCTTGAAGAATACTTGTAAAGTTAATATTCATAGCTTTACAAGTATTCTTCAAGGGTTTTTTGGCAAGCAAAAGACGGCATACGAGATGTGTCAGTCACAACCATGTTCGCCGTCTTCGT	848	1018	287	2479	4530	1217
Adam17	NM_009615.5	TAGAAGACGCACCGGCGCGATTTGAGAAGTTTGATTGTTAATATTCATAGCAATCAAGCTTCTCAAGTCGCGTTTTTTGGCAAGCAAAAGACGGCATACGAGATTGGTCAGTCACAACCACATTCGCCGTCTTCGT	1480	1724	3221	4328	7675	13651
Adam17	NM_009615.5	TAGAAGACGCACCGGCGTGGGATAATGTAGGGTTTGGTTAATATTCATAGCTAAACCCTGCATTATCCCACGTTTTTTGGCAAGCAAAAGACGGCATACGAGATCAGTCAGTCACAACCAACTTCGCCGTCTTCGT	376	330	1048	1100	1471	4443
Adam8	NM_007403.2	TAGAAGACGCACCGGGCCTCGGGTATTAGAAATATAGTTAATATTCATAGCTATATTTCTAATGCCCGAGGCTTTTTTGGCAAGCAAAAGACGGCATACGAGATTGGTCAGTCAGTACGTCATTCGCCGTCTTCGT	746	1871	10	2182	8329	44
Adam8	NM_007403.2	TAGAAGACGCACCGGCCCAAAGATACCAAATTAGTTGTTAATATTCATAGCAACTGATTTGGTATCTTTGGGTTTTTTGGCAAGCAAAAGACGGCATACGAGATACGTCAGTCAGTACGTGTTTCGCCGTCTTCGT	1808	1916	1899	5285	8531	8048
Adam8	NM_007403.2	TAGAAGACGCACCGGCCTAGAGTCATTCGTGATAAAGTTAATATTCATAGCTTTGTCACGAATGACTCTAGGTTTTTTGGCAAGCAAAAGACGGCATACGAGATGTGTCAGTCAGTCATGTGTTCGCCGTCTTCGT	2003	2108	3592	5856	9385	15222
Adam8	NM_007403.2	TAGAAGACGCACCGGGCAGATGTATCAGATGAATAAGTTAATATTCATAGCTTGTTCATCTGATACATCTGCTTTTTTGGCAAGCAAAAGACGGCATACGAGATCAGTCAGTCAGTACGTACTTCGCCGTCTTCGT	604	607	1036	1765	2702	4389
Adam8	NM_007403.2	TAGAAGACGCACCGGGTGAAATAGTATGAAGTGGTTGTTAATATTCATAGCAACCACTTCATACTGTTTCACTTTTTTGGCAAGCAAAAGACGGCATACGAGATGTGTCAGTCAGTACGTTGTTCGCCGTCTTCGT	1642	714	1862	4801	3179	7891
Adam8	NM_007403.2	TAGAAGACGCACCGGCGCTGTTCTTACCTTAGGAATGTTAATATTCATAGCATTCCTGAGGTAGGAACAGCGTTTTTTGGCAAGCAAAAGACGGCATACGAGATGTCAACCACAGTACACCATTCGCCGTCTTCGT	717	0	633	2095	0	2683
Adam9	NM_007404.1	TAGAAGACGCACCGGGCGCTAAATGTAATCCTGATTGTTAATATTCATAGCAGTCAGGATTACGTTTAGCGCTTTTTTGGCAAGCAAAAGACGGCATACGAGATGTCACACAACACACGTACTTCGCCGTCTTCGT	298	0	0	872	0	1
Adam9	NM_007404.1	TAGAAGACGCACCGGGCTGTGAGGGAAGCATTTGTAGTTAATATTCATAGCTACAAGTGCTTCCTTCACAGCTTTTTTGGCAAGCAAAAGACGGCATACGAGATACGTCAGTCAGTTGCAGTTTCGCCGTCTTCGT	751	1589	311	2197	7072	1319
Adam9	NM_007404.1	TAGAAGACGCACCGGGCTTAGCAAACTACTTGGATAGTTAATATTCATAGCTATCCAGGTAGTTTGCTAAGCTTTTTTGGCAAGCAAAAGACGGCATACGAGATTGGTCAGTCAGTTGCACATTCGCCGTCTTCGT	1508	1292	850	4408	5752	3604
Adam9	NM_007404.1	TAGAAGACGCACCGGGCTCACACTTTGAGCATATATGTTAATATTCATAGCATATGTGCTCAAAGTGTGAGCTTTTTTGGCAAGCAAAAGACGGCATACGAGATCAGTCAGTCAGTTGCAACTTCGCCGTCTTCGT	349	1105	793	1020	4918	3359
Adam9	NM_007404.1	TAGAAGACGCACCGGCCTGAATTATGACTGTGATATGTTAATATTCATAGCATGTCACAGTCATAATTCAGGTTTTTTGGCAAGCAAAAGACGGCATACGAGATTGGTCAGTCAGTTGGTTGTTCGCCGTCTTCGT	1283	8	983	3752	36	4167
Adam9	NM_007404.1	TAGAAGACGCACCGGCCTTGGAGATTAATTAGAGAAGTTAATATTCATAGCTTCTCTAGTTAATCTCCAAGGTTTTTTGGCAAGCAAAAGACGGCATACGAGATGTGTCAGTCAGTTGGTACTTCGCCGTCTTCGT	692	0	792	2022	0	3357
Adamts13	NM_001001322.2	TAGAAGACGCACCGGAGAAGGACTTTGGAGGATATTGTTAATATTCATAGCAATGTCCTCCAAAGTCCTTCTTTTTTTGGCAAGCAAAAGACGGCATACGAGATACGTTGGTACTGTGGTACTTCGCCGTCTTCGT	739	358	0	2162	1593	0
Adamts13	NM_001001322.2	TAGAAGACGCACCGGGCTAGCTTTAGGGAACTTCTTGTTAATATTCATAGCAAGAGGTTCCCTAAGGCTAGCTTTTTTGGCAAGCAAAAGACGGCATACGAGATCACAACGTACTGCACAACTTCGCCGTCTTCGT	342	645	426	1000	2872	1807
Adamts13	NM_001001322.2	TAGAAGACGCACCGGCAATGAGGTGAATGAAACTTTGTTAATATTCATAGCAAAGTTTCATTCACCTCATTGTTTTTTGGCAAGCAAAAGACGGCATACGAGATTGCACACACACACACAGTTTCGCCGTCTTCGT	979	908	677	2862	4043	2869
Adamts13	NM_001001322.2	TAGAAGACGCACCGGGCAACTTTAGCTTCTTTAGAAGTTAATATTCATAGCTTCTAAAGAGGCTAAAGTTGCTTTTTTGGCAAGCAAAAGACGGCATACGAGATTGCAACGTACTGCACACATTCGCCGTCTTCGT	975	335	735	2850	1490	3114
Adamts13	NM_001001322.2	TAGAAGACGCACCGGGTATGCAACTTTAGCTTCTTTGTTAATATTCATAGCAAAGAGGCTAAAGTTGCATACTTTTTTGGCAAGCAAAAGACGGCATACGAGATGTGTTGGTACTGTGGTCATTCGCCGTCTTCGT	2613	615	3623	7639	2739	15353
Adamts13	NM_001001322.2	TAGAAGACGCACCGGCCCAGTGGTTAATGAAGGGTAGTTAATATTCATAGCTATCCTTTATTAACCACTGGGTTTTTTGGCAAGCAAAAGACGGCATACGAGATGTCAACGTACTGCACATGTTCGCCGTCTTCGT	510	21	1070	1491	92	4534
Adap1	NM_172723.4	TAGAAGACGCACCGGAGAGCCACATTTGAGTTCAAAGTTAATATTCATAGCTTTGGACTCAAATGTGGCTCTTTTTTTGGCAAGCAAAAGACGGCATACGAGATCAGTTGTGACGTTGCAGTTTCGCCGTCTTCGT	651	958	0	1904	4266	0
Adap1	NM_172723.4	TAGAAGACGCACCGGGCCCTGAAATACTTCAATAAAGTTAATATTCATAGCTTTGTTGAAGTATTTCAGGGCTTTTTTGGCAAGCAAAAGACGGCATACGAGATCAGTTGTGACGTTGGTCATTCGCCGTCTTCGT	1130	1198	277	3304	5335	1176
Adap1	NM_172723.4	TAGAAGACGCACCGGCGGAAGTTTGTGTTGATAGAAGTTAATATTCATAGCTTCTGTCAGCACAAACTTCCGTTTTTTGGCAAGCAAAAGACGGCATACGAGATACGTTGTGACGTTGGTTGTTCGCCGTCTTCGT	1333	1786	1417	3898	7952	6005
Adap1	NM_172723.4	TAGAAGACGCACCGGCCACCTCAACAAGTATTTATTGTTAATATTCATAGCAATAAATACTTGTTGAGGTGGTTTTTTGGCAAGCAAAAGACGGCATACGAGATGTGTTGTGACGTTGGTGTTTCGCCGTCTTCGT	772	1456	1687	2257	6481	7149
Adap1	NM_172723.4	TAGAAGACGCACCGGCCGAAGGCTTATGTACTTTAAGTTAATATTCATAGCTTGAAGTACATGAGCCTTCGGTTTTTTGGCAAGCAAAAGACGGCATACGAGATTGGTTGTGACGTTGGTACTTCGCCGTCTTCGT	674	0	206	1971	0	873
Adar	NM_001038587.1	TAGAAGACGCACCGGGTCCCATGAACCTTGATTTAAGTTAATATTCATAGCTTAAATCGAGGTTCATGGGACTTTTTTGGCAAGCAAAAGACGGCATACGAGATCACAGTTGCACATGGTTGTTCGCCGTCTTCGT	403	15	0	1177	65	0
Adar	NM_001038587.1	TAGAAGACGCACCGGGCCGAGTTAGTGTTTATGATTGTTAATATTCATAGCAATCATAAACACTGACTCGGCTTTTTTGGCAAGCAAAAGACGGCATACGAGATGTGTACCAGTCACAGTACTTCGCCGTCTTCGT	500	0	0	1463	0	0
Adar	NM_001038587.1	TAGAAGACGCACCGGACTGCCAAGAACAGTATATTTGTTAATATTCATAGCAAATATGCTGTTCTTGGCAGTTTTTTTGGCAAGCAAAAGACGGCATACGAGATGTCAGTTGCACATGCAGTTTCGCCGTCTTCGT	1178	2878	177	3444	12810	750
Adar	NM_001038587.1	TAGAAGACGCACCGGCGGTCATGGCATTTCTCATTAGTTAATATTCATAGCTGATGAGGAATGCCATGACCGTTTTTTGGCAAGCAAAAGACGGCATACGAGATCACAACGTGTGTGTGTGTTTCGCCGTCTTCGT	533	5	3	1559	22	14
Adar	NM_001038587.1	TAGAAGACGCACCGGCCCAGATAACTTGAATAGTATGTTAATATTCATAGCATACTATTCAAGTTATCTGGGTTTTTTGGCAAGCAAAAGACGGCATACGAGATACGTACCAGTCACAGTCATTCGCCGTCTTCGT	2298	1455	2631	6719	6479	11148
Adar	NM_001038587.1	TAGAAGACGCACCGGGCTCTCTTGTGGTGAAGCTAAGTTAATATTCATAGCTTGGCTTCACCATAAGAGAGCTTTTTTGGCAAGCAAAAGACGGCATACGAGATTGGTACCAGTCACAGTTGTTCGCCGTCTTCGT	598	70	1093	1748	310	4631
Adarb1	NM_001024838.1	TAGAAGACGCACCGGAGATCACTAAGCCTACTACATGTTAATATTCATAGCATGTGGTAGGCTTAGTGATCTTTTTTTGGCAAGCAAAAGACGGCATACGAGATCAGTACTGACACACTGACTTCGCCGTCTTCGT	778	1	0	2275	3	0
Adarb1	NM_001024838.1	TAGAAGACGCACCGGCCACTGGACATTAAGCATTATGTTAATATTCATAGCATGATGCTTGATGTCCAGTGGTTTTTTGGCAAGCAAAAGACGGCATACGAGATTGGTACTGACACACACTGTTCGCCGTCTTCGT	1740	4232	782	5086	18839	3312
Adarb1	NM_001024838.1	TAGAAGACGCACCGGCAGTGACCGCTTTATATTTCAGTTAATATTCATAGCTGAGATATAAAGCGGTCACTGTTTTTTGGCAAGCAAAAGACGGCATACGAGATGTCACATGACTGTGACACTTCGCCGTCTTCGT	54	1083	283	159	4819	1198
Adarb1	NM_001024838.1	TAGAAGACGCACCGGGTGATGATCTTGAATGAGTTAGTTAATATTCATAGCTAGCTCATTCAAGATCATCACTTTTTTGGCAAGCAAAAGACGGCATACGAGATTGGTACTGACACACTGCATTCGCCGTCTTCGT	396	2423	1471	1159	10788	6233
Adarb1	NM_001024838.1	TAGAAGACGCACCGGGTGACCGCTTTATATCTTAGTGTTAATATTCATAGCACTGAGATATAAAGCGGTCACTTTTTTGGCAAGCAAAAGACGGCATACGAGATACCACATGACTGTGACCATTCGCCGTCTTCGT	896	941	851	2619	4187	3607
Adarb1	NM_001024838.1	TAGAAGACGCACCGGCCAGTAGATAGACATCTGAATGTTAATATTCATAGCATTCGGATGTCTATCTGCTGGTTTTTTGGCAAGCAAAAGACGGCATACGAGATACGTACTGACACACTGGTTTCGCCGTCTTCGT	1098	584	1190	3209	2599	5042
Adc	NM_172875.2	TAGAAGACGCACCGGCGCTGTAGTTCAAGTATGTAAGTTAATATTCATAGCTTGCATACTTGAACTACAGCGTTTTTTGGCAAGCAAAAGACGGCATACGAGATTGCAACACGTGTTGGTACTTCGCCGTCTTCGT	616	1137	0	1800	5062	0
Adc	NM_172875.2	TAGAAGACGCACCGGGCGGATGTTAGGTTGGTGTTTGTTAATATTCATAGCAAACACCAGCCTAGCATCCGCTTTTTTGGCAAGCAAAAGACGGCATACGAGATCACAGTCACAGTGTTGCATTCGCCGTCTTCGT	267	0	0	781	1	0
Adc	NM_172875.2	TAGAAGACGCACCGGCAGTAAGATCATCTGTGTCAAGTTAATATTCATAGCTTGGCACAGATGATCTTACTGTTTTTTGGCAAGCAAAAGACGGCATACGAGATGTCAGTCACAGTGTTGGTTTCGCCGTCTTCGT	1152	2502	454	3369	11139	1924
Adc	NM_172875.2	TAGAAGACGCACCGGCCCTAAGAGCATTGTGTATTAGTTAATATTCATAGCTAGTACACGATGCTCTTAGGGTTTTTTGGCAAGCAAAAGACGGCATACGAGATACCAGTCACAGTGTACACTTCGCCGTCTTCGT	453	390	1114	1325	1734	4719
Adc	NM_172875.2	TAGAAGACGCACCGGCCTGGTTTAGAGGGAGCTAAAGTTAATATTCATAGCTTTGGCTCCCTCTAAGCCAGGTTTTTTGGCAAGCAAAAGACGGCATACGAGATCACAGTCACAGTGTACTGTTCGCCGTCTTCGT	953	283	1043	2787	1261	4420
Adc	NM_172875.2	TAGAAGACGCACCGGACTACTTTGATGAGGGTGTTTGTTAATATTCATAGCAAACGCCCTCATCAAGGTAGTTTTTTTGGCAAGCAAAAGACGGCATACGAGATTGCAGTCACAGTGTTGACTTCGCCGTCTTCGT	613	0	576	1791	0	2439
Adcy1	NM_009622.1	TAGAAGACGCACCGGCACCCTCCTACTAGCTATATTGTTAATATTCATAGCAATATGGCTAGTGGGAGGGTGTTTTTTGGCAAGCAAAAGACGGCATACGAGATTGCACAGTCAACTGCACATTCGCCGTCTTCGT	601	1958	0	1757	8715	1
Adcy1	NM_009622.1	TAGAAGACGCACCGGGTTCGTCTTTCTCTATTAATGGTTAATATTCATAGCCATTAGTAGAGAAAGACGAACTTTTTTGGCAAGCAAAAGACGGCATACGAGATACCACAGTCAACTGCAGTTTCGCCGTCTTCGT	392	0	0	1145	1	0
Adcy1	NM_009622.1	TAGAAGACGCACCGGGGCTTGATTCTCTTGGATATTGTTAATATTCATAGCGATATCCGAGAGAATCAAGCCTTTTTTGGCAAGCAAAAGACGGCATACGAGATCACACAGTCAACTGCAACTTCGCCGTCTTCGT	407	789	4	1191	3514	16
Adcy1	NM_009622.1	TAGAAGACGCACCGGCATCTACCCTTCATGTAATAGGTTAATATTCATAGCCTATTACGTGAAGGGTAGATGTTTTTTGGCAAGCAAAAGACGGCATACGAGATTGCACAGTCAACTGGTTGTTCGCCGTCTTCGT	1492	2823	2270	4363	12569	9618
Adcy1	NM_009622.1	TAGAAGACGCACCGGTGGCCGATCTGAATTTCTTTAGTTAATATTCATAGCTAAAGAAGTTCAGATCGGCCATTTTTTGGCAAGCAAAAGACGGCATACGAGATGTCACAGTCAACTGCATGTTCGCCGTCTTCGT	1158	2247	1836	3385	10003	7781
Adcy1	NM_009622.1	TAGAAGACGCACCGGCCTGGTTTATGGATGGCTTTAGTTAATATTCATAGCTAGAGCCATCCATAAGCCAGGTTTTTTGGCAAGCAAAAGACGGCATACGAGATGTCACATGACTGGTACGTTTCGCCGTCTTCGT	440	0	504	1286	0	2135
Adcy2	NM_153534.2	TAGAAGACGCACCGGCGGTGAGATAGGAGACCTATAGTTAATATTCATAGCTATGGGTCTCTTATCTCACCGTTTTTTGGCAAGCAAAAGACGGCATACGAGATACCAGTGTGTACCACATGTTCGCCGTCTTCGT	581	0	0	1698	0	0
Adcy2	NM_153534.2	TAGAAGACGCACCGGCGAAGTTTAGTGGTGTTGAAAGTTAATATTCATAGCTTTCAACGCCACTGAACTTCGTTTTTTGGCAAGCAAAAGACGGCATACGAGATACCAGTGTGTACCAACCATTCGCCGTCTTCGT	1617	1311	1366	4727	5837	5791
Adcy2	NM_153534.2	TAGAAGACGCACCGGCGAGCGTCAATATATGCATATGTTAATATTCATAGCATGTGCATGTATTGACGCTCGTTTTTTGGCAAGCAAAAGACGGCATACGAGATCACAGTGTGTACCAACGTTTCGCCGTCTTCGT	831	507	694	2429	2256	2942
Adcy2	NM_153534.2	TAGAAGACGCACCGGCCTGGAAGGAGAGTATTGGAGGTTAATATTCATAGCTTCCAATGCTCTCCTTCCAGGTTTTTTGGCAAGCAAAAGACGGCATACGAGATTGCAACCACATGGTACGTTTCGCCGTCTTCGT	849	607	1184	2481	2702	5017
Adcy2	NM_153534.2	TAGAAGACGCACCGGCCTAAGTAGAAGGAGAAGGAGGTTAATATTCATAGCTTCCTTCTCCTTCTGCTTAGGTTTTTTGGCAAGCAAAAGACGGCATACGAGATTGCAGTGTGTACCACAACTTCGCCGTCTTCGT	424	0	191	1241	0	810
Adcy2	NM_153534.2	TAGAAGACGCACCGGGTGTCTTGGAAGGAGAGTATTGTTAATATTCATAGCAATGCTCTCCTTCCAGGACACTTTTTTGGCAAGCAAAAGACGGCATACGAGATGTCAACCACATGGTCATGTTCGCCGTCTTCGT	648	0	1	1895	2	5
Adcy3	NM_138305.2	TAGAAGACGCACCGGGCAGCAGTTCAATACTATGTAGTTAATATTCATAGCTACATGGTATTGAACTGCTGCTTTTTTGGCAAGCAAAAGACGGCATACGAGATGTCAGTCAGTCACATGACTTCGCCGTCTTCGT	367	589	0	1074	2624	0
Adcy3	NM_138305.2	TAGAAGACGCACCGGGCTTTGGGAAAGGATAAATGAGTTAATATTCATAGCTCATTTGTCCTTTCCCAAAGCTTTTTTGGCAAGCAAAAGACGGCATACGAGATACCACAACCATGTGCACATTCGCCGTCTTCGT	505	4	0	1476	18	0
Adcy3	NM_138305.2	TAGAAGACGCACCGGGCCATCTTTCTCAGGTTATTTGTTAATATTCATAGCAAATGACCTGGGAAAGATGGCTTTTTTGGCAAGCAAAAGACGGCATACGAGATTGCAGTCAGTCACATGTGTTCGCCGTCTTCGT	344	0	0	1006	0	0
Adcy3	NM_138305.2	TAGAAGACGCACCGGCCTCTACTTGTGTGCTATTATGTTAATATTCATAGCATGATAGCACACAGGTAGAGGTTTTTTGGCAAGCAAAAGACGGCATACGAGATCACAGTCAGTCAACGTGTTTCGCCGTCTTCGT	892	1182	578	2609	5263	2451
Adcy3	NM_138305.2	TAGAAGACGCACCGGCCAGTCATTCAACAATTTCATGTTAATATTCATAGCATGAAGTTGTTGAATGACTGGTTTTTTGGCAAGCAAAAGACGGCATACGAGATTGCACACACAACTGGTCATTCGCCGTCTTCGT	1374	1303	1368	4016	5799	5799
Adcy3	NM_138305.2	TAGAAGACGCACCGGCACAGTGGTTCATATAGGAAGGTTAATATTCATAGCCTTCCTATGTGGACCACTGTGTTTTTTGGCAAGCAAAAGACGGCATACGAGATCACACAACCATGTGCAGTTTCGCCGTCTTCGT	720	615	772	2105	2737	3272
Adcy4	NM_080435.1	TAGAAGACGCACCGGCGACTTCTTTCTGGTCTTATAGTTAATATTCATAGCTATGAGACCAGAAAGAGGTCGTTTTTTGGCAAGCAAAAGACGGCATACGAGATCACAGTCAGTCAGTACGTTTCGCCGTCTTCGT	548	748	0	1603	3329	0
Adcy4	NM_080435.1	TAGAAGACGCACCGGCCCTCTTTGAAGATCCTTAATGTTAATATTCATAGCATTGAGGATCTTCGAAGAGGGTTTTTTGGCAAGCAAAAGACGGCATACGAGATACCACAACGTTGACTGACTTCGCCGTCTTCGT	205	509	0	598	2268	1
Adcy4	NM_080435.1	TAGAAGACGCACCGGCCTGGTATTCATTATGGCTATGTTAATATTCATAGCATGGCCATAGTGAATACCAGGTTTTTTGGCAAGCAAAAGACGGCATACGAGATACCAGTCAGTCAGTTGGTTTCGCCGTCTTCGT	868	1384	205	2538	6159	867
Adcy4	NM_080435.1	TAGAAGACGCACCGGCGAACAACTCAACTCTTAGAAGTTAATATTCATAGCTTCTGAGAGTTGAGTTGTTCGTTTTTTGGCAAGCAAAAGACGGCATACGAGATTGCAGTCAGTCAGTACTGTTCGCCGTCTTCGT	2529	3374	2001	7394	15021	8479
Adcy4	NM_080435.1	TAGAAGACGCACCGGCCTACATACCTGGTTATTGATGTTAATATTCATAGCATCAATGACCAGGTATGTAGGTTTTTTGGCAAGCAAAAGACGGCATACGAGATGTCAGTCAGTCAGTACACTTCGCCGTCTTCGT	504	369	222	1474	1641	939
Adcy4	NM_080435.1	TAGAAGACGCACCGGCGAATGTGTTTGTGTGTTCTTGTTAATATTCATAGCAAGAGGACACAAACGCATTCGTTTTTTGGCAAGCAAAAGACGGCATACGAGATACCAGTCAGTCAGTACCATTCGCCGTCTTCGT	2062	599	1293	6029	2668	5478
Adcy5	NM_001012765.2	TAGAAGACGCACCGGGCTGTAGATATTCCGCTTTAAGTTAATATTCATAGCTTAGAGCGGAATATCTGCAGCTTTTTTGGCAAGCAAAAGACGGCATACGAGATACCAGTGTGTACGTTGACTTCGCCGTCTTCGT	166	0	0	486	2	0
Adcy5	NM_001012765.2	TAGAAGACGCACCGGGCCACACTTAACTACTTGAATGTTAATATTCATAGCATTCAGGTAGTTGAGTGTGGCTTTTTTGGCAAGCAAAAGACGGCATACGAGATCACAGTGTGTACGTTGTGTTCGCCGTCTTCGT	371	941	484	1084	4190	2051
Adcy5	NM_001012765.2	TAGAAGACGCACCGGAGAATCACTGTTTACGGATTAGTTAATATTCATAGCTAATCCGTAAACAGTGATTCTTTTTTTGGCAAGCAAAAGACGGCATACGAGATTGCAGTGTGTACCAGTGTTTCGCCGTCTTCGT	2211	1140	734	6465	5075	3112
Adcy5	NM_001012765.2	TAGAAGACGCACCGGCCAGGTTACTATAGATATGTAGTTAATATTCATAGCTACATATCTGTAGTAACCTGGTTTTTTGGCAAGCAAAAGACGGCATACGAGATTGCAGTGTGTACGTTGGTTTCGCCGTCTTCGT	1151	1112	2128	3366	4951	9019
Adcy5	NM_001012765.2	TAGAAGACGCACCGGCGAGTTGACTAAAGATGTTTCGTTAATATTCATAGCGAAACATCTTTGGTCAGCTCGTTTTTTGGCAAGCAAAAGACGGCATACGAGATACCAACGTGTGTGTGTCATTCGCCGTCTTCGT	1214	706	1565	3548	3142	6632
Adcy5	NM_001012765.2	TAGAAGACGCACCGGCCAGATGAAGGTTGGGCTTAAGTTAATATTCATAGCTTGAGCCCAATCTTCATCTGGTTTTTTGGCAAGCAAAAGACGGCATACGAGATGTCAGTGTGTACGTTGCATTCGCCGTCTTCGT	676	0	3	1977	0	13
Adcy6	NM_007405.2	TAGAAGACGCACCGGGCCACCTATAACAGCTTAATTGTTAATATTCATAGCAATTGAGCTGTTGTAGGTGGCTTTTTTGGCAAGCAAAAGACGGCATACGAGATACCAGTGTGTACCAGTACTTCGCCGTCTTCGT	552	0	0	1613	0	1
Adcy6	NM_007405.2	TAGAAGACGCACCGGCGCCAACATGTTTACTTGTAAGTTAATATTCATAGCTTACAGGTAAACATGTTGGCGTTTTTTGGCAAGCAAAAGACGGCATACGAGATCACAGTGTGTACCACACATTCGCCGTCTTCGT	501	1502	508	1466	6685	2153
Adcy6	NM_007405.2	TAGAAGACGCACCGGCGCCAATTTCTTGGAGTTCTGGTTAATATTCATAGCTAGAACTCCGAGAAATTGGCGTTTTTTGGCAAGCAAAAGACGGCATACGAGATCACAGTGTGTACCAGTTGTTCGCCGTCTTCGT	1929	5285	2379	5639	23526	10084
Adcy6	NM_007405.2	TAGAAGACGCACCGGCTGGGTTCTTTCTTTCCTTATGTTAATATTCATAGCATAGGGAAAGAAAGGACCCAGTTTTTTGGCAAGCAAAAGACGGCATACGAGATCACAACGTGTACGTACCATTCGCCGTCTTCGT	604	2774	1650	1766	12350	6994
Adcy6	NM_007405.2	TAGAAGACGCACCGGCGTGAATGTTTCCAGTTGTATGTTAATATTCATAGCATACGACTGGAAACATTCACGTTTTTTGGCAAGCAAAAGACGGCATACGAGATGTCAGTGTGTACCACAGTTTCGCCGTCTTCGT	1369	993	2325	4003	4419	9852
Adcy6	NM_007405.2	TAGAAGACGCACCGGGCCTCTTGTTTGAGAGTTAAAGTTAATATTCATAGCTTTAACTCTCAAACAGGAGGCTTTTTTGGCAAGCAAAAGACGGCATACGAGATGTCAGTGTGTACCAGTCATTCGCCGTCTTCGT	2073	563	2488	6060	2506	10542
Adcy7	NM_007406.1	TAGAAGACGCACCGGGCAGTGGTTTCTTTGGATTTGGTTAATATTCATAGCCAAGTCCAAAGAAGCCACTGCTTTTTTGGCAAGCAAAAGACGGCATACGAGATTGCACACAACACACGTTGTTCGCCGTCTTCGT	1277	2446	503	3733	10888	2133
Adcy7	NM_007406.1	TAGAAGACGCACCGGCCAGGTTTATTAGTATGGGTTGTTAATATTCATAGCAACCCATGCTAATAAGCCTGGTTTTTTGGCAAGCAAAAGACGGCATACGAGATCACAGTCAGTGTTGGTGTTTCGCCGTCTTCGT	830	1679	739	2426	7476	3130
Adcy7	NM_007406.1	TAGAAGACGCACCGGCCTGAAGATCATGGTTAATTTGTTAATATTCATAGCAAGTTAACCATGATCTTCAGGTTTTTTGGCAAGCAAAAGACGGCATACGAGATGTCAGTCAGTGTTGGTACTTCGCCGTCTTCGT	811	725	354	2370	3226	1500
Adcy7	NM_007406.1	TAGAAGACGCACCGGGCACATCATAGAGGCAATATTGTTAATATTCATAGCAATGTTGCCTCTGTGATGTGCTTTTTTGGCAAGCAAAAGACGGCATACGAGATTGCAGTCAGTGTTGGTTGTTCGCCGTCTTCGT	1992	857	534	5823	3816	2265
Adcy7	NM_007406.1	TAGAAGACGCACCGGGCCATTATTGAGCGCCTTAAAGTTAATATTCATAGCTTTGAGGCGCTCAATGATGGCTTTTTTGGCAAGCAAAAGACGGCATACGAGATACCAGTCAGTGTTGGTCATTCGCCGTCTTCGT	1799	5078	3220	5261	22605	13646
Adcy7	NM_007406.1	TAGAAGACGCACCGGGACTCGGATATTTGTGTGAATGTTAATATTCATAGCATTCACACGAATATCCGAGTCTTTTTTGGCAAGCAAAAGACGGCATACGAGATGTCACACACAACACCAGTTTCGCCGTCTTCGT	648	1640	1052	1896	7301	4460
Adcy8	NM_009623.2	TAGAAGACGCACCGGCTCCTGTGGTTTCTCTTTGAAGTTAATATTCATAGCTTCGAAGAGAAGCCACAGGAGTTTTTTGGCAAGCAAAAGACGGCATACGAGATACCAACCACATGACTGGTTTCGCCGTCTTCGT	476	1621	310	1392	7215	1312
Adcy8	NM_009623.2	TAGAAGACGCACCGGCGCAATATCTTATCCAGCTATGTTAATATTCATAGCATGGCTGGGTAAGATATTGCGTTTTTTGGCAAGCAAAAGACGGCATACGAGATACCAGTCAGTCACACAACTTCGCCGTCTTCGT	579	791	383	1693	3523	1625
Adcy8	NM_009623.2	TAGAAGACGCACCGGCCCAAGTAACTTGGATTTCTTGTTAATATTCATAGCAAGAAATCCGAGTTACTTGGGTTTTTTGGCAAGCAAAAGACGGCATACGAGATACCACACACAACACCATGTTCGCCGTCTTCGT	1028	981	716	3007	4368	3036
Adcy8	NM_009623.2	TAGAAGACGCACCGGCACGATGTTGACATGTGAATTGTTAATATTCATAGCAATTCGCATGTCAACATCGTGTTTTTTGGCAAGCAAAAGACGGCATACGAGATCACAGTCAGTCACAACCATTCGCCGTCTTCGT	1433	1127	1294	4189	5017	5484
Adcy8	NM_009623.2	TAGAAGACGCACCGGCGCTATGAGAACGTTAGTATTGTTAATATTCATAGCAATACTGACGTTCTCATAGCGTTTTTTGGCAAGCAAAAGACGGCATACGAGATCACAGTCAGTCACACATGTTCGCCGTCTTCGT	856	0	138	2504	0	586
Adcy8	NM_009623.2	TAGAAGACGCACCGGGCAGGTTTCTTTCTGAGTTATGTTAATATTCATAGCATAACTCAGAAAGAGACCTGCTTTTTTGGCAAGCAAAAGACGGCATACGAGATGTCAGTCAGTCACAACGTTTCGCCGTCTTCGT	872	0	12	2550	0	52
Adcy9	NM_009624.2	TAGAAGACGCACCGGGCACAGTTATTCAGGGTTTATGTTAATATTCATAGCATGAACCCTGAATAACTGTGCTTTTTTGGCAAGCAAAAGACGGCATACGAGATACCAGTCAGTCAACTGTGTTCGCCGTCTTCGT	1274	779	398	3725	3469	1688
Adcy9	NM_009624.2	TAGAAGACGCACCGGCCCTTCTTGTGGAATCATATTGTTAATATTCATAGCAATGTGATTCCACAAGAAGGGTTTTTTGGCAAGCAAAAGACGGCATACGAGATACCAGTCAGTCATGGTTGTTCGCCGTCTTCGT	1567	2590	1676	4582	11531	7103
Adcy9	NM_009624.2	TAGAAGACGCACCGGCCCTTTAAGATGCAGTAGATTGTTAATATTCATAGCAATCTGCTGCATCTTAAAGGGTTTTTTGGCAAGCAAAAGACGGCATACGAGATGTCAGTCAGTCATGGTGTTTCGCCGTCTTCGT	1642	599	1224	4800	2666	5189
Adcy9	NM_009624.2	TAGAAGACGCACCGGGCGATCATATAGAACTAGCTAGTTAATATTCATAGCTAGCTGGTTCTATATGATCGCTTTTTTGGCAAGCAAAAGACGGCATACGAGATCACAGTCAGTCATGGTCATTCGCCGTCTTCGT	532	0	1020	1555	0	4321
Adcy9	NM_009624.2	TAGAAGACGCACCGGGCTGTCCACATGAAATTCAAAGTTAATATTCATAGCTTTGGATTTCATGTGGACAGCTTTTTTGGCAAGCAAAAGACGGCATACGAGATTGCAGTCAGTCATGGTACTTCGCCGTCTTCGT	529	0	513	1548	2	2175
Adcyap1	NM_009625.2	TAGAAGACGCACCGGGCCCAGAAGGAAGTTCTAGTTGTTAATATTCATAGCAATTAGAATTTCCTTCTGGGCTTTTTTGGCAAGCAAAAGACGGCATACGAGATGTGTTGTGTGCAACTGTGTTCGCCGTCTTCGT	659	661	0	1927	2943	0
Adcyap1	NM_009625.2	TAGAAGACGCACCGGCGGCATCTTCATAGATAGTTAGTTAATATTCATAGCTAGCTATCTGTGAAGATGCCGTTTTTTGGCAAGCAAAAGACGGCATACGAGATCAGTTGTGTGCATGGTACTTCGCCGTCTTCGT	630	1439	292	1843	6408	1237
Adcyap1	NM_009625.2	TAGAAGACGCACCGGGCCCACGAAATTCTTAATGAAGTTAATATTCATAGCTTCGTTAAGGATTTCGTGGGCTTTTTTGGCAAGCAAAAGACGGCATACGAGATACGTTGTGTGCATGGTGTTTCGCCGTCTTCGT	1103	1405	494	3224	6253	2095
Adcyap1	NM_009625.2	TAGAAGACGCACCGGCCAGCCTAATTAACTTAAGTGGTTAATATTCATAGCCACTTGAGTTAGTTAGGCTGGTTTTTTGGCAAGCAAAAGACGGCATACGAGATTGCACATGCACACAACCATTCGCCGTCTTCGT	1509	4654	3813	4411	20719	16158
Adcyap1	NM_009625.2	TAGAAGACGCACCGGCTGCTGGTGTGTGGGATAGTAGTTAATATTCATAGCTATTATCCCATACACCAGCAGTTTTTTGGCAAGCAAAAGACGGCATACGAGATTGGTTGTGTGCATGGTCATTCGCCGTCTTCGT	1275	0	462	3727	2	1959
Adcyap1	NM_009625.2	TAGAAGACGCACCGGGCTAGGGTAATTGGAATAAAGGTTAATATTCATAGCCTTTGTTCCAATTGCCCTAGCTTTTTTGGCAAGCAAAAGACGGCATACGAGATCACACATGCACACAACACTTCGCCGTCTTCGT	161	0	223	470	0	943
Adcyap1r1	NM_007407.3	TAGAAGACGCACCGGGCCCTGTGGTTGGCTTTATAAGTTAATATTCATAGCTTATAGAGCCAACTACAGGGCTTTTTTGGCAAGCAAAAGACGGCATACGAGATACGTGTACTGCAGTGTACTTCGCCGTCTTCGT	283	376	1	828	1673	5
Adcyap1r1	NM_007407.3	TAGAAGACGCACCGGCCGTTACTTCACTATGGATTTGTTAATATTCATAGCAAGTCCATAGTGAAGTAACGGTTTTTTGGCAAGCAAAAGACGGCATACGAGATGTGTGTACTGCAGTCAGTTTCGCCGTCTTCGT	498	1197	853	1457	5330	3617
Adcyap1r1	NM_007407.3	TAGAAGACGCACCGGCCGTAACTTCATCCATATGAAGTTAATATTCATAGCTTCATGTGGATGAAGTTACGGTTTTTTGGCAAGCAAAAGACGGCATACGAGATCAGTGTACTGCAGTCACATTCGCCGTCTTCGT	1018	598	1879	2976	2662	7965
Adcyap1r1	NM_007407.3	TAGAAGACGCACCGGGCCTGCTTAAATAGGTGAGGTGTTAATATTCATAGCATCTCACCTATTTGAGCAGGCTTTTTTGGCAAGCAAAAGACGGCATACGAGATCAGTGTACTGCAGTGTTGTTCGCCGTCTTCGT	960	22	256	2808	98	1087
Adcyap1r1	NM_007407.3	TAGAAGACGCACCGGCCTGTTTCCTTTCTTCTTCTGGTTAATATTCATAGCCAGAAGAAGAAGGGAGACAGGTTTTTTGGCAAGCAAAAGACGGCATACGAGATTGCACATGTGGTACTGACTTCGCCGTCTTCGT	126	12	261	368	55	1104
Adcyap1r1	NM_007407.3	TAGAAGACGCACCGGCGTGCAGAAATGTTACTGTAAGTTAATATTCATAGCTTGCAGTAGCATTTCTGCACGTTTTTTGGCAAGCAAAAGACGGCATACGAGATTGGTGTACTGCAGTCAACTTCGCCGTCTTCGT	626	3	1050	1830	14	4451
Add1	NM_001024458.1	TAGAAGACGCACCGGCCTTTGTTAGTGATGGTGATTGTTAATATTCATAGCAATCGCCATCACTAGCAAAGGTTTTTTGGCAAGCAAAAGACGGCATACGAGATACGTTGTGACTGGTGTCATTCGCCGTCTTCGT	1349	937	277	3945	4172	1172
Add1	NM_001024458.1	TAGAAGACGCACCGGCCAGCTTATCTACAATCATATGTTAATATTCATAGCATATGATTGTAGATAAGCTGGTTTTTTGGCAAGCAAAAGACGGCATACGAGATACGTTGTGACACTGTGTGTTCGCCGTCTTCGT	1250	3417	2046	3655	15211	8669
Add1	NM_001024458.1	TAGAAGACGCACCGGCCTTGCCTCTTACTCTTCTTTGTTAATATTCATAGCAAAGGAGAGTGAGAGGCAAGGTTTTTTGGCAAGCAAAAGACGGCATACGAGATGTCACATGACTGACTGCATTCGCCGTCTTCGT	543	1371	875	1587	6104	3709
Add1	NM_001024458.1	TAGAAGACGCACCGGCCTGAATATGAGTCTTGGTATGTTAATATTCATAGCATACCAAGACTCATGTTCAGGTTTTTTGGCAAGCAAAAGACGGCATACGAGATCAGTTGTGACTGGTGTGTTTCGCCGTCTTCGT	885	1919	1266	2588	8544	5367
Add1	NM_001024458.1	TAGAAGACGCACCGGGCAGAAGAGGAGGGTGTTTATGTTAATATTCATAGCATAGACACCCTCTTCTTCTGCTTTTTTGGCAAGCAAAAGACGGCATACGAGATGTGTTGTGACTGGTGTACTTCGCCGTCTTCGT	350	374	1168	1022	1663	4951
Add1	NM_001024458.1	TAGAAGACGCACCGGCCCTTCCTTTATCCCATATATGTTAATATTCATAGCATATGTGGGATAAAGGAAGGGTTTTTTGGCAAGCAAAAGACGGCATACGAGATTGGTTGTGACACTGTGACTTCGCCGTCTTCGT	391	0	303	1144	0	1284
Adh1	NM_007409.2	TAGAAGACGCACCGGGCGGGTTTAAGGGTAAAGGTTGTTAATATTCATAGCAATCTTTACTCTTAAACCCGCTTTTTTGGCAAGCAAAAGACGGCATACGAGATGTGTCACAACACACCACATTCGCCGTCTTCGT	107	2	0	314	7	1
Adh1	NM_007409.2	TAGAAGACGCACCGGGATAAAGTCATTCCACTCTTTGTTAATATTCATAGCAAAGAGTGGAATGACTTTATCTTTTTTGGCAAGCAAAAGACGGCATACGAGATCAGTCACAACACACCATGTTCGCCGTCTTCGT	717	1321	482	2096	5881	2043
Adh1	NM_007409.2	TAGAAGACGCACCGGCCCTAAATTTGTGGCTGATTTGTTAATATTCATAGCAAGTCAGCCACAAGTTTAGGGTTTTTTGGCAAGCAAAAGACGGCATACGAGATACGTCACAACACACCAACTTCGCCGTCTTCGT	481	1159	656	1405	5159	2782
Adh1	NM_007409.2	TAGAAGACGCACCGGGCACTAGTTTCTGAACCTTAAGTTAATATTCATAGCTTAGGGTTCAGAAACTGGTGCTTTTTTGGCAAGCAAAAGACGGCATACGAGATTGCACAACCAACGTACACTTCGCCGTCTTCGT	278	1361	921	812	6060	3901
Adh1	NM_007409.2	TAGAAGACGCACCGGACTGGACAAAGTTTGCCTTATGTTAATATTCATAGCATGAGGCAGACTTTGTCCAGTTTTTTTGGCAAGCAAAAGACGGCATACGAGATCAGTCACAACACACACCATTCGCCGTCTTCGT	356	466	629	1041	2076	2666
Adh1	NM_007409.2	TAGAAGACGCACCGGGCCGCCTTGACATCATGATTTGTTAATATTCATAGCAAGTCATGGTGTCAAGGCGGCTTTTTTGGCAAGCAAAAGACGGCATACGAGATGTGTCACAACACACACGTTTCGCCGTCTTCGT	255	0	1	745	0	3
Adh4	NM_011996.2	TAGAAGACGCACCGGCCTCATATGATGAGCTAAAGAGTTAATATTCATAGCTCTTTGGCTCATCATGTGAGGTTTTTTGGCAAGCAAAAGACGGCATACGAGATTGCAACCACAACCAGTGTTTCGCCGTCTTCGT	840	3167	427	2455	14098	1808
Adh4	NM_011996.2	TAGAAGACGCACCGGCATCCGAACAATTCTGACTTTGTTAATATTCATAGCAAGGTCAGGATTGTTCGGATGTTTTTTGGCAAGCAAAAGACGGCATACGAGATACGTCACAACACACGTGTTTCGCCGTCTTCGT	658	2832	465	1924	12609	1970
Adh4	NM_011996.2	TAGAAGACGCACCGGCCCTATCTTTCGAGAGTATAAGTTAATATTCATAGCTTATGCTCTCGAAAGGTAGGGTTTTTTGGCAAGCAAAAGACGGCATACGAGATGTGTCACAACACACGTTGTTCGCCGTCTTCGT	212	723	226	620	3218	958
Adh4	NM_011996.2	TAGAAGACGCACCGGCGTCAGTTCATTCTCTTAATAGTTAATATTCATAGCTATTGAGAGAATGAACTGACGTTTTTTGGCAAGCAAAAGACGGCATACGAGATCAGTCACAACACACGTACTTCGCCGTCTTCGT	429	1185	696	1253	5273	2951
Adh4	NM_011996.2	TAGAAGACGCACCGGCCGTTCTATAAATGGAACATTGTTAATATTCATAGCAATGTTCCATTTATAGAACGGTTTTTTGGCAAGCAAAAGACGGCATACGAGATTGGTCACAACACACGTCATTCGCCGTCTTCGT	1078	1704	1204	3151	7585	5103
Adh4	NM_011996.2	TAGAAGACGCACCGGCCTGCAAAGGAAGATTAATTTGTTAATATTCATAGCAAATTGATCTTCCTTTGCAGGTTTTTTGGCAAGCAAAAGACGGCATACGAGATTGGTCACAACACACCAGTTTCGCCGTCTTCGT	450	396	1345	1317	1761	5698
ADH5	NM_007410.2	TAGAAGACGCACCGGCCAGTGGTCTTGGGATATGAAGTTAATATTCATAGCTTCATGTCCCAAGATCACTGGTTTTTTGGCAAGCAAAAGACGGCATACGAGATTGGTGTTGACCACACATGTTCGCCGTCTTCGT	557	710	0	1629	3161	0
Adh5	NM_007410.2	TAGAAGACGCACCGGCCTCTTTCTATAGAGGAGATAGTTAATATTCATAGCTATCTCCTCTATGGAGAGAGGTTTTTTGGCAAGCAAAAGACGGCATACGAGATACGTCACAACTGGTGTCATTCGCCGTCTTCGT	1426	2409	1313	4170	10723	5563
Adh5	NM_007410.2	TAGAAGACGCACCGGGCTAGAAACAGATAGGATTTAGTTAATATTCATAGCTAAATCCTGTCTGTTTCTAGCTTTTTTGGCAAGCAAAAGACGGCATACGAGATGTCACATGGTGTTGCACATTCGCCGTCTTCGT	1458	847	1224	4263	3770	5188
Adh5	NM_007410.2	TAGAAGACGCACCGGCCAAGACTTCAGTAAATTCATGTTAATATTCATAGCATGGATTTACTGAAGTCTTGGTTTTTTGGCAAGCAAAAGACGGCATACGAGATCAGTCACAACTGGTGTGTTTCGCCGTCTTCGT	1153	736	2024	3370	3275	8577
ADH5	NM_007410.2	TAGAAGACGCACCGGGCTGGAGTTGTGGAAGGTGTTGTTAATATTCATAGCAACACTTTCCACAATTCCAGCTTTTTTGGCAAGCAAAAGACGGCATACGAGATACGTGTTGACCACAACGTTTCGCCGTCTTCGT	814	481	1361	2380	2140	5768
Adh5	NM_007410.2	TAGAAGACGCACCGGCGACCAAATTAACCAAGTCTTGTTAATATTCATAGCAAGGCTTGGTTAATTTGGTCGTTTTTTGGCAAGCAAAAGACGGCATACGAGATACGTCACAACACTGTGTGTTCGCCGTCTTCGT	442	0	909	1293	0	3853
Adh7	NM_009626.3	TAGAAGACGCACCGGCCAGTTGATAACTCACACTTTGTTAATATTCATAGCAAGGTGTGGGTTATCAACTGGTTTTTTGGCAAGCAAAAGACGGCATACGAGATACGTCACAACACTGCAGTTTCGCCGTCTTCGT	694	450	0	2029	2005	0
Adh7	NM_009626.3	TAGAAGACGCACCGGCGCACAGATGACTATATAATAGTTAATATTCATAGCTATTATATGGTCATCTGTGCGTTTTTTGGCAAGCAAAAGACGGCATACGAGATGTGTCACAACACTGGTACTTCGCCGTCTTCGT	251	0	0	734	0	0
Adh7	NM_009626.3	TAGAAGACGCACCGGCCCTCTTTCTATCATAGTGTAGTTAATATTCATAGCTACACTGTGGTAGAAAGAGGGTTTTTTGGCAAGCAAAAGACGGCATACGAGATACGTCACAACACTGGTCATTCGCCGTCTTCGT	607	1391	766	1775	6191	3247
Adh7	NM_009626.3	TAGAAGACGCACCGGCCTTGTTCCTGATAGTGTTCTGTTAATATTCATAGCAGAACACTGTCAGGAGCAAGGTTTTTTGGCAAGCAAAAGACGGCATACGAGATTGCAACCAACTGTGACCATTCGCCGTCTTCGT	1583	4186	3247	4628	18636	13761
Adh7	NM_009626.3	TAGAAGACGCACCGGCCTCTCATCTTGCTATATGAAGTTAATATTCATAGCTTCATATGGCAAGATGAGAGGTTTTTTGGCAAGCAAAAGACGGCATACGAGATTGGTCACAACACTGGTTGTTCGCCGTCTTCGT	956	1577	1364	2794	7018	5779
Adh7	NM_009626.3	TAGAAGACGCACCGGGCAACACCATACAGTATATTTGTTAATATTCATAGCAAGTATACTGTATGGTGTTGCTTTTTTGGCAAGCAAAAGACGGCATACGAGATTGGTCACAACACTGCACATTCGCCGTCTTCGT	1416	1315	2517	4139	5854	10667
Adhfe1	NM_175236.2	TAGAAGACGCACCGGGCCAAGGAATATAGTGTGGGTGTTAATATTCATAGCATCCACATTATATTCCTTGGCTTTTTTGGCAAGCAAAAGACGGCATACGAGATCAGTCACACAGTGTTGCATTCGCCGTCTTCGT	720	409	549	2105	1820	2326
Adhfe1	NM_175236.2	TAGAAGACGCACCGGCCGTCTTATCTCCACATTTAAGTTAATATTCATAGCTTAAGTGTGGAGATAAGACGGTTTTTTGGCAAGCAAAAGACGGCATACGAGATGTGTCACACAGTGTTGGTTTCGCCGTCTTCGT	807	401	579	2360	1787	2453
ADHFE1	NM_175236.2	TAGAAGACGCACCGGCCCAATTTCGGGTTTAGTGGAGTTAATATTCATAGCTTCACTAAACCTGAAATTGGGTTTTTTGGCAAGCAAAAGACGGCATACGAGATGTGTGTTGACCAGTACCATTCGCCGTCTTCGT	1064	826	2427	3112	3678	10287
Adhfe1	NM_175236.2	TAGAAGACGCACCGGCCAGTAACTGTGCTTCTTAAAGTTAATATTCATAGCTTTAAGAGGCACAGTTACTGGTTTTTTGGCAAGCAAAAGACGGCATACGAGATTGGTCACACAGTGTTGACTTCGCCGTCTTCGT	457	189	571	1335	843	2420
Adhfe1	NM_175236.2	TAGAAGACGCACCGGGCTGGTGTTAGGAAATAAGTGGTTAATATTCATAGCCACTTGTTTCCTGACACCAGCTTTTTTGGCAAGCAAAAGACGGCATACGAGATACCACAACACCAACACGTTTCGCCGTCTTCGT	500	0	459	1461	0	1947
ADHFE1	NM_175236.2	TAGAAGACGCACCGGCCCAATTTCGGGTTTAGTGGAGTTAATATTCATAGCTTCACTAAACCTGAAATTGGGTTTTTTGGCAAGCAAAAGACGGCATACGAGATACGTGTTGACCAGTACACTTCGCCGTCTTCGT	225	0	241	659	1	1023
Adipoq	NM_009605.4	TAGAAGACGCACCGGCCCAATGTATCCATTTGCTTTGTTAATATTCATAGCAAAGCGAATGGGTACATTGGGTTTTTTGGCAAGCAAAAGACGGCATACGAGATCACAGTACCATGTGCAACTTCGCCGTCTTCGT	472	70	0	1380	310	0
Adipoq	NM_009605.4	TAGAAGACGCACCGGCGACTCTTACATGGTAGTAATGTTAATATTCATAGCATTGCTACCATGTAAGAGTCGTTTTTTGGCAAGCAAAAGACGGCATACGAGATACCAGTACCATGTGCAGTTTCGCCGTCTTCGT	1280	2049	258	3742	9122	1094
Adipoq	NM_009605.4	TAGAAGACGCACCGGCGGGACTTTACTATTTCTCTTGTTAATATTCATAGCAAGAGAAGTAGTAGAGTCCCGTTTTTTGGCAAGCAAAAGACGGCATACGAGATTGCAGTACCATGTGACGTTTCGCCGTCTTCGT	648	1951	1013	1895	8686	4292
Adipoq	NM_009605.4	TAGAAGACGCACCGGCCCATACACTAGGAGAATTATGTTAATATTCATAGCATGATTCTCCTGGTGTATGGGTTTTTTGGCAAGCAAAAGACGGCATACGAGATCACAACGTGTACACCAGTTTCGCCGTCTTCGT	1114	747	1017	3258	3327	4311
Adipoq	NM_009605.4	TAGAAGACGCACCGGCCGAAGATGACGTTATTACAAGTTAATATTCATAGCTTGTAGTAACGTCATCTTCGGTTTTTTGGCAAGCAAAAGACGGCATACGAGATGTCAGTACCATGTGCATGTTCGCCGTCTTCGT	1180	641	1480	3451	2854	6270
Adipoq	NM_009605.4	TAGAAGACGCACCGGGCTTAGTTTGAGAGATTGATTGTTAATATTCATAGCAATCAATCTCTCAAACTAAGCTTTTTTGGCAAGCAAAAGACGGCATACGAGATTGCAGTACCATGTGCACATTCGCCGTCTTCGT	252	0	492	736	0	2087
Adipor1	NM_028320.3	TAGAAGACGCACCGGTTCGTTCCCTGGCTTTATTATGTTAATATTCATAGCGTAATAGAGCCAGGGAACGAATTTTTTGGCAAGCAAAAGACGGCATACGAGATGTCAGTTGTGTGACTGCATTCGCCGTCTTCGT	559	23	0	1634	102	2
Adipor1	NM_028320.3	TAGAAGACGCACCGGGGGATTGCTCTATTGATTATGGTTAATATTCATAGCCATAATCAGTAGAGCAATCCCTTTTTTGGCAAGCAAAAGACGGCATACGAGATACCAGTTGTGTGACTGACTTCGCCGTCTTCGT	417	588	268	1219	2617	1135
Adipor1	NM_028320.3	TAGAAGACGCACCGGAGATGGAGGAGTTTGTGTATAGTTAATATTCATAGCTATACACGAACTCCTCCATCTTTTTTTGGCAAGCAAAAGACGGCATACGAGATTGCAGTTGTGTGTGGTGTTTCGCCGTCTTCGT	536	1282	884	1568	5707	3747
Adipor1	NM_028320.3	TAGAAGACGCACCGGGTACGTCCAGGCTTTAAATAAGTTAATATTCATAGCTTATTTGAAGCCTGGACGTACTTTTTTGGCAAGCAAAAGACGGCATACGAGATGTCAGTTGTGTGTGGTCATTCGCCGTCTTCGT	759	379	461	2218	1687	1955
Adipor1	NM_028320.3	TAGAAGACGCACCGGCTGCTGCTTCTTCATAGATAGGTTAATATTCATAGCCTATCTGTGAAGGAGCAGCAGTTTTTTGGCAAGCAAAAGACGGCATACGAGATCACAACGTGTACTGACGTTTCGCCGTCTTCGT	708	0	1002	2069	0	4246
Adipor1	NM_028320.3	TAGAAGACGCACCGGGACGATGCTGAGACTAAATATGTTAATATTCATAGCATATTTGGTCTCAGCATCGTCTTTTTTGGCAAGCAAAAGACGGCATACGAGATCACAGTTGTGTGACTGTGTTCGCCGTCTTCGT	532	0	277	1556	1	1175
Adk	NM_134079.3	TAGAAGACGCACCGGGCTTTGAGACTAAAGACATTAGTTAATATTCATAGCTAATGTCTTTAGTCTCAAAGCTTTTTTGGCAAGCAAAAGACGGCATACGAGATCAGTGTACCAGTACACTGTTCGCCGTCTTCGT	208	812	0	609	3615	0
Adk	NM_134079.3	TAGAAGACGCACCGGGTATTGAAAGTGGCTCGTTATGTTAATATTCATAGCATAGCGAGCCACTTTCAATACTTTTTTGGCAAGCAAAAGACGGCATACGAGATTGGTGTACCAGTACTGACTTCGCCGTCTTCGT	543	613	2	1587	2727	9
Adk	NM_134079.3	TAGAAGACGCACCGGGCCGCCAATTGTTATAAGAAAGTTAATATTCATAGCTTTCTTGTAACAATTGGCGGCTTTTTTGGCAAGCAAAAGACGGCATACGAGATGTGTGTACCAGTACTGGTTTCGCCGTCTTCGT	590	609	227	1726	2709	964
Adk	NM_134079.3	TAGAAGACGCACCGGCCTTGATAAGTATTCTCTGAAGTTAATATTCATAGCTTCAGAGAATACTTATCAAGGTTTTTTGGCAAGCAAAAGACGGCATACGAGATCAGTGTACCAGTACTGCATTCGCCGTCTTCGT	998	1326	766	2917	5904	3248
Adk	NM_134079.3	TAGAAGACGCACCGGGTGCTACTTCTAGGATCTTTAGTTAATATTCATAGCTAAAGGTCCTAGAAGTAGCACTTTTTTGGCAAGCAAAAGACGGCATACGAGATGTCACAGTTGGTCACAGTTTCGCCGTCTTCGT	1130	653	1549	3303	2907	6564
Adm	NM_009627.1	TAGAAGACGCACCGGGCCCACCAGATTTACCAGTTAGTTAATATTCATAGCTAGCTGGTAGATCTGGTGGGCTTTTTTGGCAAGCAAAAGACGGCATACGAGATACGTTGCATGCACAGTGTTTCGCCGTCTTCGT	397	2340	0	1160	10415	0
Adm	NM_009627.1	TAGAAGACGCACCGGAGAAACAAGATCAGCCTTCAAGTTAATATTCATAGCTTGAGGGCTGATCTTGTTTCTTTTTTTGGCAAGCAAAAGACGGCATACGAGATGTCACACACACAGTCAGTTTCGCCGTCTTCGT	1622	3191	1192	4743	14204	5052
Adm	NM_009627.1	TAGAAGACGCACCGGCCTCATTACTACTTGAACTTTGTTAATATTCATAGCAAAGTTCAAGTAGTAATGAGGTTTTTTGGCAAGCAAAAGACGGCATACGAGATTGGTTGCATGCAGTTGCATTCGCCGTCTTCGT	869	1223	1236	2540	5445	5237
Adm	NM_009627.1	TAGAAGACGCACCGGGAAGCCCATATTCGTGTTAAAGTTAATATTCATAGCTTTGACACGAATGTGGGCTTCTTTTTTGGCAAGCAAAAGACGGCATACGAGATGTGTTGCATGCAGTTGTGTTCGCCGTCTTCGT	1172	483	593	3426	2152	2511
Adm	NM_009627.1	TAGAAGACGCACCGGGCAGTTCTGAAAGAAGTGGAGGTTAATATTCATAGCTTCCACTTCTTTCGGAACTGCTTTTTTGGCAAGCAAAAGACGGCATACGAGATCAGTTGCATGCAGTTGACTTCGCCGTCTTCGT	388	1315	1747	1133	5855	7404
Adm	NM_009627.1	TAGAAGACGCACCGGCGAGGAATGTGCAATGTTTGTGTTAATATTCATAGCACAAGCATTGCACGTTCCTCGTTTTTTGGCAAGCAAAAGACGGCATACGAGATTGCACACAACTGGTGTACTTCGCCGTCTTCGT	454	8	915	1326	36	3877
Adora1	NM_001008533.2	TAGAAGACGCACCGGGTCCAGGGATTGTTTCTCATAGTTAATATTCATAGCTGTGAGAGACAATCCCTGGACTTTTTTGGCAAGCAAAAGACGGCATACGAGATACCAACGTGTACACGTTGTTCGCCGTCTTCGT	276	0	0	807	0	0
Adora1	NM_001008533.2	TAGAAGACGCACCGGCCATTGTTCCTTATGGTTCTTGTTAATATTCATAGCAAGAACCATGAGGAGCAATGGTTTTTTGGCAAGCAAAAGACGGCATACGAGATGTGTGTACTGCAGTACACTTCGCCGTCTTCGT	155	0	0	453	0	2
Adora1	NM_001008533.2	TAGAAGACGCACCGGCCCGGAAATGTATTGGTGGTTGTTAATATTCATAGCAATCACCAGTACATTTCCGGGTTTTTTGGCAAGCAAAAGACGGCATACGAGATACGTGTACTGCAGTACCATTCGCCGTCTTCGT	857	1230	513	2507	5476	2176
ADORA1	NM_001008533.2	TAGAAGACGCACCGGCATGGAGTACATGGTTTACTTGTTAATATTCATAGCAAGTAGACCATGTACTCCATGTTTTTTGGCAAGCAAAAGACGGCATACGAGATCAGTGTGTCAGTCATGTGTTCGCCGTCTTCGT	1997	2087	1748	5840	9292	7409
Adora1	NM_001008533.2	TAGAAGACGCACCGGGCTACACATCTTGAATTGCATGTTAATATTCATAGCATGCAGTTCAAGATGTGTAGCTTTTTTGGCAAGCAAAAGACGGCATACGAGATCAGTGTACTGCAGTACGTTTCGCCGTCTTCGT	498	698	967	1457	3105	4096
Adora1	NM_001008533.2	TAGAAGACGCACCGGCCTCATCTACATTGCTATCTTGTTAATATTCATAGCAAGATGGCAATGTAGATGAGGTTTTTTGGCAAGCAAAAGACGGCATACGAGATACGTGTACTGCAGTCATGTTCGCCGTCTTCGT	314	0	422	919	1	1788
Adora2a	NM_009630.2	TAGAAGACGCACCGGCGAAGGGTATCATTGTGATTTGTTAATATTCATAGCAAATCGCAATGATGCCCTTCGTTTTTTGGCAAGCAAAAGACGGCATACGAGATGTGTGTTGGTGTACCATGTTCGCCGTCTTCGT	243	0	0	710	2	1
Adora2a	NM_009630.2	TAGAAGACGCACCGGCATCGACAGATATATCGCTATGTTAATATTCATAGCATGGCGATGTATCTGTCGATGTTTTTTGGCAAGCAAAAGACGGCATACGAGATTGGTGTTGGTGTACACGTTTCGCCGTCTTCGT	1415	7516	847	4137	33460	3588
Adora2a	NM_009630.2	TAGAAGACGCACCGGCGAAGGGTATCATTGTGATTTGTTAATATTCATAGCAAATCGCAATGATGCCCTTCGTTTTTTGGCAAGCAAAAGACGGCATACGAGATCAGTGTTGGTCAACGTCATTCGCCGTCTTCGT	1271	763	559	3716	3395	2371
Adora2a	NM_009630.2	TAGAAGACGCACCGGCCACAGCAATTCTGTTGTTAAGTTAATATTCATAGCTTGACAACGGAATTGCTGTGGTTTTTTGGCAAGCAAAAGACGGCATACGAGATGTGTGTTGGTCAACGTGTTTCGCCGTCTTCGT	1394	2984	2499	4077	13285	10591
Adora2a	NM_009630.2	TAGAAGACGCACCGGCCTCCTGTTAATACACTATTCGTTAATATTCATAGCGAGTAGTGTATTAGCAGGAGGTTTTTTGGCAAGCAAAAGACGGCATACGAGATCACAACCAACCATGTGCATTCGCCGTCTTCGT	1526	1261	4447	4462	5614	18848
Adora2a	NM_009630.2	TAGAAGACGCACCGGCCACAGCAATTCTGTTGTTAAGTTAATATTCATAGCTTGACAACGGAATTGCTGTGGTTTTTTGGCAAGCAAAAGACGGCATACGAGATCAGTGTTGGTGTACCAACTTCGCCGTCTTCGT	550	32	2005	1608	143	8496
Adora2b	NM_007413.4	TAGAAGACGCACCGGGTGGCAGTTTGAATTGATTTCGTTAATATTCATAGCGGAATCAATTCAAGCTGCCACTTTTTTGGCAAGCAAAAGACGGCATACGAGATCACAACACACCACATGTGTTCGCCGTCTTCGT	764	1663	1097	2234	7403	4649
Adora2b	NM_007413.4	TAGAAGACGCACCGGCCCATGAGTTATATGGTGTATGTTAATATTCATAGCATACACCATGTAGCTCATGGGTTTTTTGGCAAGCAAAAGACGGCATACGAGATTGGTGTTGCACACAGTCATTCGCCGTCTTCGT	1680	2731	2570	4913	12159	10890
Adora2b	NM_007413.4	TAGAAGACGCACCGGCCGCTATAGTTTCCATAAGATGTTAATATTCATAGCATCTTGTGGAAACTGTAGCGGTTTTTTGGCAAGCAAAAGACGGCATACGAGATACGTGTTGCACACAGTGTTTCGCCGTCTTCGT	1001	1151	1405	2927	5123	5954
Adora2b	NM_007413.4	TAGAAGACGCACCGGCCCATCAATTACTTTCTGGTAGTTAATATTCATAGCTACCAGAAAGTAGTTGGTGGGTTTTTTGGCAAGCAAAAGACGGCATACGAGATGTGTGTTGCACAGTTGTGTTCGCCGTCTTCGT	451	124	1499	1319	552	6351
Adora2b	NM_007413.4	TAGAAGACGCACCGGCGTGGCTAACAAATACATTTAGTTAATATTCATAGCTAAATGTATTTGTTAGCCACGTTTTTTGGCAAGCAAAAGACGGCATACGAGATCAGTGTTGCACAGTTGACTTCGCCGTCTTCGT	394	88	1122	1153	391	4756
Adora2b	NM_007413.4	TAGAAGACGCACCGGCCCGCTTAGGTATAAGGGTTTGTTAATATTCATAGCAAACCTTTATACCTGAGCGGGTTTTTTGGCAAGCAAAAGACGGCATACGAGATCAGTGTTGCACACAGTACTTCGCCGTCTTCGT	635	0	1347	1857	1	5710
Adora3	NM_027025.2	TAGAAGACGCACCGGGTGTCTTGACTTAAGGGAATGGTTAATATTCATAGCCATTCCCTTGAGTCAGGACACTTTTTTGGCAAGCAAAAGACGGCATACGAGATACCAACACCACAGTACCATTCGCCGTCTTCGT	1413	782	432	4131	3482	1830
Adora3	NM_027025.2	TAGAAGACGCACCGGCCTGACTTAAGGGAATGGTTTGTTAATATTCATAGCAAGCCATTCCCTTGAGTCAGGTTTTTTGGCAAGCAAAAGACGGCATACGAGATGTCAACACCACAGTACACTTCGCCGTCTTCGT	790	1234	870	2310	5494	3686
Adora3	NM_027025.2	TAGAAGACGCACCGGCTCAAGGGAATGGTTTGAATTGTTAATATTCATAGCAGTTCAAGCCATTCCCTTGAGTTTTTTGGCAAGCAAAAGACGGCATACGAGATTGCAACACCACAGTACTGTTCGCCGTCTTCGT	1420	4574	4206	4152	20361	17824
Adora3	NM_027025.2	TAGAAGACGCACCGGGACTTAAGGGAATGGTTTGAAGTTAATATTCATAGCTTCAAGCCATTCCCTTGAGTCTTTTTTGGCAAGCAAAAGACGGCATACGAGATACCAACACCACAGTTGGTTTCGCCGTCTTCGT	520	0	1060	1519	0	4494
Adora3	NM_027025.2	TAGAAGACGCACCGGCTCCTGAATGTCTATTCTGATGTTAATATTCATAGCATCAGAATGGACATTCGGGAGTTTTTTGGCAAGCAAAAGACGGCATACGAGATTGCAACACCACAGTTGCATTCGCCGTCTTCGT	319	0	365	932	0	1546
Adra1a	NM_013461.3	TAGAAGACGCACCGGCGAATTTCAAGTCACTGGAAAGTTAATATTCATAGCTTTCCGGTGGCTTGAAATTCGTTTTTTGGCAAGCAAAAGACGGCATACGAGATACGTGTTGCAGTTGACACTTCGCCGTCTTCGT	481	893	0	1405	3976	0
Adra1a	NM_013461.3	TAGAAGACGCACCGGGTTGCATCAACCCTATTATATGTTAATATTCATAGCATATGATAGGGTTGATGCAACTTTTTTGGCAAGCAAAAGACGGCATACGAGATCACAGTTGGTTGGTGTCATTCGCCGTCTTCGT	1491	812	216	4359	3614	915
Adra1a	NM_013461.3	TAGAAGACGCACCGGCCTTTCAGAATGTGTTGTGAAGTTAATATTCATAGCTTCGCAGCACATTCTGAAAGGTTTTTTGGCAAGCAAAAGACGGCATACGAGATGTGTGTTGCAGTTGACCATTCGCCGTCTTCGT	1452	2890	1400	4244	12865	5935
Adra1a	NM_013461.3	TAGAAGACGCACCGGCCAAGTTCCAACTATTAAGATGTTAATATTCATAGCATCTTAATGGTTGGAACTTGGTTTTTTGGCAAGCAAAAGACGGCATACGAGATCAGTGTTGCAGTTGACTGTTCGCCGTCTTCGT	814	1316	1458	2379	5860	6177
Adra1a	NM_013461.3	TAGAAGACGCACCGGGCCCTGAAATTGGAGGTTTGTGTTAATATTCATAGCATAAACCTCCAGTTTCAGGGCTTTTTTGGCAAGCAAAAGACGGCATACGAGATTGGTGTTGCAGTTGACGTTTCGCCGTCTTCGT	520	0	307	1520	1	1302
Adra1a	NM_013461.3	TAGAAGACGCACCGGCCTGTAGGATGAAGGAGTGAGGTTAATATTCATAGCTTCACTCCTTCATCCTGCAGGTTTTTTGGCAAGCAAAAGACGGCATACGAGATACCAACGTTGACTGACACTTCGCCGTCTTCGT	314	0	252	918	0	1070
Adra1b	NM_007416.3	TAGAAGACGCACCGGGCGCCTAATGACGATAAAGAAGTTAATATTCATAGCTTCTTTGTCGTCATTGGGCGCTTTTTTGGCAAGCAAAAGACGGCATACGAGATACGTGTACTGCAGTTGGTTTCGCCGTCTTCGT	302	906	0	884	4033	0
Adra1b	NM_007416.3	TAGAAGACGCACCGGCACTGGGCTTGTATACACATAGTTAATATTCATAGCTGTGTGTGTACAAGCCCAGTGTTTTTTGGCAAGCAAAAGACGGCATACGAGATTGCAACACGTGTGTTGCATTCGCCGTCTTCGT	165	258	0	482	1149	0
Adra1b	NM_007416.3	TAGAAGACGCACCGGCTGGGCTTGTACATACACATAGTTAATATTCATAGCTGTGTGTGTGTACAAGCCCAGTTTTTTGGCAAGCAAAAGACGGCATACGAGATCACAACACGTGTGTTGACTTCGCCGTCTTCGT	212	0	0	621	0	0
Adra1b	NM_007416.3	TAGAAGACGCACCGGGTCAATGTTGGCTCTTTGATAGTTAATATTCATAGCTATCAAAGGGCCAGCATTGACTTTTTTGGCAAGCAAAAGACGGCATACGAGATACCAACACGTGTGTTGGTTTCGCCGTCTTCGT	244	0	0	712	0	1
Adra1b	NM_007416.3	TAGAAGACGCACCGGCCTGAGAATCCACTTTAAGAAGTTAATATTCATAGCTTCTTAGAGTGGATTCTCAGGTTTTTTGGCAAGCAAAAGACGGCATACGAGATTGGTGTACTGCAGTACTGTTCGCCGTCTTCGT	1074	4185	2844	3139	18630	12053
Adra1b	NM_007416.3	TAGAAGACGCACCGGCCTCTCTTTGGATGGAAAGAGGTTAATATTCATAGCTTCTTTCCATCCAAGGAGAGGTTTTTTGGCAAGCAAAAGACGGCATACGAGATTGGTGTACTGCAGTTGCATTCGCCGTCTTCGT	762	1492	2415	2229	6642	10234
Adra1d	NM_013460.4	TAGAAGACGCACCGGGCAGACGGTTACCAATTATTTGTTAATATTCATAGCAAATAGTTGGTGACCGTCTGCTTTTTTGGCAAGCAAAAGACGGCATACGAGATCAGTGTACTGCAGTTGACTTCGCCGTCTTCGT	202	0	0	591	0	0
ADRA1D	NM_013460.4	TAGAAGACGCACCGGCAACTATTTCATCGTGAATCTGTTAATATTCATAGCAGGTTCACGATGAAATAGTTGTTTTTTGGCAAGCAAAAGACGGCATACGAGATTGGTGTGTCAGTACGTGTTTCGCCGTCTTCGT	550	2112	842	1608	9400	3570
Adra1d	NM_013460.4	TAGAAGACGCACCGGCTACTTCAATAGTTGTGTGAAGTTAATATTCATAGCTTCACACAGCTATTGAAGTAGTTTTTTGGCAAGCAAAAGACGGCATACGAGATGTGTGTACTGCAGTTGTGTTCGCCGTCTTCGT	1580	231	1170	4620	1027	4959
Adra1d	NM_013460.4	TAGAAGACGCACCGGGCCCTTCTTATCCAGTTTAAGGTTAATATTCATAGCCTTAGACTGGATGAGAAGGGCTTTTTTGGCAAGCAAAAGACGGCATACGAGATACCAACGTCATGCAGTACTTCGCCGTCTTCGT	401	7	1008	1172	32	4271
Adra1d	NM_013460.4	TAGAAGACGCACCGGGAAGCAGTGTCCTTAAATGTTGTTAATATTCATAGCAACATTTAGGGACACTGCTTCTTTTTTGGCAAGCAAAAGACGGCATACGAGATTGGTGTACTGCACAGTCATTCGCCGTCTTCGT	2210	0	2107	6460	0	8931
Adra1d	NM_013460.4	TAGAAGACGCACCGGAGCCATTATGACAGAATGCAAGTTAATATTCATAGCTTGCGTTCTGTCATAATGGCTTTTTTTGGCAAGCAAAAGACGGCATACGAGATACGTGTACTGCACAGTGTTTCGCCGTCTTCGT	941	0	1826	2752	0	7739
Adra2a	NM_007417.2	TAGAAGACGCACCGGCACGCTTCTTTGCAATGTAAGGTTAATATTCATAGCCTTGCATTGCAAAGGAGCGTGTTTTTTGGCAAGCAAAAGACGGCATACGAGATGTCACATGTGACTGTGGTTTCGCCGTCTTCGT	788	761	378	2304	3388	1603
ADRA2B	NM_007417.2	TAGAAGACGCACCGGGCCACTTATCTCTATAGAGAAGTTAATATTCATAGCTTCTCTATGGAGATGAGTGGCTTTTTTGGCAAGCAAAAGACGGCATACGAGATACGTGTGTACTGCATGACTTCGCCGTCTTCGT	393	22	0	1150	98	0
Adra2b	NM_009633.3	TAGAAGACGCACCGGCCAGCTTTGATCTTCCTTATGGTTAATATTCATAGCCATGAGGAAGATCAAGGCTGGTTTTTTGGCAAGCAAAAGACGGCATACGAGATCACAACGTACCAGTTGACTTCGCCGTCTTCGT	425	0	0	1243	0	0
Adra2b	NM_009633.3	TAGAAGACGCACCGGGCTGGTAGTTCTGGTTGTGTTGTTAATATTCATAGCAACACAGCCAGAATTACCAGCTTTTTTGGCAAGCAAAAGACGGCATACGAGATACGTGTTGCAGTACTGCATTCGCCGTCTTCGT	753	0	0	2203	0	1
ADRA2B	NM_007417.2	TAGAAGACGCACCGGCGACTAGAAGTGGTATGTTATGTTAATATTCATAGCATGACATACCACTTCTGGTCGTTTTTTGGCAAGCAAAAGACGGCATACGAGATCAGTGTGTACTGCATGTGTTCGCCGTCTTCGT	1082	2033	467	3163	9049	1978
ADRA2B	NM_007417.2	TAGAAGACGCACCGGCCCTGTTATCTACACTATCTTGTTAATATTCATAGCAAGATGGTGTAGATAACAGGGTTTTTTGGCAAGCAAAAGACGGCATACGAGATGTGTGTGTCAGTACGTCATTCGCCGTCTTCGT	802	812	239	2346	3616	1012
Adra2b	NM_009633.3	TAGAAGACGCACCGGGCCAGCAAATGTGATTATTTGGTTAATATTCATAGCCAGATAATCACATTTGCTGGCTTTTTTGGCAAGCAAAAGACGGCATACGAGATGTCAACGTACCAGTTGTGTTCGCCGTCTTCGT	570	1800	845	1667	8011	3580
ADRA2B	NM_007417.2	TAGAAGACGCACCGGGCTCATGCTGTTCATAGTATTGTTAATATTCATAGCAATACTGTGAACAGCATGAGCTTTTTTGGCAAGCAAAAGACGGCATACGAGATTGGTGTGTACTGACGTGTTTCGCCGTCTTCGT	684	1104	617	1999	4914	2614
Adra2b	NM_009633.3	TAGAAGACGCACCGGCGAATCTATGTAATTGCCAAAGTTAATATTCATAGCTTTGGCAATTACATAGATTCGTTTTTTGGCAAGCAAAAGACGGCATACGAGATACGTGTTGCAGTACACTGTTCGCCGTCTTCGT	899	592	686	2627	2637	2906
Adra2b	NM_009633.3	TAGAAGACGCACCGGCCTAGTGGCTACTCTTATTATGTTAATATTCATAGCATGATAAGAGTAGCCACTAGGTTTTTTGGCAAGCAAAAGACGGCATACGAGATCAGTGTTGCAGTACTGGTTTCGCCGTCTTCGT	820	1281	1593	2397	5701	6750
ADRA2B	NM_007417.2	TAGAAGACGCACCGGGCTGGTTGTTATCGTGGTGTTGTTAATATTCATAGCAACACCGCGATAATAACCAGCTTTTTTGGCAAGCAAAAGACGGCATACGAGATGTGTGTGTACTGCATGCATTCGCCGTCTTCGT	536	1	90	1567	3	381
Adra2b	NM_009633.3	TAGAAGACGCACCGGCCGCAGTTTATGTGACTATTTGTTAATATTCATAGCAAATGGTCACATAGACTGCGGTTTTTTGGCAAGCAAAAGACGGCATACGAGATTGGTGTTGCAGTACACACTTCGCCGTCTTCGT	170	0	779	497	0	3300
Adra2c	NM_007418.2	TAGAAGACGCACCGGCAGGCGTTCTTTCAAGTATATGTTAATATTCATAGCATATGCTTGAAAGAGCGCCTGTTTTTTGGCAAGCAAAAGACGGCATACGAGATCAGTGTTGCAGTACACCATTCGCCGTCTTCGT	255	0	0	746	2	0
Adra2c	NM_007418.2	TAGAAGACGCACCGGAGGCGTTCTTTCAAGCATATTGTTAATATTCATAGCGATATGCTTGAAAGAGCGCCTTTTTTTGGCAAGCAAAAGACGGCATACGAGATTGCACAGTCAACGTCATGTTCGCCGTCTTCGT	241	365	201	704	1627	852
Adra2c	NM_007418.2	TAGAAGACGCACCGGAGTTGCTAGAACCGTTCTTTAGTTAATATTCATAGCTAAAGAGCGGTTCTGGCAACTTTTTTTGGCAAGCAAAAGACGGCATACGAGATGTCACAGTCAACGTCAACTTCGCCGTCTTCGT	327	560	440	957	2492	1866
Adra2c	NM_007418.2	TAGAAGACGCACCGGCCAAATACAATGACAGTCAAAGTTAATATTCATAGCTTTGGCTGTCATTGTATTTGGTTTTTTGGCAAGCAAAAGACGGCATACGAGATCAGTGTTGCAGTACCATGTTCGCCGTCTTCGT	1385	2855	2262	4048	12711	9586
Adra2c	NM_007418.2	TAGAAGACGCACCGGGCACAGGCAATCTTTGGTTATGTTAATATTCATAGCGTAACCAGAGATTGCCTGTGCTTTTTTGGCAAGCAAAAGACGGCATACGAGATGTCACAACACGTGTGTCATTCGCCGTCTTCGT	1024	596	1845	2995	2655	7818
Adra2c	NM_007418.2	TAGAAGACGCACCGGCGATGAGACTTGGTATATCTTGTTAATATTCATAGCAAGATGTACCAGGTCTCATCGTTTTTTGGCAAGCAAAAGACGGCATACGAGATGTGTGTTGCAGTACACGTTTCGCCGTCTTCGT	357	0	247	1043	1	1048
Adrb1	NM_007419.1	TAGAAGACGCACCGGTCTGTTCATTGTGGTGGGTAAGTTAATATTCATAGCTTACCCACCACGATGAGCAGATTTTTTGGCAAGCAAAAGACGGCATACGAGATCAGTGTGTACTGTGGTACTTCGCCGTCTTCGT	523	1872	0	1528	8335	0
Adrb1	NM_007419.1	TAGAAGACGCACCGGCGCTGATTTGGTTATGGGATTGTTAATATTCATAGCAATCCCATGACCAGATCAGCGTTTTTTGGCAAGCAAAAGACGGCATACGAGATACCACACAACACACCAGTTTCGCCGTCTTCGT	833	801	306	2436	3567	1295
Adrb1	NM_007419.1	TAGAAGACGCACCGGCCTCGCCATCATGTCGCCTTTGTTAATATTCATAGCAAGGGCGACGTGATGGCGAGGTTTTTTGGCAAGCAAAAGACGGCATACGAGATACGTGTGTACTGTGGTGTTTCGCCGTCTTCGT	582	1793	1748	1702	7981	7406
Adrb1	NM_007419.1	TAGAAGACGCACCGGGTGCTGTGATTTCGTCACTAAGTTAATATTCATAGCTTGGTGACGAAATCGCAGCACTTTTTTGGCAAGCAAAAGACGGCATACGAGATTGGTGTGTACTGTGGTCATTCGCCGTCTTCGT	866	323	362	2533	1437	1535
Adrb1	NM_007419.1	TAGAAGACGCACCGGGCTCAAGACATTGGGCATTATGTTAATATTCATAGCATGATGCCCAGTGTCTTGAGCTTTTTTGGCAAGCAAAAGACGGCATACGAGATGTGTGTGTACTGACTGTGTTCGCCGTCTTCGT	540	232	313	1580	1032	1328
ADRB1	NM_007419.1	TAGAAGACGCACCGGGCTCACCAACTTCTTCATTATGTTAATATTCATAGCATGATGAAGAGGTTGGTGAGCTTTTTTGGCAAGCAAAAGACGGCATACGAGATACGTGTGTCAGTACGTACTTCGCCGTCTTCGT	502	0	282	1468	1	1195
Adrb2	NM_007420.2	TAGAAGACGCACCGGGAGGCACATCTTTCTGTCTTTGTTAATATTCATAGCAAAGGCAGAAGGATGTGCCTCTTTTTTGGCAAGCAAAAGACGGCATACGAGATTGCACATGGTACTGCAACTTCGCCGTCTTCGT	397	782	142	1162	3480	601
Adrb2	NM_007420.2	TAGAAGACGCACCGGCCTCATCCTTAAGGAAGTTTAGTTAATATTCATAGCTAAACTTCCTTAGGGATGAGGTTTTTTGGCAAGCAAAAGACGGCATACGAGATCAGTGTTGCAGTGTTGTGTTCGCCGTCTTCGT	1204	3233	3665	3521	14390	15533
Adrb2	NM_007420.2	TAGAAGACGCACCGGGCCAGTCACATCTTTATGAAAGTTAATATTCATAGCTTTCATAAGGATGTGACTGGCTTTTTTGGCAAGCAAAAGACGGCATACGAGATTGGTGTTGCAGTGTTGGTTTCGCCGTCTTCGT	829	406	970	2424	1809	4112
Adrb2	NM_007420.2	TAGAAGACGCACCGGCCTCTTTGTATGGAACTTAAAGTTAATATTCATAGCTTTAAGTTCCATACAAAGAGGTTTTTTGGCAAGCAAAAGACGGCATACGAGATGTGTGTTGCAGTGTACTGTTCGCCGTCTTCGT	1059	334	1102	3097	1488	4669
Adrb2	NM_007420.2	TAGAAGACGCACCGGCGGCTACTCTAGTAATAGTAAGTTAATATTCATAGCTTGCTATTGCTAGAGTAGCCGTTTTTTGGCAAGCAAAAGACGGCATACGAGATGTGTGTTGCAGTGTTGCATTCGCCGTCTTCGT	679	1	1474	1986	4	6248
Adrb2	NM_007420.2	TAGAAGACGCACCGGCCCACAAGAAAGCTATTGATTGTTAATATTCATAGCAATCGATAGCTTTCTTGTGGGTTTTTTGGCAAGCAAAAGACGGCATACGAGATACGTGTTGCAGTGTTGACTTCGCCGTCTTCGT	579	0	129	1692	0	546
Adrb3	NM_013462.3	TAGAAGACGCACCGGGCTCTGTGTAATTGCTAGTATGTTAATATTCATAGCATGCTAGCAGTTACACAGAGCTTTTTTGGCAAGCAAAAGACGGCATACGAGATGTGTGTACTGCACAGTTGTTCGCCGTCTTCGT	507	471	0	1483	2097	0
Adrb3	NM_013462.3	TAGAAGACGCACCGGGCGCACTTTAGGTCTTATTATGTTAATATTCATAGCATAATGAGACCTAAGGTGCGCTTTTTTGGCAAGCAAAAGACGGCATACGAGATCAGTGTACTGCACAGTACTTCGCCGTCTTCGT	268	0	0	783	0	0
Adrb3	NM_013462.3	TAGAAGACGCACCGGCCTTGTGATGTTCTTCGTTTAGTTAATATTCATAGCTAGACGAAGAGCATCACAAGGTTTTTTGGCAAGCAAAAGACGGCATACGAGATGTGTGTACTGCACACACATTCGCCGTCTTCGT	116	0	0	339	1	0
Adrb3	NM_013462.3	TAGAAGACGCACCGGCCTGCTGGTAATTATAGCTATGTTAATATTCATAGCATGGCTATGATTACCAGCAGGTTTTTTGGCAAGCAAAAGACGGCATACGAGATTGGTGTACTGCACACAGTTTCGCCGTCTTCGT	1034	1657	402	3022	7378	1703
Adrb3	NM_013462.3	TAGAAGACGCACCGGACAGACCATAACCAATGTGTTGTTAATATTCATAGCAACACGTTGGTTATGGTCTGTTTTTTTGGCAAGCAAAAGACGGCATACGAGATACGTGTACTGCACACAACTTCGCCGTCTTCGT	691	985	422	2021	4383	1789
Adrb3	NM_013462.3	TAGAAGACGCACCGGGCAACGGTTATGGATGCAATAGTTAATATTCATAGCTGTTGCATCCATAGCCGTTGCTTTTTTGGCAAGCAAAAGACGGCATACGAGATGTCAACCAACACTGACACTTCGCCGTCTTCGT	361	954	474	1056	4245	2007
Adrbk1	NM_130863.1	TAGAAGACGCACCGGCCCTTAGCCTATGTCATGTTAGTTAATATTCATAGCTGACATGACATGGGCTAAGGGTTTTTTGGCAAGCAAAAGACGGCATACGAGATTGCACATGGTACACACCATTCGCCGTCTTCGT	1071	3183	464	3130	14171	1965
Adrbk1	NM_130863.1	TAGAAGACGCACCGGGCTTTCGATATTGGCTTCTTTGTTAATATTCATAGCAAAGGAGCCAATGTCGAAAGCTTTTTTGGCAAGCAAAAGACGGCATACGAGATCAGTGTCAACTGCAGTGTTTCGCCGTCTTCGT	405	700	931	1183	3114	3945
Adrbk1	NM_130863.1	TAGAAGACGCACCGGGAGATCTTTGACTCCTATATTGTTAATATTCATAGCAATATAGGAGTCAAAGATCTCTTTTTTGGCAAGCAAAAGACGGCATACGAGATACGTGTCAACTGCAGTCATTCGCCGTCTTCGT	499	691	1377	1459	3076	5837
Adrbk1	NM_130863.1	TAGAAGACGCACCGGCCAGTCATATATTGAGGAGATGTTAATATTCATAGCATCTCCTCAATGTATGGCTGGTTTTTTGGCAAGCAAAAGACGGCATACGAGATTGGTGTCAACTGGTTGTGTTCGCCGTCTTCGT	1139	854	1722	3329	3801	7299
Adrbk1	NM_130863.1	TAGAAGACGCACCGGGCGGCGATATTTCTATTTGTTGTTAATATTCATAGCAACAAGTAGAAGTATCGCCGCTTTTTTGGCAAGCAAAAGACGGCATACGAGATGTGTGTCAACTGGTTGACTTCGCCGTCTTCGT	176	578	1295	514	2571	5489
Adrbk1	NM_130863.1	TAGAAGACGCACCGGGCAGTGTGATGGTGATCTAGAGTTAATATTCATAGCTCTGGATCACTATCACACTGCTTTTTTGGCAAGCAAAAGACGGCATACGAGATGTGTGTCAACTGCAGTACTTCGCCGTCTTCGT	563	1	305	1645	5	1291
Adrbk2	NM_177078.3	TAGAAGACGCACCGGCGAAATAACCTTTGACAAGATGTTAATATTCATAGCATCTTGTCAAAGGTTATTTCGTTTTTTGGCAAGCAAAAGACGGCATACGAGATACGTGTCAACACCATGACTTCGCCGTCTTCGT	645	0	0	1887	0	0
Adrbk2	NM_177078.3	TAGAAGACGCACCGGGCGAATATCCTCTTAGATGAAGTTAATATTCATAGCTTCATCTAGGAGGATGTTCGCTTTTTTGGCAAGCAAAAGACGGCATACGAGATGTGTGTCAACACCAACTGTTCGCCGTCTTCGT	504	848	9	1474	3774	40
Adrbk2	NM_177078.3	TAGAAGACGCACCGGGCCGTCAATGTTGATATTGATGTTAATATTCATAGCATCAGTATCAGCATTGACGGCTTTTTTGGCAAGCAAAAGACGGCATACGAGATGTGTGTCAACACCATGCATTCGCCGTCTTCGT	858	1606	636	2509	7148	2696
Adrbk2	NM_177078.3	TAGAAGACGCACCGGCCAGCCATATATAGAAGAAATGTTAATATTCATAGCATTTCTTCTATGTATGGCTGGTTTTTTGGCAAGCAAAAGACGGCATACGAGATTGGTGTCAACACCATGGTTTCGCCGTCTTCGT	1078	810	856	3151	3605	3628
Adrbk2	NM_177078.3	TAGAAGACGCACCGGCCAATGTATGGCGTGTATAAAGTTAATATTCATAGCTTTATGCACGCCATGCATTGGTTTTTTGGCAAGCAAAAGACGGCATACGAGATCACACATGTGACTGTGCATTCGCCGTCTTCGT	612	966	1023	1789	4300	4334
Adrbk2	NM_177078.3	TAGAAGACGCACCGGGCAGTATGTGTACTTATGGAAGTTAATATTCATAGCTTCCGTAAGTACACATGCTGCTTTTTTGGCAAGCAAAAGACGGCATACGAGATCAGTGTCAACACCATGTGTTCGCCGTCTTCGT	238	0	316	696	0	1339
Adsl	NM_011195.1	TAGAAGACGCACCGGCCTGGTAACTGGGTACAATATGTTAATATTCATAGCGTATTGTGCCCAGTTACCAGGTTTTTTGGCAAGCAAAAGACGGCATACGAGATCACACAGTGTCACACAGTTTCGCCGTCTTCGT	477	1	0	1395	5	0
Adsl	NM_011195.1	TAGAAGACGCACCGGACAGAATTTGGACATAGTTATGTTAATATTCATAGCATAACTATGTCCAAATTCTGTTTTTTTGGCAAGCAAAAGACGGCATACGAGATACCACAGTGTCACAGTTGTTCGCCGTCTTCGT	1090	2833	443	3186	12612	1877
Adsl	NM_011195.1	TAGAAGACGCACCGGCCTGAGTTTAAATCCCAGTAAGTTAATATTCATAGCTTGCTGGGATTTGAACTCAGGTTTTTTGGCAAGCAAAAGACGGCATACGAGATACCAGTCAACGTGTACCATTCGCCGTCTTCGT	875	1959	1826	2557	8721	7738
Adsl	NM_011195.1	TAGAAGACGCACCGGCAAACTGTTTCTGCTTGATGTGTTAATATTCATAGCACATCGAGCAGAAGCAGTTTGTTTTTTGGCAAGCAAAAGACGGCATACGAGATACCACAGTGTCACACACATTCGCCGTCTTCGT	1000	533	2496	2925	2372	10579
Adsl	NM_011195.1	TAGAAGACGCACCGGCCATTACACTGTTGGTAGATGGTTAATATTCATAGCCATCTACCAGCAGTGTGATGGTTTTTTGGCAAGCAAAAGACGGCATACGAGATGTCACAGTGTCACACAACTTCGCCGTCTTCGT	304	0	383	890	1	1625
Adss	NM_007422.2	TAGAAGACGCACCGGCCCGATTAGGTGGTGAGAATAGTTAATATTCATAGCTGTTCTCACCATCTAATCGGGTTTTTTGGCAAGCAAAAGACGGCATACGAGATCACACAACTGGTTGACGTTTCGCCGTCTTCGT	586	1337	245	1712	5952	1038
Adss	NM_007422.2	TAGAAGACGCACCGGTGGTGAAAGATGGAGTTTATTGTTAATATTCATAGCAATAAACTCCATCTTTCACCATTTTTTGGCAAGCAAAAGACGGCATACGAGATCAGTACCAACTGCATGACTTCGCCGTCTTCGT	455	914	267	1330	4067	1132
ADSS	NM_007422.2	TAGAAGACGCACCGGGCTCATATGATCAATGGATTTGTTAATATTCATAGCAAATCCATTGATCATATGAGCTTTTTTGGCAAGCAAAAGACGGCATACGAGATGTGTCAACGTCAGTTGCATTCGCCGTCTTCGT	574	756	480	1679	3365	2035
Adss	NM_007422.2	TAGAAGACGCACCGGCGGTTTATTGAAGATGAGTTTGTTAATATTCATAGCAAGCTCATCTTCAATAAACCGTTTTTTGGCAAGCAAAAGACGGCATACGAGATTGGTACCAACTGCATGCATTCGCCGTCTTCGT	1248	3229	2291	3650	14372	9711
Adss	NM_007422.2	TAGAAGACGCACCGGCCCTACAATAACAACCTTAATGTTAATATTCATAGCATTAAGGTTGTTATTGTAGGGTTTTTTGGCAAGCAAAAGACGGCATACGAGATTGGTACCAACTGCAACTGTTCGCCGTCTTCGT	1852	3011	2285	5414	13404	9683
Adss	NM_007422.2	TAGAAGACGCACCGGGCTCATATTGTGTTTGACTTTGTTAATATTCATAGCAAAGTCAAACACAATATGAGCTTTTTTGGCAAGCAAAAGACGGCATACGAGATACGTACCAACTGCATGGTTTCGCCGTCTTCGT	897	4	277	2623	20	1175
Adssl1	NM_007421.1	TAGAAGACGCACCGGCGAAACAGTCTGAAGTTATTTGTTAATATTCATAGCAAATAGCTTCAGACTGTTTCGTTTTTTGGCAAGCAAAAGACGGCATACGAGATTGGTACCAACTGACCAGTTTCGCCGTCTTCGT	620	1624	0	1813	7231	0
Adssl1	NM_007421.1	TAGAAGACGCACCGGCGATACGCTCATATGGTTAATGTTAATATTCATAGCATTGACCATGTGAGCGTATCGTTTTTTGGCAAGCAAAAGACGGCATACGAGATCAGTACCAACTGACCATGTTCGCCGTCTTCGT	311	0	0	908	0	0
Adssl1	NM_007421.1	TAGAAGACGCACCGGGAGGCCTTTACTGATTGATTGGTTAATATTCATAGCCAATCAGTCAGTGAAGGCCTCTTTTTTGGCAAGCAAAAGACGGCATACGAGATGTCACACACATGCATGGTTTCGCCGTCTTCGT	781	1056	647	2284	4699	2742
Adssl1	NM_007421.1	TAGAAGACGCACCGGCGGAAAGAGGATTTCCTATTTGTTAATATTCATAGCAAGTAGGGAATCCTCTTTCCGTTTTTTGGCAAGCAAAAGACGGCATACGAGATACGTACCAACTGACCAACTTCGCCGTCTTCGT	767	1695	1069	2243	7544	4531
Adssl1	NM_007421.1	TAGAAGACGCACCGGCAGAGGCCTTTACTGATTGATGTTAATATTCATAGCATCAGTCAGTGAAGGCCTCTGTTTTTTGGCAAGCAAAAGACGGCATACGAGATCACACACACATGCAACTGTTCGCCGTCTTCGT	690	538	382	2016	2393	1620
Adssl1	NM_007421.1	TAGAAGACGCACCGGGCGATGTGTGTGGTGTGGTGAGTTAATATTCATAGCTTACCACACCATACACATCGCTTTTTTGGCAAGCAAAAGACGGCATACGAGATGTGTACCAACTGACCACATTCGCCGTCTTCGT	203	0	901	593	0	3817
Aes	NM_010347.2	TAGAAGACGCACCGGCGACTCCTGTGATCGCATTAAGTTAATATTCATAGCTTGATGCGGTCACAGGAGTCGTTTTTTGGCAAGCAAAAGACGGCATACGAGATTGGTTGCATGGTCATGCATTCGCCGTCTTCGT	484	173	0	1416	770	0
Aes	NM_010347.2	TAGAAGACGCACCGGCTACGGATTGAACATTGAGATGTTAATATTCATAGCATCTCGATGTTCAATCCGTAGTTTTTTGGCAAGCAAAAGACGGCATACGAGATGTGTTGCATGGTCAACACTTCGCCGTCTTCGT	179	0	0	524	0	0
Aes	NM_010347.2	TAGAAGACGCACCGGCCCAGAATGTATACAACGTTAGTTAATATTCATAGCTAGCGTTGTGTACATTCTGGGTTTTTTGGCAAGCAAAAGACGGCATACGAGATACGTTGCATGGTCAACCATTCGCCGTCTTCGT	541	1308	214	1583	5823	908
Aes	NM_010347.2	TAGAAGACGCACCGGTGACGGAGAGAAGTTGGATTGGTTAATATTCATAGCTAATCCGACTTCTCTCCGTCATTTTTTGGCAAGCAAAAGACGGCATACGAGATTGGTTGCATGGTCAACTGTTCGCCGTCTTCGT	1767	1389	1085	5167	6182	4598
Aes	NM_010347.2	TAGAAGACGCACCGGAGGCATTACGTCATGTATTATGTTAATATTCATAGCATAGTACATGACGTAATGCCTTTTTTTGGCAAGCAAAAGACGGCATACGAGATACGTTGCATGGTCATGGTTTCGCCGTCTTCGT	997	523	603	2916	2328	2556
Aes	NM_010347.2	TAGAAGACGCACCGGCAGCACACAGCTTTGTCATTAGTTAATATTCATAGCTAGTGACAGAGCTGTGTGCTGTTTTTTGGCAAGCAAAAGACGGCATACGAGATACCAACGTACGTCACATGTTCGCCGTCTTCGT	1058	1344	1849	3094	5984	7838
Afmid	NM_027827.2	TAGAAGACGCACCGGCACCTTAGAGAGCCTTTAGAAGTTAATATTCATAGCTTCTGAAGGCTCTCTGAGGTGTTTTTTGGCAAGCAAAAGACGGCATACGAGATTGCACAACTGGTTGTGCATTCGCCGTCTTCGT	220	249	0	644	1109	1
Afmid	NM_027827.2	TAGAAGACGCACCGGCTATCCAAGTAATGAGGGAATGTTAATATTCATAGCATTCCCTCATTGCTTGGATAGTTTTTTGGCAAGCAAAAGACGGCATACGAGATCAGTCAGTCATGCACAACTTCGCCGTCTTCGT	701	656	298	2051	2921	1263
Afmid	NM_027827.2	TAGAAGACGCACCGGCCGGTAGTCTAAGGAGTTCTAGTTAATATTCATAGCTAGAACTCCTTGGACTGCCGGTTTTTTGGCAAGCAAAAGACGGCATACGAGATGTGTCAGTCATGCAACCATTCGCCGTCTTCGT	738	1953	970	2158	8696	4111
Afmid	NM_027827.2	TAGAAGACGCACCGGCTGGACATTTACTTTCCTGATGTTAATATTCATAGCATCGGGAAAGTAGATGTCCAGTTTTTTGGCAAGCAAAAGACGGCATACGAGATTGGTCAGTCATGCACACATTCGCCGTCTTCGT	568	820	579	1662	3650	2453
Afmid	NM_027827.2	TAGAAGACGCACCGGCCCTGGAAGATGCTTAGAGAGGTTAATATTCATAGCTTCTCTGAGCATCTTCCAGGGTTTTTTGGCAAGCAAAAGACGGCATACGAGATTGGTCAGTCATGCAACGTTTCGCCGTCTTCGT	544	317	259	1590	1413	1096
Afmid	NM_027827.2	TAGAAGACGCACCGGGTTGGGAATTTCGTGTAGATAGTTAATATTCATAGCTATCTGCACGAAGTTCCCAACTTTTTTGGCAAGCAAAAGACGGCATACGAGATGTGTCAGTCATGCACATGTTCGCCGTCTTCGT	500	0	69	1462	0	293
Afp	NM_007423.3	TAGAAGACGCACCGGCCAGACTTTAGGAGACTATAAGTTAATATTCATAGCTTGTAGTCTCCTAAGGTCTGGTTTTTTGGCAAGCAAAAGACGGCATACGAGATACGTCATGCACACAACACTTCGCCGTCTTCGT	622	19	0	1819	86	0
Afp	NM_007423.3	TAGAAGACGCACCGGCGTCCAAAGTATTGCATGAAAGTTAATATTCATAGCTTTCGTGCAATGCTTTGGACGTTTTTTGGCAAGCAAAAGACGGCATACGAGATTGGTCATGCACACAACGTTTCGCCGTCTTCGT	678	3151	16	1982	14025	66
Afp	NM_007423.3	TAGAAGACGCACCGGCCAGAAGGAAGGGTGGATAAAGTTAATATTCATAGCTTTGTCCACTCTTCCTTCTGGTTTTTTGGCAAGCAAAAGACGGCATACGAGATACCAACACGTACACCAACTTCGCCGTCTTCGT	418	1184	219	1222	5270	928
Afp	NM_007423.3	TAGAAGACGCACCGGGCATGTTAAATGAGCATGTATGTTAATATTCATAGCATACATGCTCATTTAACATGCTTTTTTGGCAAGCAAAAGACGGCATACGAGATGTGTCATGCACACACATGTTCGCCGTCTTCGT	1082	341	452	3164	1518	1916
Afp	NM_007423.3	TAGAAGACGCACCGGGCGTCAAACTTGAAGGTTTATGTTAATATTCATAGCATAAGCCTTCAGGTTTGACGCTTTTTTGGCAAGCAAAAGACGGCATACGAGATGTGTCATGCACACAACCATTCGCCGTCTTCGT	701	97	756	2050	434	3204
Afp	NM_007423.3	TAGAAGACGCACCGGCCAGGCAACAACTATTATTAAGTTAATATTCATAGCTTAATAATGGTTGTTGCCTGGTTTTTTGGCAAGCAAAAGACGGCATACGAGATCAGTCATGCACACACAACTTCGCCGTCTTCGT	497	2	17	1454	7	70
Aga	NM_001005847.1	TAGAAGACGCACCGGGCTACCAAGTTGTAGAATATAGTTAATATTCATAGCTATATTCTACAGCTTGGTAGCTTTTTTGGCAAGCAAAAGACGGCATACGAGATTGGTCAGTCATGGTCAGTTTCGCCGTCTTCGT	334	1770	0	977	7879	0
Aga	NM_001005847.1	TAGAAGACGCACCGGGTCAATGTGTGTATTTGAAGAGTTAATATTCATAGCTCTTCAAATACACACGTTGACTTTTTTGGCAAGCAAAAGACGGCATACGAGATGTCACATGACCACATGACTTCGCCGTCTTCGT	321	1603	1	939	7138	6
Aga	NM_001005847.1	TAGAAGACGCACCGGGCCAGTGTGAATGGAAGTTGTGTTAATATTCATAGCATAACTTCCGTTCACACTGGCTTTTTTGGCAAGCAAAAGACGGCATACGAGATTGGTCAGTCATGGTGTCATTCGCCGTCTTCGT	1496	1037	851	4375	4618	3608
Aga	NM_001005847.1	TAGAAGACGCACCGGGCCATGATAATGGGTGGCATTGTTAATATTCATAGCAGTGCCATCCATTATCATGGCTTTTTTGGCAAGCAAAAGACGGCATACGAGATGTGTCAGTCATGGTCACATTCGCCGTCTTCGT	497	994	1107	1453	4427	4692
Aga	NM_001005847.1	TAGAAGACGCACCGGGCAACAAACTTCCAACATTTAGTTAATATTCATAGCTAAATGTTGGAAGTTTGTTGCTTTTTTGGCAAGCAAAAGACGGCATACGAGATGTGTCAGTCATGGTGTTGTTCGCCGTCTTCGT	1251	798	964	3658	3554	4086
Aga	NM_001005847.1	TAGAAGACGCACCGGGCCAGCTAAATTATTGGAGAAGTTAATATTCATAGCTTCTCCAATAATTTGGCTGGCTTTTTTGGCAAGCAAAAGACGGCATACGAGATCAGTCAGTCATGGTGTACTTCGCCGTCTTCGT	403	1	319	1179	3	1351
Ager	NM_007425.2	TAGAAGACGCACCGGCTCCTTGAGGTACTTCTTTCTGTTAATATTCATAGCAGAAGGAAGTGCCTCAAGGAGTTTTTTGGCAAGCAAAAGACGGCATACGAGATACCAACGTCAACTGACGTTTCGCCGTCTTCGT	288	0	0	843	0	0
Ager	NM_007425.2	TAGAAGACGCACCGGGAGCTGAATTAGTTAGAGGAAGTTAATATTCATAGCTTCCTCTGACTGATTCAGCTCTTTTTTGGCAAGCAAAAGACGGCATACGAGATCAGTACCAGTTGTGACCATTCGCCGTCTTCGT	1048	2224	281	3063	9900	1191
Ager	NM_007425.2	TAGAAGACGCACCGGGCAGCTAGAATGGAAATTGAAGTTAATATTCATAGCTTCAGTTTCCATTCTAGCTGCTTTTTTGGCAAGCAAAAGACGGCATACGAGATCAGTACCAGTTGTGCATGTTCGCCGTCTTCGT	1096	1263	456	3203	5622	1932
Ager	NM_007425.2	TAGAAGACGCACCGGTGGCAAAGAAACACTTGTGAAGTTAATATTCATAGCTTCACGAGTGTTTCTTTGCCATTTTTTGGCAAGCAAAAGACGGCATACGAGATGTGTACCAGTTGTGACGTTTCGCCGTCTTCGT	1305	2144	1295	3815	9543	5489
Ager	NM_007425.2	TAGAAGACGCACCGGGCCATTTGTGCTAAGTTGTAAGTTAATATTCATAGCTTACAGCTTAGCACAAGTGGCTTTTTTGGCAAGCAAAAGACGGCATACGAGATACGTACCAGTTGTGACTGTTCGCCGTCTTCGT	906	235	169	2648	1045	718
Ager	NM_007425.2	TAGAAGACGCACCGGCGAGTCTGAGTCTACTAGATTGTTAATATTCATAGCAATCTGGTAGACTCGGACTCGTTTTTTGGCAAGCAAAAGACGGCATACGAGATTGGTACCAGTTGTGACACTTCGCCGTCTTCGT	852	0	749	2490	1	3173
Agfg1	NM_010472.2	TAGAAGACGCACCGGGCAGATAAATATGCGGCATTTGTTAATATTCATAGCAAGTGCCGCATATTTGTCTGCTTTTTTGGCAAGCAAAAGACGGCATACGAGATTGCAGTGTGTACACCAGTTTCGCCGTCTTCGT	1041	1947	0	3044	8669	2
Agfg1	NM_010472.2	TAGAAGACGCACCGGGCAAACAGATATGGTTAGGATGTTAATATTCATAGCATCCTAGCCATATCTGTTTGCTTTTTTGGCAAGCAAAAGACGGCATACGAGATGTCAGTGTGTACACCACATTCGCCGTCTTCGT	265	2	0	776	10	2
Agfg1	NM_010472.2	TAGAAGACGCACCGGCTGTCTGTGGAATAAAGTTGAGTTAATATTCATAGCTCAGCTTTATTCCGCAGACAGTTTTTTGGCAAGCAAAAGACGGCATACGAGATTGCAACACCATGACCATGTTCGCCGTCTTCGT	765	977	310	2238	4351	1315
Agfg1	NM_010472.2	TAGAAGACGCACCGGGCCTTTACTAAAGTGGCTTTAGTTAATATTCATAGCTAAGGCCACTTTGGTAAAGGCTTTTTTGGCAAGCAAAAGACGGCATACGAGATGTCAGTGTGTACACGTTGTTCGCCGTCTTCGT	663	779	768	1937	3466	3256
Agfg1	NM_010472.2	TAGAAGACGCACCGGGTCTAGTGGTTTGAGTAATTTGTTAATATTCATAGCAAATTACTCGAACCACTAGACTTTTTTGGCAAGCAAAAGACGGCATACGAGATCACACAGTTGCAGTCACATTCGCCGTCTTCGT	820	639	850	2398	2845	3601
Agfg1	NM_010472.2	TAGAAGACGCACCGGGTACTGGAACGAATGTTTATGGTTAATATTCATAGCCATAAACGTTCGTTCCGGTACTTTTTTGGCAAGCAAAAGACGGCATACGAGATTGCACAGTTGCAGTCAACTTCGCCGTCTTCGT	320	0	851	936	1	3605
Agk	NM_023538.1	TAGAAGACGCACCGGCTTTGCTGAAAGTGGAAATAAGTTAATATTCATAGCTTGTTTCCACTTTCAGCAAAGTTTTTTGGCAAGCAAAAGACGGCATACGAGATACGTGTACCACAGTTGCATTCGCCGTCTTCGT	676	374	51	1977	1665	215
Agk	NM_023538.1	TAGAAGACGCACCGGCAGGAGGTTGTTATTGGAGTGGTTAATATTCATAGCTACTCCAGTAACAACCTCCTGTTTTTTGGCAAGCAAAAGACGGCATACGAGATCAGTGTACCACACAGTGTTTCGCCGTCTTCGT	934	1847	1318	2732	8222	5584
Agk	NM_023538.1	TAGAAGACGCACCGGCCTGATGAGTAAAGAGGATTTGTTAATATTCATAGCAAATCCTCTTTGCTCATCAGGTTTTTTGGCAAGCAAAAGACGGCATACGAGATTGGTGTACCACAGTTGTGTTCGCCGTCTTCGT	656	810	633	1919	3604	2682
Agk	NM_023538.1	TAGAAGACGCACCGGCACAGGATCCTAAGGGAGTTTGTTAATATTCATAGCAAATTCCCTTGGGATCCTGTGTTTTTTGGCAAGCAAAAGACGGCATACGAGATACCACATGCAGTGTCAACTTCGCCGTCTTCGT	528	384	847	1545	1708	3591
Agk	NM_023538.1	TAGAAGACGCACCGGCGTCTTTGTATAGGAGAATATGTTAATATTCATAGCATATTCTCCTATACAGAGACGTTTTTTGGCAAGCAAAAGACGGCATACGAGATCAGTGTACCACAGTTGGTTTCGCCGTCTTCGT	943	380	961	2756	1690	4072
Agk	NM_023538.1	TAGAAGACGCACCGGCCCAATGCATAAGTGAAGAAAGTTAATATTCATAGCTTTCTTCACTTGTGCATTGGGTTTTTTGGCAAGCAAAAGACGGCATACGAGATGTGTGTACCACAGTTGACTTCGCCGTCTTCGT	324	0	91	948	0	385
Agl	XM_901354.2	TAGAAGACGCACCGGACGTGAGTGGTTGGTTTATTTGTTAATATTCATAGCAAATAAGCCGACCACTCACGTTTTTTTGGCAAGCAAAAGACGGCATACGAGATCACACAGTGTACGTACGTTTCGCCGTCTTCGT	371	3	0	1085	13	1
Agl	XM_901354.2	TAGAAGACGCACCGGCCTCTGCTGTTTCTTTCTTTAGTTAATATTCATAGCTGAAGAAGGAAACAGCAGAGGTTTTTTGGCAAGCAAAAGACGGCATACGAGATACCAACGTCAGTCACAGTTTCGCCGTCTTCGT	733	676	277	2143	3008	1173
Agl	XM_901354.2	TAGAAGACGCACCGGTTCCGATTAGGCCTAACTTTAGTTAATATTCATAGCTAAAGTTGGGCCTAATCGGAATTTTTTGGCAAGCAAAAGACGGCATACGAGATGTCACAGTGTACGTACACTTCGCCGTCTTCGT	630	1351	625	1843	6015	2648
Agl	XM_901354.2	TAGAAGACGCACCGGCTCCTCTGTTGTTTCTTTCTTGTTAATATTCATAGCAAGAAGGAAACAGCAGAGGAGTTTTTTGGCAAGCAAAAGACGGCATACGAGATTGCAACGTCAGTCAGTTGTTCGCCGTCTTCGT	1000	2932	2540	2924	13051	10766
Agl	XM_901354.2	TAGAAGACGCACCGGCTGCTACTTTGACGTTATATTGTTAATATTCATAGCAATATAGCGTCAAAGTAGCAGTTTTTTGGCAAGCAAAAGACGGCATACGAGATTGCACAGTGTACGTACTGTTCGCCGTCTTCGT	500	839	964	1462	3733	4085
Agl	XM_901354.2	TAGAAGACGCACCGGGACAACGCAGATCTTATATTAGTTAATATTCATAGCTAATATAGGATCTGCGTTGTCTTTTTTGGCAAGCAAAAGACGGCATACGAGATACCACAGTGTACGTACCATTCGCCGTCTTCGT	640	572	664	1871	2547	2812
Agmat	NM_001081408.1	TAGAAGACGCACCGGAGGAATAGGGACACTGGAAATGTTAATATTCATAGCATTTCCGGTGTCCCTGTTCCTTTTTTTGGCAAGCAAAAGACGGCATACGAGATCACACAGTCATGACCACATTCGCCGTCTTCGT	914	274	220	2673	1221	932
Agmat	NM_001081408.1	TAGAAGACGCACCGGTAGGCAATGTGAACGTTAATCGTTAATATTCATAGCGATTGACGTTCACATTGCCTATTTTTTGGCAAGCAAAAGACGGCATACGAGATGTCACAGTCATGACCAGTTTCGCCGTCTTCGT	809	1102	1000	2364	4906	4239
Agmat	NM_001081408.1	TAGAAGACGCACCGGCAGAGCCTTAAGGATTTGTGAGTTAATATTCATAGCTCACAAGTCCTTGAGGCTCTGTTTTTTGGCAAGCAAAAGACGGCATACGAGATACCAACCAACGTCAACGTTTCGCCGTCTTCGT	507	1278	1338	1482	5688	5672
Agmat	NM_001081408.1	TAGAAGACGCACCGGCAGCAGTGTAAGGACTAAAGAGTTAATATTCATAGCTCTTTGGTCCTTGCACTGCTGTTTTTTGGCAAGCAAAAGACGGCATACGAGATTGCAACCAACGTCACATGTTCGCCGTCTTCGT	381	731	1160	1114	3256	4915
Agmat	NM_001081408.1	TAGAAGACGCACCGGGGAGACCAAACAATCATATATGTTAATATTCATAGCATATGTGATTGTTTGGTCTCCTTTTTTGGCAAGCAAAAGACGGCATACGAGATACCACAGTCATGACCATGTTCGCCGTCTTCGT	244	649	1143	713	2889	4845
Agmat	NM_001081408.1	TAGAAGACGCACCGGACACCAACACCATGGACAAATGTTAATATTCATAGCGTTTGTCCGTGGTGTTGGTGTTTTTTTGGCAAGCAAAAGACGGCATACGAGATTGCACAGTCATGACCAACTTCGCCGTCTTCGT	783	20	1077	2288	91	4566
Agpat1	NM_018862.2	TAGAAGACGCACCGGCCCACTCTAGACTCATTCTTAGTTAATATTCATAGCTAGGAATGGGTCTAGAGTGGGTTTTTTGGCAAGCAAAAGACGGCATACGAGATCACACAACTGGTTGTGACTTCGCCGTCTTCGT	300	0	0	877	0	0
Agpat1	NM_018862.2	TAGAAGACGCACCGGCCAGTGCTAAGTATTTCTTTAGTTAATATTCATAGCTAAAGAAATACTTGGCACTGGTTTTTTGGCAAGCAAAAGACGGCATACGAGATGTCAGTACCACATGGTTGTTCGCCGTCTTCGT	1435	1418	753	4197	6311	3191
Agpat1	NM_018862.2	TAGAAGACGCACCGGCTTTAAGATGGCCTTCTATAAGTTAATATTCATAGCTTGTAGAAGGCCATCTTAAAGTTTTTTGGCAAGCAAAAGACGGCATACGAGATTGCAGTACCACATGCAGTTTCGCCGTCTTCGT	837	37	712	2446	165	3017
Agpat1	NM_018862.2	TAGAAGACGCACCGGGCGCAATGTTGAGAATATGAAGTTAATATTCATAGCTTCATGTTCTCGACATTGCGCTTTTTTGGCAAGCAAAAGACGGCATACGAGATTGCAGTACCACATGGTCATTCGCCGTCTTCGT	370	0	432	1082	0	1832
Agpat1	NM_018862.2	TAGAAGACGCACCGGCAGCTCTAGTGCTAAGTATTTGTTAATATTCATAGCAAATACTTGGCACTGGAGCTGTTTTTTGGCAAGCAAAAGACGGCATACGAGATCACAGTACCACATGGTACTTCGCCGTCTTCGT	459	0	418	1341	0	1773
Agpat1	NM_018862.2	TAGAAGACGCACCGGCAGTGCCAAGTATTTCTTTAAGTTAATATTCATAGCTTAAAGAAATACTTGGCACTGTTTTTTGGCAAGCAAAAGACGGCATACGAGATGTCAGTACCACATGCACATTCGCCGTCTTCGT	337	0	328	984	1	1392
Agpat2	NM_026212.1	TAGAAGACGCACCGGAGGGTACACGTAACGATAATGGTTAATATTCATAGCCATTGTCGTTGCGTGTACCCTTTTTTTGGCAAGCAAAAGACGGCATACGAGATGTCACAGTCAACGTGTGTTTCGCCGTCTTCGT	917	749	0	2680	3333	0
Agpat2	NM_026212.1	TAGAAGACGCACCGGCACCGTGGATAATATGAGTATGTTAATATTCATAGCATGCTCATGTTATCCACGGTGTTTTTTGGCAAGCAAAAGACGGCATACGAGATACCACAACCATGCACAACTTCGCCGTCTTCGT	292	0	0	854	0	0
Agpat2	NM_026212.1	TAGAAGACGCACCGGGGTCCTTTAAGTATGTGTATGGTTAATATTCATAGCCATACACGTACTTGAAGGACCTTTTTTGGCAAGCAAAAGACGGCATACGAGATCACACAGTCAACGTGTCATTCGCCGTCTTCGT	240	1427	234	703	6352	991
Agpat2	NM_026212.1	TAGAAGACGCACCGGATCGCCAAGTGTGAGTTAATGGTTAATATTCATAGCCATTAGCTCACGCTTGGCGATTTTTTTGGCAAGCAAAAGACGGCATACGAGATGTCACAGTCACATGTGTGTTCGCCGTCTTCGT	903	899	417	2639	4002	1768
Agpat2	NM_026212.1	TAGAAGACGCACCGGCCTGTGTCATCATCTTTAATCGTTAATATTCATAGCGATTAGAGATGATGACACAGGTTTTTTGGCAAGCAAAAGACGGCATACGAGATACCACAGTCAACGTGTTGTTCGCCGTCTTCGT	949	1630	1549	2774	7257	6565
Agpat2	NM_026212.1	TAGAAGACGCACCGGATGATGGGTCTTATGGAAATAGTTAATATTCATAGCTATTTCCATGAGACCCATCATTTTTTTGGCAAGCAAAAGACGGCATACGAGATTGCACAGTCAACGTGTACTTCGCCGTCTTCGT	1109	0	845	3242	1	3581
Agpat3	NM_053014.3	TAGAAGACGCACCGGGTACAAGTAGAAGGGTGTATTGTTAATATTCATAGCAATACACCCTTCTGCTTGTACTTTTTTGGCAAGCAAAAGACGGCATACGAGATGTCAGTACGTCATGTGGTTTCGCCGTCTTCGT	1064	811	1	3112	3609	3
Agpat3	NM_053014.3	TAGAAGACGCACCGGGATCGTATTCTGCAAATGGAAGTTAATATTCATAGCTTCCGTTTGCAGAATACGATCTTTTTTGGCAAGCAAAAGACGGCATACGAGATCACAGTACGTCATGACTGTTCGCCGTCTTCGT	918	1913	589	2685	8514	2496
Agpat3	NM_053014.3	TAGAAGACGCACCGGGCTGTGATTGAACACCTATAAGTTAATATTCATAGCTTATGGGTGTTCAATCACAGCTTTTTTGGCAAGCAAAAGACGGCATACGAGATTGCAGTACGTCATGACGTTTCGCCGTCTTCGT	240	706	272	703	3143	1153
Agpat3	NM_053014.3	TAGAAGACGCACCGGCTAGAGATCGTATTCTGTAAAGTTAATATTCATAGCTTTGCAGAATACGATCTCTAGTTTTTTGGCAAGCAAAAGACGGCATACGAGATGTCAGTACGTCATGACCATTCGCCGTCTTCGT	1864	1901	1723	5450	8463	7301
Agpat3	NM_053014.3	TAGAAGACGCACCGGCGAGGGAAGGAGACATTTAGAGTTAATATTCATAGCTCTAAGTGTCTCTTTCCCTCGTTTTTTGGCAAGCAAAAGACGGCATACGAGATCACAACCACAGTTGCAGTTTCGCCGTCTTCGT	378	0	495	1106	0	2097
Agpat3	NM_053014.3	TAGAAGACGCACCGGGCTATGGCAACTAAGAGTTTAGTTAATATTCATAGCTAAGCTCTTGGTTGCCATAGCTTTTTTGGCAAGCAAAAGACGGCATACGAGATACCAGTACGTCATGACACTTCGCCGTCTTCGT	745	0	195	2179	0	826
Agpat4	NM_026644.1	TAGAAGACGCACCGGATGTTGTCCCAGTTGTATATGGTTAATATTCATAGCCATATACAGCTGGGACAACATTTTTTTGGCAAGCAAAAGACGGCATACGAGATACCACAGTCACAACACGTTTCGCCGTCTTCGT	514	1086	0	1502	4834	0
Agpat4	NM_026644.1	TAGAAGACGCACCGGTGTGATGTGGTTTCGGTTGTGGTTAATATTCATAGCCATAACCGAAACCATATCACATTTTTTGGCAAGCAAAAGACGGCATACGAGATGTCACAGTCACAACCAACTTCGCCGTCTTCGT	413	499	0	1208	2221	0
Agpat4	NM_026644.1	TAGAAGACGCACCGGGATGTGGTACTTTGTGGAAATGTTAATATTCATAGCATTTCCACGAAGTACCACATCTTTTTTGGCAAGCAAAAGACGGCATACGAGATTGCACAGTCACAACCATGTTCGCCGTCTTCGT	198	0	0	578	0	0
Agpat4	NM_026644.1	TAGAAGACGCACCGGCTGGGACAAACATAAACCATAGTTAATATTCATAGCTGTGGTTTGTGTTTGTCCCAGTTTTTTGGCAAGCAAAAGACGGCATACGAGATACCACAACCACAGTCACATTCGCCGTCTTCGT	811	555	673	2371	2469	2850
Agpat4	NM_026644.1	TAGAAGACGCACCGGCAACATTGTTGGGAGTCTTAAGTTAATATTCATAGCTTAAGACTCCCAGCAGTGTTGTTTTTTGGCAAGCAAAAGACGGCATACGAGATTGCACAGTCACAACACCATTCGCCGTCTTCGT	1630	2337	3262	4766	10402	13822
AGPAT4	NM_026644.1	TAGAAGACGCACCGGGCTCTACTCTTTCTTCTAGTTGTTAATATTCATAGCAACTGGAAGAAAGGGTAGAGCTTTTTTGGCAAGCAAAAGACGGCATACGAGATGTGTCAGTTGGTCAACTGTTCGCCGTCTTCGT	254	0	1096	744	1	4646
Agpat6	NM_018743.2	TAGAAGACGCACCGGCCCTACACCAATGGAATTATTGTTAATATTCATAGCAATGATTCCGTTGGTGTAGGGTTTTTTGGCAAGCAAAAGACGGCATACGAGATACGTTGACGTGTTGCACATTCGCCGTCTTCGT	559	322	0	1633	1433	0
Agpat6	NM_018743.2	TAGAAGACGCACCGGGCAGAAGCTATATAGTAAGATGTTAATATTCATAGCATCTTGCTATATAGCTTCTGCTTTTTTGGCAAGCAAAAGACGGCATACGAGATGTGTTGACGTGTTGCAACTTCGCCGTCTTCGT	431	0	0	1261	0	0
Agpat6	NM_018743.2	TAGAAGACGCACCGGCCTGCTAAATGGGAGATTTAAGTTAATATTCATAGCTTAAATCTCCCATTTGGCAGGTTTTTTGGCAAGCAAAAGACGGCATACGAGATTGCACAGTTGACGTACGTTTCGCCGTCTTCGT	966	1750	1387	2824	7790	5878
Agpat6	NM_018743.2	TAGAAGACGCACCGGCCCACATGACTTGTTTAATATGTTAATATTCATAGCATATTAAACAAGTCATGTGGGTTTTTTGGCAAGCAAAAGACGGCATACGAGATACGTTGACGTGTTGGTTGTTCGCCGTCTTCGT	933	646	544	2727	2875	2306
Agpat6	NM_018743.2	TAGAAGACGCACCGGCCTGCTAAATGGGAGATTTAAGTTAATATTCATAGCTTAAATCTCCCATTTGGCAGGTTTTTTGGCAAGCAAAAGACGGCATACGAGATCAGTTGACGTGTTGCAGTTTCGCCGTCTTCGT	1316	564	979	3848	2509	4150
Agpat6	NM_018743.2	TAGAAGACGCACCGGCCCTGAGGGGATGTTGGGTGTGTTAATATTCATAGCACACCTAACATCCTCTCAGGGTTTTTTGGCAAGCAAAAGACGGCATACGAGATGTCACAACACCACACATGTTCGCCGTCTTCGT	845	844	2367	2471	3758	10029
Agps	NM_172666.2	TAGAAGACGCACCGGGCTGACTTATGTCATTGTATAGTTAATATTCATAGCTATGCAATGACATAAGTCAGCTTTTTTGGCAAGCAAAAGACGGCATACGAGATCAGTACCATGGTCACAGTTTCGCCGTCTTCGT	495	1307	638	1447	5818	2704
Agps	NM_172666.2	TAGAAGACGCACCGGCCCAAGTAATATCTTTGGAAAGTTAATATTCATAGCTTTCCAAAGATGTTACTTGGGTTTTTTGGCAAGCAAAAGACGGCATACGAGATCAGTACCATGGTCAGTCATTCGCCGTCTTCGT	1270	2748	1402	3712	12231	5943
Agps	NM_172666.2	TAGAAGACGCACCGGGCCCATTATTTGAGGAATATGGTTAATATTCATAGCCATATTCCTCAGATAATGGGCTTTTTTGGCAAGCAAAAGACGGCATACGAGATTGCACATGCAGTTGTGCATTCGCCGTCTTCGT	529	630	625	1546	2805	2648
Agps	NM_172666.2	TAGAAGACGCACCGGCCTCTTTCTATTGTGAATGAAGTTAATATTCATAGCTTCATTCACAATAGAAGGAGGTTTTTTGGCAAGCAAAAGACGGCATACGAGATTGGTACCATGGTCAGTACTTCGCCGTCTTCGT	1098	1364	1722	3209	6070	7298
Agps	NM_172666.2	TAGAAGACGCACCGGGCAGATAATCTAGCAAAGATTGTTAATATTCATAGCAATCTTTGCTAGATTATCTGCTTTTTTGGCAAGCAAAAGACGGCATACGAGATGTGTACCATGGTCAGTGTTTCGCCGTCTTCGT	877	757	1463	2563	3369	6201
Agps	NM_172666.2	TAGAAGACGCACCGGGCTGGGATAATAGGATAAGATGTTAATATTCATAGCATCTTGTCCTGTTATCCCAGCTTTTTTGGCAAGCAAAAGACGGCATACGAGATACGTACCATGGTCAGTTGTTCGCCGTCTTCGT	1146	0	3106	3351	0	13163
Agrn	NM_021604.2	TAGAAGACGCACCGGGCAGCCTTAGGATAAACTTCTGTTAATATTCATAGCAGGAGTTTGTCCTAAGGCTGCTTTTTTGGCAAGCAAAAGACGGCATACGAGATACCACATGCAACTGCACATTCGCCGTCTTCGT	840	1585	0	2457	7057	0
Agrn	NM_021604.2	TAGAAGACGCACCGGGCTGCAATCATTAGGAGTAAAGTTAATATTCATAGCTTTGCTCCTGATGATTGCAGCTTTTTTGGCAAGCAAAAGACGGCATACGAGATACGTACACACTGGTTGTGTTCGCCGTCTTCGT	424	0	0	1240	0	0
Agrn	NM_021604.2	TAGAAGACGCACCGGGCTCAGATGGAGTTACTTATAGTTAATATTCATAGCTATAGGTGACTCCATCTGAGCTTTTTTGGCAAGCAAAAGACGGCATACGAGATCAGTACACACTGCAGTCATTCGCCGTCTTCGT	778	389	2	2275	1730	8
Agrn	NM_021604.2	TAGAAGACGCACCGGCCTGCCAGTTTAACTTTGTATGTTAATATTCATAGCATACAGAGTTAAACTGGCAGGTTTTTTGGCAAGCAAAAGACGGCATACGAGATTGGTACACACTGGTTGACTTCGCCGTCTTCGT	212	1684	29	620	7496	124
Agrn	NM_021604.2	TAGAAGACGCACCGGGCTCAGATGTTTCCACTTATAGTTAATATTCATAGCTATAGGTGGAAGCATCTGAGCTTTTTTGGCAAGCAAAAGACGGCATACGAGATGTGTACACACTGCAGTGTTTCGCCGTCTTCGT	1154	0	617	3375	1	2615
Agrn	NM_021604.2	TAGAAGACGCACCGGGCACTGTTTGTGTGTTATTAAGTTAATATTCATAGCTTAATAACACACAAACAGTGCTTTTTTGGCAAGCAAAAGACGGCATACGAGATCAGTACACACTGGTTGCATTCGCCGTCTTCGT	350	0	590	1024	0	2499
Agrp	NM_007427.2	TAGAAGACGCACCGGCTCCATTGAAGGGCATTAGAAGTTAATATTCATAGCTTCTGATGCCCTTCAGTGGAGTTTTTTGGCAAGCAAAAGACGGCATACGAGATACCACATGACGTTGTGTGTTCGCCGTCTTCGT	745	319	8	2179	1418	36
Agrp	NM_007427.2	TAGAAGACGCACCGGCAGAAGAAGTTCTGTTGTAGAGTTAATATTCATAGCTCTGCAGCAGAACTTCTTCTGTTTTTTGGCAAGCAAAAGACGGCATACGAGATCACAGTACACGTTGCAACTTCGCCGTCTTCGT	807	226	238	2358	1006	1007
Agrp	NM_007427.2	TAGAAGACGCACCGGGCACTTAGCTAATGGATGTTGGTTAATATTCATAGCCAACATCCATTGGCTAGGTGCTTTTTTGGCAAGCAAAAGACGGCATACGAGATGTCACATGACCAGTGTCATTCGCCGTCTTCGT	979	604	673	2862	2687	2854
Agrp	NM_007427.2	TAGAAGACGCACCGGGTTCCCAGGTTTAAGTTTGAAGTTAATATTCATAGCTTCAGACTTAGACCTGGGAACTTTTTTGGCAAGCAAAAGACGGCATACGAGATTGCAGTACACGTTGCACATTCGCCGTCTTCGT	958	381	488	2800	1695	2069
Agrp	NM_007427.2	TAGAAGACGCACCGGCAGGACATCTCTAGGTAAAGAGTTAATATTCATAGCTCTTTGCCTAGGGATGTCCTGTTTTTTGGCAAGCAAAAGACGGCATACGAGATTGCACATGACCAGTGTGTTTCGCCGTCTTCGT	560	0	1178	1636	0	4991
Agrp	NM_007427.2	TAGAAGACGCACCGGGCCATGTTGACTGTAATGTTGGTTAATATTCATAGCCAACATTGCAGTCAGCATGGCTTTTTTGGCAAGCAAAAGACGGCATACGAGATTGCACATGACGTTGTGACTTCGCCGTCTTCGT	276	0	257	807	1	1091
Agt	NM_007428.3	TAGAAGACGCACCGGGCTTTCGTCTAAAGCATTCATGTTAATATTCATAGCATGAGTGCTTTAGACGAAAGCTTTTTTGGCAAGCAAAAGACGGCATACGAGATTGGTACACACTGCAGTACTTCGCCGTCTTCGT	312	330	0	912	1469	0
Agt	NM_007428.3	TAGAAGACGCACCGGGAGGCAAATCTGAACAATATTGTTAATATTCATAGCAATGTTGTTCAGATTTGCCTCTTTTTTGGCAAGCAAAAGACGGCATACGAGATCAGTACACACTGCACAGTTTCGCCGTCTTCGT	262	0	0	767	0	0
Agt	NM_007428.3	TAGAAGACGCACCGGGCCACTTTGGAAGAAGTTTGGGTTAATATTCATAGCCCAAATTTCTTCCAGAGTGGCTTTTTTGGCAAGCAAAAGACGGCATACGAGATACCAACGTACACACCATGTTCGCCGTCTTCGT	695	494	217	2032	2198	918
Agt	NM_007428.3	TAGAAGACGCACCGGCCACTTTGGAAGAAATTTGGAGTTAATATTCATAGCTCCAAATTTCTTCCAGAGTGGTTTTTTGGCAAGCAAAAGACGGCATACGAGATACCAACGTACACACACCATTCGCCGTCTTCGT	758	1014	561	2216	4513	2379
Agt	NM_007428.3	TAGAAGACGCACCGGCTGGGGTGTGGGTTTGTTTGGGTTAATATTCATAGCCCAAACAAACCCACATCCCAGTTTTTTGGCAAGCAAAAGACGGCATACGAGATCACAACGTACACACACGTTTCGCCGTCTTCGT	482	0	835	1409	0	3540
Agt	NM_007428.3	TAGAAGACGCACCGGCCGCATGTATAAGATGTTGAAGTTAATATTCATAGCTTCAGCATCTTGTACATGCGGTTTTTTGGCAAGCAAAAGACGGCATACGAGATACGTACACACTGCAGTTGTTCGCCGTCTTCGT	800	0	519	2339	0	2200
Agtr1a	NM_177322.2	TAGAAGACGCACCGGCTAATCATTCTTACCAGCTATGTTAATATTCATAGCATAGCTGGTAAGAATGATTAGTTTTTTGGCAAGCAAAAGACGGCATACGAGATTGGTGTTGCAGTACGTCATTCGCCGTCTTCGT	485	0	0	1419	0	0
Agtr1a	NM_177322.2	TAGAAGACGCACCGGGCTCTAAAGAAGGTTTATGAAGTTAATATTCATAGCTTCATAAGCCTTCTTTAGAGCTTTTTTGGCAAGCAAAAGACGGCATACGAGATGTGTGTTGCAGTCATGTGTTCGCCGTCTTCGT	816	726	273	2386	3230	1155
Agtr1a	NM_177322.2	TAGAAGACGCACCGGGCCAGTGTCTTTCTTCTAGATGTTAATATTCATAGCATTTAGAAGAAAGACACTGGCTTTTTTGGCAAGCAAAAGACGGCATACGAGATACGTGTTGCAGTACGTGTTTCGCCGTCTTCGT	496	966	788	1450	4299	3338
Agtr1a	NM_177322.2	TAGAAGACGCACCGGCTGAGAGAAGGCTTTGAAGGAGTTAATATTCATAGCTTCTTCAAAGCTTTCTCTCAGTTTTTTGGCAAGCAAAAGACGGCATACGAGATACCACAACACCATGGTACTTCGCCGTCTTCGT	425	478	553	1244	2127	2344
Agtr1a	NM_177322.2	TAGAAGACGCACCGGCCCTGTTACTACATATACTTTGTTAATATTCATAGCAAAGTATGTGTAGTAACAGGGTTTTTTGGCAAGCAAAAGACGGCATACGAGATCAGTGTTGCAGTCATGACTTCGCCGTCTTCGT	264	419	943	771	1866	3997
Agtr1a	NM_177322.2	TAGAAGACGCACCGGCCTGTTCCCTTTCCTAATTATGTTAATATTCATAGCATGATTAGGAAAGGGAACAGGTTTTTTGGCAAGCAAAAGACGGCATACGAGATCAGTGTTGCAGTACGTACTTCGCCGTCTTCGT	351	0	1	1026	0	4
Agtr2	NM_007429.3	TAGAAGACGCACCGGCCAATCGGTTATCTACTCTTTGTTAATATTCATAGCAAAGGGTAGATGACCGATTGGTTTTTTGGCAAGCAAAAGACGGCATACGAGATTGGTGTACTGCACAACACTTCGCCGTCTTCGT	404	1179	59	1181	5250	248
Agtr2	NM_007429.3	TAGAAGACGCACCGGCTTAGAGAAATGGACATCTTTGTTAATATTCATAGCAAAGGTGTCCATTTCTCTAAGTTTTTTGGCAAGCAAAAGACGGCATACGAGATCAGTGTACTGCACAACCATTCGCCGTCTTCGT	1138	3055	2800	3328	13601	11868
Agtr2	NM_007429.3	TAGAAGACGCACCGGCGCCTTTAATTGCTCATACAAGTTAATATTCATAGCTTGTGTGAGCAATTAAAGGCGTTTTTTGGCAAGCAAAAGACGGCATACGAGATCAGTGTACTGCACACATGTTCGCCGTCTTCGT	916	702	1810	2679	3127	7669
Agtr2	NM_007429.3	TAGAAGACGCACCGGGCATTCATCATTTGCTGGTTTGTTAATATTCATAGCAAGCCAGCAAATGATGAATGCTTTTTTGGCAAGCAAAAGACGGCATACGAGATACGTGTACTGCACAACTGTTCGCCGTCTTCGT	1189	547	3411	3477	2437	14456
Agtr2	NM_007429.3	TAGAAGACGCACCGGGCTCACACAAACCATTAGATAGTTAATATTCATAGCTATCTGATGGTTTGTGTGAGCTTTTTTGGCAAGCAAAAGACGGCATACGAGATGTGTGTACTGCACAACGTTTCGCCGTCTTCGT	358	21	577	1047	93	2447
Agtr2	NM_007429.3	TAGAAGACGCACCGGCAGCTTAGCTATTGGTTTGGAGTTAATATTCATAGCTCCAAACCAATGGCTAGGCTGTTTTTTGGCAAGCAAAAGACGGCATACGAGATTGCAACACACGTTGCAACTTCGCCGTCTTCGT	95	0	208	278	0	883
Agxt	NM_016702.2	TAGAAGACGCACCGGGCGGGAAGTTTGAGAATGGTTGTTAATATTCATAGCAATCATTCTCAGACTTCCCGCTTTTTTGGCAAGCAAAAGACGGCATACGAGATTGCAGTCACAACACGTACTTCGCCGTCTTCGT	360	921	215	1053	4101	912
Agxt	NM_016702.2	TAGAAGACGCACCGGGTGCTTGTGAGGAATCTCTTAGTTAATATTCATAGCTAGGAGATTCCTCGCAAGCACTTTTTTGGCAAGCAAAAGACGGCATACGAGATCACAACGTACGTACTGGTTTCGCCGTCTTCGT	466	793	309	1363	3529	1308
Agxt	NM_016702.2	TAGAAGACGCACCGGGCCAGTAAAGATGTTGATGTAGTTAATATTCATAGCTACATCAGCATCTTTGCTGGCTTTTTTGGCAAGCAAAAGACGGCATACGAGATGTCAGTCACAACACGTGTTTCGCCGTCTTCGT	1203	881	479	3517	3921	2029
Agxt	NM_016702.2	TAGAAGACGCACCGGCCTGCAGTATTGTCTTAAGAAGTTAATATTCATAGCTTCTTAGGACAATGCTGCAGGTTTTTTGGCAAGCAAAAGACGGCATACGAGATACCAGTCACAACACGTTGTTCGCCGTCTTCGT	1623	2805	1927	4745	12487	8166
Agxt	NM_016702.2	TAGAAGACGCACCGGCCTATCTACATGGACTAACAAGTTAATATTCATAGCTTGTTGGTCCATGTAGATAGGTTTTTTGGCAAGCAAAAGACGGCATACGAGATCACAGTCACAACACGTCATTCGCCGTCTTCGT	1651	3235	4488	4826	14401	19020
Agxt	NM_016702.2	TAGAAGACGCACCGGAGACCAGAGTAATTCATCATAGTTAATATTCATAGCTATGATGAATTACTCTGGTCTTTTTTTGGCAAGCAAAAGACGGCATACGAGATCACAGTCACAACACCAGTTTCGCCGTCTTCGT	1040	295	1431	3042	1311	6063
Agxt2	NM_001031851.1	TAGAAGACGCACCGGCCTGTGTACAGAGATGAATTTGTTAATATTCATAGCAAGTTCATCTCTGTACACAGGTTTTTTGGCAAGCAAAAGACGGCATACGAGATTGCAGTACACCATGACCATTCGCCGTCTTCGT	584	1066	0	1707	4745	0
Agxt2	NM_001031851.1	TAGAAGACGCACCGGCCATGAGCTTAAAGAACGTTTGTTAATATTCATAGCAGACGTTCTTTAGGCTCATGGTTTTTTGGCAAGCAAAAGACGGCATACGAGATCACAGTACACCATGACACTTCGCCGTCTTCGT	282	421	0	824	1873	0
Agxt2	NM_001031851.1	TAGAAGACGCACCGGCGTCTCACTTGTGTATAGAGAGTTAATATTCATAGCTCTCTGTACACAGGTGAGACGTTTTTTGGCAAGCAAAAGACGGCATACGAGATGTCACATGTGCAACCAACTTCGCCGTCTTCGT	175	0	0	513	0	0
Agxt2	NM_001031851.1	TAGAAGACGCACCGGGCTGTGTTTGAGGTGATTGAGGTTAATATTCATAGCTTCAATCACCTCAAGCACAGCTTTTTTGGCAAGCAAAAGACGGCATACGAGATTGCAGTACACCATGTGGTTTCGCCGTCTTCGT	711	1294	494	2079	5759	2092
Agxt2	NM_001031851.1	TAGAAGACGCACCGGCCTGACAAATGTCGGAATTTAGTTAATATTCATAGCTAGATTCCGACATTTGTCAGGTTTTTTGGCAAGCAAAAGACGGCATACGAGATACCAGTACACCATGACGTTTCGCCGTCTTCGT	1106	465	1613	3233	2069	6836
Agxt2	NM_001031851.1	TAGAAGACGCACCGGCGGGACGAATTTGATATTGTTGTTAATATTCATAGCAACGATATCAAATTCGTCCCGTTTTTTGGCAAGCAAAAGACGGCATACGAGATGTCAGTACACCATGACTGTTCGCCGTCTTCGT	356	0	299	1040	0	1268
Agxt2l1	NM_027907.1	TAGAAGACGCACCGGCACGACAACATTATTGAGTTTGTTAATATTCATAGCAAACTCAATGATGTTGTCGTGTTTTTTGGCAAGCAAAAGACGGCATACGAGATACCAGTCACAACACACGTTTCGCCGTCTTCGT	435	0	0	1273	0	0
Agxt2l1	NM_027907.1	TAGAAGACGCACCGGCCTAAGGAAATATAAGTGGAAGTTAATATTCATAGCTTCCACTTGTATTTCCTTAGGTTTTTTGGCAAGCAAAAGACGGCATACGAGATTGCAGTCACAACACCATGTTCGCCGTCTTCGT	512	1845	293	1497	8211	1242
Agxt2l1	NM_027907.1	TAGAAGACGCACCGGGCCATGTTTGAAATTAGAGAAGTTAATATTCATAGCTTCTCTAATTTCAAACATGGCTTTTTTGGCAAGCAAAAGACGGCATACGAGATACCAGTCACAACACCACATTCGCCGTCTTCGT	664	1086	840	1942	4833	3560
Agxt2l1	NM_027907.1	TAGAAGACGCACCGGGCCGTGAAATAGATGGAATTAGTTAATATTCATAGCTAATTCCATCTGTTTCGCGGCTTTTTTGGCAAGCAAAAGACGGCATACGAGATGTCAGTCACAACACCAACTTCGCCGTCTTCGT	427	187	223	1249	832	944
Agxt2l1	NM_027907.1	TAGAAGACGCACCGGCGCGAAACAGATGGAATTATTGTTAATATTCATAGCAGTAATTCCATCTGTTTCGCGTTTTTTGGCAAGCAAAAGACGGCATACGAGATTGCAGTCACAACACACCATTCGCCGTCTTCGT	1545	556	2018	4516	2475	8552
Agxt2l1	NM_027907.1	TAGAAGACGCACCGGCCTTGTGTGAGGAAGTTCTTAGTTAATATTCATAGCTAGGAACTTCCTCACGCAAGGTTTTTTGGCAAGCAAAAGACGGCATACGAGATCACACAACCACAGTCAGTTTCGCCGTCTTCGT	684	332	1281	2001	1478	5428
Ahcy	NM_016661.2	TAGAAGACGCACCGGGCTCTGGATATAGTTGAGAATGTTAATATTCATAGCATTCTCAGCTATATCCAGAGCTTTTTTGGCAAGCAAAAGACGGCATACGAGATTGGTCAGTTGTGACCACATTCGCCGTCTTCGT	488	1456	0	1426	6483	1
Ahcy	NM_016661.2	TAGAAGACGCACCGGCGGTGGAGAAAGTGAATATTAGTTAATATTCATAGCTGATGTTCACTTTCTCCACCGTTTTTTGGCAAGCAAAAGACGGCATACGAGATTGGTCAGTTGTGACGTTGTTCGCCGTCTTCGT	564	0	0	1649	0	1
Ahcy	NM_016661.2	TAGAAGACGCACCGGCCTGCCATTAATGTCAATGATGTTAATATTCATAGCATCGTTGACATTGATGGCAGGTTTTTTGGCAAGCAAAAGACGGCATACGAGATCAGTCAGTTGTGACCAACTTCGCCGTCTTCGT	188	0	0	549	0	1
Ahcy	NM_016661.2	TAGAAGACGCACCGGCCGAGTCATTATCACTGAGATGTTAATATTCATAGCATCTCGGTGATGATGACTCGGTTTTTTGGCAAGCAAAAGACGGCATACGAGATACGTCAGTTGTGACCAGTTTCGCCGTCTTCGT	970	1171	752	2837	5213	3186
AHCY	NM_016661.2	TAGAAGACGCACCGGCGGGTCATAGATGTGATGATTGTTAATATTCATAGCAATCATCACATCTGTGGCCCGTTTTTTGGCAAGCAAAAGACGGCATACGAGATCAGTCAACGTACCATGCATTCGCCGTCTTCGT	853	1459	1348	2494	6494	5711
AHCY	NM_016661.2	TAGAAGACGCACCGGCTGAGGTTGGATGTTGTTAGTGTTAATATTCATAGCACTAGCAACATCCAGCCTCAGTTTTTTGGCAAGCAAAAGACGGCATACGAGATTGCACATGACACTGACACTTCGCCGTCTTCGT	831	1731	3030	2430	7706	12842
AHR	NM_013464.4	TAGAAGACGCACCGGGCTTCTTTGATGTTGCATTAAGTTAATATTCATAGCTTAATGCAACATCAAAGAAGCTTTTTTGGCAAGCAAAAGACGGCATACGAGATACGTGTCACATGTGCAGTTTCGCCGTCTTCGT	418	921	0	1223	4098	0
Ahr	NM_013464.4	TAGAAGACGCACCGGGCTGGATAATTCATTTGGTTTGTTAATATTCATAGCAAACCAGATGAATTATCCAGCTTTTTTGGCAAGCAAAAGACGGCATACGAGATCAGTCAACACCACAACCATTCGCCGTCTTCGT	233	313	0	681	1393	0
Ahr	NM_013464.4	TAGAAGACGCACCGGGCCAGGATGAAATTCATTTAGGTTAATATTCATAGCCTGAATGAATTTCATCCTGGCTTTTTTGGCAAGCAAAAGACGGCATACGAGATACCAACACCAGTTGCAGTTTCGCCGTCTTCGT	320	0	0	937	0	0
Ahr	NM_013464.4	TAGAAGACGCACCGGGCACGCTTGATTTATAGAAATGTTAATATTCATAGCATTTCTGTAAATCAAGCGTGCTTTTTTGGCAAGCAAAAGACGGCATACGAGATTGGTCAACACCACAACACTTCGCCGTCTTCGT	646	757	10	1890	3368	41
Ahr	NM_013464.4	TAGAAGACGCACCGGGCGCTGAAACATGAGTAAATTGTTAATATTCATAGCAATTTGCTCATGTTTCAGCGCTTTTTTGGCAAGCAAAAGACGGCATACGAGATCAGTCAACACCACATGGTTTCGCCGTCTTCGT	346	0	1270	1011	1	5381
Ahr	NM_013464.4	TAGAAGACGCACCGGGCTCAGGAATTTCCCTATAAAGTTAATATTCATAGCTTTGTAGGGAAATTCCTGAGCTTTTTTGGCAAGCAAAAGACGGCATACGAGATACGTCAACACCACAACTGTTCGCCGTCTTCGT	642	0	265	1876	0	1125
Ahsg	NM_013465.1	TAGAAGACGCACCGGGCCGTGGATTACCTTAATAATGTTAATATTCATAGCATTATTGAGGTAGTCCACGGCTTTTTTGGCAAGCAAAAGACGGCATACGAGATGTGTACACACTGCACAACTTCGCCGTCTTCGT	136	0	0	397	1	0
Ahsg	NM_013465.1	TAGAAGACGCACCGGGCCTTCAACACATAGAATAATGTTAATATTCATAGCATTATTCTGTGTGTTGAAGGCTTTTTTGGCAAGCAAAAGACGGCATACGAGATACGTACACACTGCAACGTTTCGCCGTCTTCGT	669	0	0	1957	0	0
Ahsg	NM_013465.1	TAGAAGACGCACCGGGTCTTGAATCAGATCGATAAAGTTAATATTCATAGCTTTGTCGATCTGATTCAAGACTTTTTTGGCAAGCAAAAGACGGCATACGAGATTGGTACACACTGCAACCATTCGCCGTCTTCGT	640	1095	247	1872	4876	1046
Ahsg	NM_013465.1	TAGAAGACGCACCGGGTGGCTTGTCTACTGATAAAGGTTAATATTCATAGCCTTTGTCAGTGGACAAGCCACTTTTTTGGCAAGCAAAAGACGGCATACGAGATACCACACATGACTGCATGTTCGCCGTCTTCGT	406	1	1576	1186	4	6681
Ahsg	NM_013465.1	TAGAAGACGCACCGGGCTGCCTTTAACACATAGAATGTTAATATTCATAGCATTCTGTGTGTTGAAGGCAGCTTTTTTGGCAAGCAAAAGACGGCATACGAGATTGGTACACACTGCACATGTTCGCCGTCTTCGT	376	0	635	1098	0	2691
Ahsg	NM_013465.1	TAGAAGACGCACCGGGCAGAGAGGTAATGGTTAAATGTTAATATTCATAGCATTTGACCATTACCTCTCTGCTTTTTTGGCAAGCAAAAGACGGCATACGAGATACGTACACACTGCACACATTCGCCGTCTTCGT	374	0	192	1094	0	812
Aicda	NM_009645.2	TAGAAGACGCACCGGCATGACCTTCAAAGACTATTTGTTAATATTCATAGCAAATAGTCTTTGAAGGTCATGTTTTTTGGCAAGCAAAAGACGGCATACGAGATCACAGTGTACGTCACAACTTCGCCGTCTTCGT	526	451	6	1537	2008	24
Aicda	NM_009645.2	TAGAAGACGCACCGGGCGAGATGTATTTCGTATGTTGTTAATATTCATAGCAACATACGAAATGCATCTCGCTTTTTTGGCAAGCAAAAGACGGCATACGAGATTGCAGTGTACGTCACACATTCGCCGTCTTCGT	779	925	1065	2279	4116	4515
Aicda	NM_009645.2	TAGAAGACGCACCGGGAAGTTGATGACTTGTGAGATGTTAATATTCATAGCATCTCGCAAGTCATCGACTTCTTTTTTGGCAAGCAAAAGACGGCATACGAGATGTCAGTGTACGTCACATGTTCGCCGTCTTCGT	933	345	417	2728	1537	1769
Aicda	NM_009645.2	TAGAAGACGCACCGGCGTCCCTTAAACATTAGTAATGTTAATATTCATAGCATTACTGATGTTTAAGGGACGTTTTTTGGCAAGCAAAAGACGGCATACGAGATACCAGTGTACGTCACAGTTTCGCCGTCTTCGT	921	387	780	2692	1724	3305
Aicda	NM_009645.2	TAGAAGACGCACCGGGCAACCTCTTGGAATGTCATAGTTAATATTCATAGCTGTGACATTCCAGGAGGTTGCTTTTTTGGCAAGCAAAAGACGGCATACGAGATACCAACGTTGACGTCACATTCGCCGTCTTCGT	755	0	1757	2207	0	7444
Aicda	NM_009645.2	TAGAAGACGCACCGGCACGTGGAATTGTTGTTTCTAGTTAATATTCATAGCTAGGAACAACAATTCCACGTGTTTTTTGGCAAGCAAAAGACGGCATACGAGATTGCAGTGTACGTCAACGTTTCGCCGTCTTCGT	588	0	1748	1719	2	7406
Aifm1	NM_012019.2	TAGAAGACGCACCGGCTCTTCAACATTCATGAAGATGTTAATATTCATAGCATCTTCATGAATGTTGAAGAGTTTTTTGGCAAGCAAAAGACGGCATACGAGATACCAGTGTTGCAACTGCATTCGCCGTCTTCGT	1055	1898	0	3084	8450	0
Aifm1	NM_012019.2	TAGAAGACGCACCGGCGTCTTTAACCGAATGTCAATGTTAATATTCATAGCATTGGCATTCGGTTAAAGACGTTTTTTGGCAAGCAAAAGACGGCATACGAGATACCAGTGTTGCAACACTGTTCGCCGTCTTCGT	932	6	0	2726	26	2
Aifm1	NM_012019.2	TAGAAGACGCACCGGCCTTCCTCAATATCTCAGTAAGTTAATATTCATAGCTTGCTGAGGTATTGAGGAAGGTTTTTTGGCAAGCAAAAGACGGCATACGAGATTGCAGTGTTGCAACACACTTCGCCGTCTTCGT	428	0	0	1252	0	0
Aifm1	NM_012019.2	TAGAAGACGCACCGGCCCAATTGTGGAATACATAAGGTTAATATTCATAGCCTTGTGTATTCCACGATTGGGTTTTTTGGCAAGCAAAAGACGGCATACGAGATGTCACAACTGACCAACGTTTCGCCGTCTTCGT	507	675	707	1483	3006	2995
Aifm1	NM_012019.2	TAGAAGACGCACCGGCGTGGAATACACAAGTACTTTGTTAATATTCATAGCAAAGTGCTTGTGTATTCCACGTTTTTTGGCAAGCAAAAGACGGCATACGAGATCACAGTGTTGCAACACCATTCGCCGTCTTCGT	1248	531	2255	3650	2366	9555
Aifm1	NM_012019.2	TAGAAGACGCACCGGCGGTGGTAGGTTACTTATTAAGTTAATATTCATAGCTTAATGAGTAACCTGCCACCGTTTTTTGGCAAGCAAAAGACGGCATACGAGATCACAGTGTTGCAACTGGTTTCGCCGTCTTCGT	407	0	112	1189	1	476
Aire	NM_009646.1	TAGAAGACGCACCGGCCGAGATACCACCTTTCTCTTGTTAATATTCATAGCAAGAGAAGGGTGGTGTCTCGGTTTTTTGGCAAGCAAAAGACGGCATACGAGATCACAGTGTACCAGTCAACTTCGCCGTCTTCGT	433	0	0	1265	0	0
Aire	NM_009646.1	TAGAAGACGCACCGGCATCGGATGAGGTACTTTGTTGTTAATATTCATAGCAACAGAGTGCCTCATCCGATGTTTTTTGGCAAGCAAAAGACGGCATACGAGATACCAGTGTACCAGTCAGTTTCGCCGTCTTCGT	1480	3480	13	4328	15493	53
Aire	NM_009646.1	TAGAAGACGCACCGGCCAGTGGCAATTTGAAGAATAGTTAATATTCATAGCTGTTCTTCAAATTGCCACTGGTTTTTTGGCAAGCAAAAGACGGCATACGAGATTGCAGTGTACCAGTCACATTCGCCGTCTTCGT	529	987	504	1548	4394	2138
Aire	NM_009646.1	TAGAAGACGCACCGGCCTGGAATTAAAGTCATTTCTGTTAATATTCATAGCAGAAGTGACTTTAATTCCAGGTTTTTTGGCAAGCAAAAGACGGCATACGAGATACCACACAACTGGTGTTGTTCGCCGTCTTCGT	393	1300	1650	1150	5786	6994
Aire	NM_009646.1	TAGAAGACGCACCGGTGAGCACTTATTTGACGGTATGTTAATATTCATAGCATGCCGTCAAATGAGTGCTCATTTTTTGGCAAGCAAAAGACGGCATACGAGATTGCAGTGTACCAGTACGTTTCGCCGTCTTCGT	1073	1348	1795	3138	5999	7606
Aire	NM_009646.1	TAGAAGACGCACCGGACCTTCTTCTTGGAAATGGAAGTTAATATTCATAGCTTCCGTTTCCAAGAGGAAGGTTTTTTTGGCAAGCAAAAGACGGCATACGAGATGTCAGTGTACCAGTCATGTTCGCCGTCTTCGT	949	0	1880	2775	0	7966
Ak1	NM_021515.2	TAGAAGACGCACCGGGCGGCTGGAGATTTATTATAAGTTAATATTCATAGCTTGTAATAAGTCTCCAGCCGCTTTTTTGGCAAGCAAAAGACGGCATACGAGATGTGTGTACCAACCATGTGTTCGCCGTCTTCGT	208	1	0	607	3	1
Ak1	NM_021515.2	TAGAAGACGCACCGGACTTATTACAATGCCACAGAAGTTAATATTCATAGCTTCTGTGGCATTGTAATAAGTTTTTTTGGCAAGCAAAAGACGGCATACGAGATACGTGTACCAACACGTGTTTCGCCGTCTTCGT	341	0	0	996	0	0
Ak1	NM_021515.2	TAGAAGACGCACCGGGCTGAAGAAGGCTAAGATTATGTTAATATTCATAGCATGATCTTGGCCTTCTTCAGCTTTTTTGGCAAGCAAAAGACGGCATACGAGATTGGTGTACCAACCATGCATTCGCCGTCTTCGT	814	598	8	2381	2662	36
Ak1	NM_021515.2	TAGAAGACGCACCGGCGAGATGCTATGTTAGTCAAAGTTAATATTCATAGCTTTGGCTAACATAGCATCTCGTTTTTTGGCAAGCAAAAGACGGCATACGAGATACGTGTACCAACCATGGTTTCGCCGTCTTCGT	883	364	270	2582	1622	1143
Ak1	NM_021515.2	TAGAAGACGCACCGGCCAAGGAGGGTTGGGATTGTTGTTAATATTCATAGCAGCAATCCTAACCCTCCTTGGTTTTTTGGCAAGCAAAAGACGGCATACGAGATACCAACCAGTCAACTGGTTTCGCCGTCTTCGT	469	6	486	1371	26	2060
Ak1	NM_021515.2	TAGAAGACGCACCGGGAGGTGAAATAGGGAGAAGAGGTTAATATTCATAGCTTCTTCTCCCTGTTTCACCTCTTTTTTGGCAAGCAAAAGACGGCATACGAGATCAGTGTACCAACCATGACTTCGCCGTCTTCGT	288	0	485	843	0	2057
Ak2	NM_016895.3	TAGAAGACGCACCGGCTTCTCCAAAGCTACATCTTAGTTAATATTCATAGCTAGGATGTGGCTTTGGAGAAGTTTTTTGGCAAGCAAAAGACGGCATACGAGATGTGTGTACACACTGTGTGTTCGCCGTCTTCGT	166	985	0	484	4384	1
Ak2	NM_016895.3	TAGAAGACGCACCGGGAAACTGGTGAGTGATGAAATGTTAATATTCATAGCATTTCGTCACTCACCAGTTTCTTTTTTGGCAAGCAAAAGACGGCATACGAGATCAGTGTACACACTGTGACTTCGCCGTCTTCGT	170	372	0	496	1656	0
Ak2	NM_016895.3	TAGAAGACGCACCGGGCAGACTATCTCTCTTGGAATGTTAATATTCATAGCATTCCAGGAGAGATGGTCTGCTTTTTTGGCAAGCAAAAGACGGCATACGAGATCACAACCACAGTCAACCATTCGCCGTCTTCGT	528	1042	343	1543	4637	1452
AK2	NM_016895.3	TAGAAGACGCACCGGGACCTTATGGAGAAGAGGAAGGTTAATATTCATAGCTTTCCTCTTCTCCATGAGGTCTTTTTTGGCAAGCAAAAGACGGCATACGAGATACGTGTGTGTTGCATGTGTTCGCCGTCTTCGT	963	3079	1046	2815	13707	4434
AK2	NM_016895.3	TAGAAGACGCACCGGGACCTTATGGAGAAGAGGAAGGTTAATATTCATAGCTTTCCTCTTCTCCATGAGGTCTTTTTTGGCAAGCAAAAGACGGCATACGAGATTGGTGTGTGTTGACGTACTTCGCCGTCTTCGT	445	895	464	1302	3986	1967
Ak2	NM_016895.3	TAGAAGACGCACCGGGTCATTGAGTTCAGCATTCAAGTTAATATTCATAGCTTGGATGCTGAACTCAATGACTTTTTTGGCAAGCAAAAGACGGCATACGAGATTGGTGTACACACTGTGCATTCGCCGTCTTCGT	1054	194	755	3082	862	3199
Ak3	NM_021299.1	TAGAAGACGCACCGGCGTGCTCTTTGAGGTTATTAAGTTAATATTCATAGCTTAATGACCTCAAAGGGCACGTTTTTTGGCAAGCAAAAGACGGCATACGAGATGTGTGTACCACAGTGTTGTTCGCCGTCTTCGT	401	474	0	1172	2112	2
Ak3	NM_021299.1	TAGAAGACGCACCGGCCTGGATAAAGTTTATCAGATGTTAATATTCATAGCATCTGATAAACTTTATCCAGGTTTTTTGGCAAGCAAAAGACGGCATACGAGATGTGTGTACCACAGTCACATTCGCCGTCTTCGT	982	2856	1536	2872	12715	6508
Ak3	NM_021299.1	TAGAAGACGCACCGGGCCAAGACTTTCATTGATCAAGTTAATATTCATAGCTTGGTCAATGAAAGTCTTGGCTTTTTTGGCAAGCAAAAGACGGCATACGAGATCAGTGTACCACAGTGTACTTCGCCGTCTTCGT	1048	1045	674	3064	4650	2858
Ak3	NM_021299.1	TAGAAGACGCACCGGAGACGAAAGTTCCAGAAATTAGTTAATATTCATAGCTAGTTTCTGGAACTTTCGTCTTTTTTTGGCAAGCAAAAGACGGCATACGAGATTGGTGTACCACAGTCAGTTTCGCCGTCTTCGT	1253	1200	1293	3662	5343	5481
Ak3	NM_021299.1	TAGAAGACGCACCGGCTGTGGATGTGTAATTGGAAAGTTAATATTCATAGCTTTCCAATTGCACGTCCACAGTTTTTTGGCAAGCAAAAGACGGCATACGAGATGTCACAACCATGCAGTTGTTCGCCGTCTTCGT	485	575	773	1419	2559	3278
Ak3	NM_021299.1	TAGAAGACGCACCGGGTCACGCATCACTAAACATTTGTTAATATTCATAGCAAGTGTTTGGTGATGCGTGACTTTTTTGGCAAGCAAAAGACGGCATACGAGATACGTGTACCACAGTCAACTTCGCCGTCTTCGT	280	0	193	819	1	820
Ak5	NM_001081277.1	TAGAAGACGCACCGGCGGTGCCAAGAGTATTGCTAAGTTAATATTCATAGCTTGGCAATGCTCTTGGCACCGTTTTTTGGCAAGCAAAAGACGGCATACGAGATGTGTGTACACACACCAACTTCGCCGTCTTCGT	108	0	0	315	0	1
Ak5	NM_001081277.1	TAGAAGACGCACCGGCACCCGTAACATCTTTCGTTTGTTAATATTCATAGCAAGCGAAAGGTGTTACGGGTGTTTTTTGGCAAGCAAAAGACGGCATACGAGATGTCAACCAACGTGTGTACTTCGCCGTCTTCGT	900	1730	659	2632	7702	2793
Ak5	NM_001081277.1	TAGAAGACGCACCGGACCATGATTAACCGCTTTCTTGTTAATATTCATAGCAAGAAGGCGGTTAGTCATGGTTTTTTTGGCAAGCAAAAGACGGCATACGAGATCAGTGTACACACACCAGTTTCGCCGTCTTCGT	821	2661	1457	2399	11847	6173
Ak5	NM_001081277.1	TAGAAGACGCACCGGCAAACTGATCCGTGATATCATGTTAATATTCATAGCATGATGTCACGGATCAGTTTGTTTTTTGGCAAGCAAAAGACGGCATACGAGATACGTGTACACACACCACATTCGCCGTCTTCGT	361	5	16	1055	23	66
Ak5	NM_001081277.1	TAGAAGACGCACCGGCCTGGGCAACACTAAGGGTTTGTTAATATTCATAGCAAGCCCTTGGTGTTGCCCAGGTTTTTTGGCAAGCAAAAGACGGCATACGAGATTGGTGTACACACACCATGTTCGCCGTCTTCGT	182	224	946	532	995	4007
Ak5	NM_001081277.1	TAGAAGACGCACCGGCCTCAGAGTTAGAAAGAAGTAGTTAATATTCATAGCTGCTTCTTTCTGACTCTGAGGTTTTTTGGCAAGCAAAAGACGGCATACGAGATACGTGTACACACACACGTTTCGCCGTCTTCGT	703	324	1416	2054	1441	5999
Ak7	XM_994344.1	TAGAAGACGCACCGGGCCAGGATTCTAGTCATTTAGGTTAATATTCATAGCCTAAGTGGCTAGAATCCTGGCTTTTTTGGCAAGCAAAAGACGGCATACGAGATACCAACGTCACACAGTTGTTCGCCGTCTTCGT	666	1488	0	1946	6623	0
Ak7	XM_994344.1	TAGAAGACGCACCGGGAGGCACACTTGTATTGCTTAGTTAATATTCATAGCTGAGCAATGCAAGTGTGCCTCTTTTTTGGCAAGCAAAAGACGGCATACGAGATCACAACGTCACACACAGTTTCGCCGTCTTCGT	299	0	0	873	0	0
Ak7	XM_994344.1	TAGAAGACGCACCGGCACTGCAGTGAATAATTGCTAGTTAATATTCATAGCTAGCAGTTATTCACTGCAGTGTTTTTTGGCAAGCAAAAGACGGCATACGAGATGTCAACGTCACACACAACTTCGCCGTCTTCGT	580	628	326	1695	2797	1381
Ak7	XM_994344.1	TAGAAGACGCACCGGGCTCACAGATCAATGGTTTATGTTAATATTCATAGCGTAAACCATTGATCTGTGAGCTTTTTTGGCAAGCAAAAGACGGCATACGAGATACCAACGTCACACACACATTCGCCGTCTTCGT	704	942	1131	2059	4192	4794
Ak7	XM_994344.1	TAGAAGACGCACCGGCAGTTTCCGTATTGAATGAAGGTTAATATTCATAGCCTTCATTCAATGCGGAGACTGTTTTTTGGCAAGCAAAAGACGGCATACGAGATTGCAACGTCACACACATGTTCGCCGTCTTCGT	1240	1511	2011	3625	6726	8521
Akap1	NM_001042541.1	TAGAAGACGCACCGGCCCAGTGGGAATCATGGTTATGTTAATATTCATAGCATAACCGTGATTTCCACTGGGTTTTTTGGCAAGCAAAAGACGGCATACGAGATTGGTACTGTGTGCACATGTTCGCCGTCTTCGT	832	2579	336	2432	11481	1422
Akap1	NM_001042541.1	TAGAAGACGCACCGGGAGGACTTGTGTGTTCTTTCGGTTAATATTCATAGCTGAAAGAACACACAGGTCCTCTTTTTTGGCAAGCAAAAGACGGCATACGAGATACCAACGTCATGGTACGTTTCGCCGTCTTCGT	620	699	372	1814	3112	1578
Akap1	NM_001042541.1	TAGAAGACGCACCGGCTACGTGGATTATGGTGGATGGTTAATATTCATAGCTATCCACCATAGTCCACGTAGTTTTTTGGCAAGCAAAAGACGGCATACGAGATTGGTACTGTGTGCAACCATTCGCCGTCTTCGT	974	771	1060	2848	3432	4493
Akap1	NM_001042541.1	TAGAAGACGCACCGGGCTTCTTATGAGGAGACTAATGTTAATATTCATAGCATTGGTCTCCTCATAGGAAGCTTTTTTGGCAAGCAAAAGACGGCATACGAGATACGTACTGTGTGCAACGTTTCGCCGTCTTCGT	949	585	1641	2774	2606	6955
Akap1	NM_001042541.1	TAGAAGACGCACCGGGCCTGGTTGTAATTTGTAATCGTTAATATTCATAGCGGTTACAAATTACAACCAGGCTTTTTTGGCAAGCAAAAGACGGCATACGAGATTGCAACGTCATGGTCATGTTCGCCGTCTTCGT	370	0	1213	1083	0	5140
Akap1	NM_001042541.1	TAGAAGACGCACCGGCGGCAAATTAGGTTTGACTTTGTTAATATTCATAGCAAAGTCAGACCTAATTTGCCGTTTTTTGGCAAGCAAAAGACGGCATACGAGATGTGTACTGTGTGCACAACTTCGCCGTCTTCGT	87	0	434	253	0	1838
Akap10	NM_019921.2	TAGAAGACGCACCGGCGGCGGAAAGTGGAAGGTGAAGTTAATATTCATAGCTTTACCTTTCACTTTCCGCCGTTTTTTGGCAAGCAAAAGACGGCATACGAGATACGTACTGTGTGACCATGTTCGCCGTCTTCGT	385	711	0	1125	3163	1
Akap10	NM_019921.2	TAGAAGACGCACCGGGCTATGAAGAGGTGGGTGTAAGTTAATATTCATAGCTTGCACCCACTTCTTCATAGCTTTTTTGGCAAGCAAAAGACGGCATACGAGATCAGTACTGTGTGACACGTTTCGCCGTCTTCGT	233	0	0	681	1	0
Akap10	NM_019921.2	TAGAAGACGCACCGGGCAAGAGTACTTTAGTGAGTTGTTAATATTCATAGCAACTCACTAAAGTGCTCTTGCTTTTTTGGCAAGCAAAAGACGGCATACGAGATGTGTACTGTGTGACACACTTCGCCGTCTTCGT	495	859	13	1447	3825	56
Akap10	NM_019921.2	TAGAAGACGCACCGGGCTCTCTTGTTGAAGTATATTGTTAATATTCATAGCAATATACTTCAACAGGAGAGCTTTTTTGGCAAGCAAAAGACGGCATACGAGATTGGTACTGTGTGACCAACTTCGCCGTCTTCGT	291	977	389	852	4350	1649
Akap10	NM_019921.2	TAGAAGACGCACCGGCCAAGTCATGTTGCGATTAATGTTAATATTCATAGCATTGATCGCAACATGACTTGGTTTTTTGGCAAGCAAAAGACGGCATACGAGATACGTACTGTGTGACACCATTCGCCGTCTTCGT	838	622	250	2449	2769	1061
Akap10	NM_019921.2	TAGAAGACGCACCGGGACAGTCTGAGGGTGGTTGTTGTTAATATTCATAGCAACAACCACTCTCGGACTGTCTTTTTTGGCAAGCAAAAGACGGCATACGAGATACCACATGCACATGTGCATTCGCCGTCTTCGT	708	1092	1704	2070	4862	7222
AKAP11	XM_001002157.2	TAGAAGACGCACCGGGCTGAGAAGATAGTTGTTGAAGTTAATATTCATAGCTTCAGCAACTATCTTCTCAGCTTTTTTGGCAAGCAAAAGACGGCATACGAGATGTGTGTGTGTCACACACATTCGCCGTCTTCGT	85	0	0	249	0	0
Akap11	XM_001002157.2	TAGAAGACGCACCGGGTATGGTTTGGATACTATTTAGTTAATATTCATAGCTAAATAGTATCCAAACCATACTTTTTTGGCAAGCAAAAGACGGCATACGAGATACCAGTTGACGTACGTACTTCGCCGTCTTCGT	472	868	1007	1381	3863	4266
Akap11	XM_001002157.2	TAGAAGACGCACCGGACCCGCAATTAAGGATTATTTGTTAATATTCATAGCGAATAATCCTTAATTGCGGGTTTTTTTGGCAAGCAAAAGACGGCATACGAGATTGCAGTTGACGTACGTGTTTCGCCGTCTTCGT	362	71	279	1057	318	1181
Akap11	XM_001002157.2	TAGAAGACGCACCGGAGTTTGGGCAGTGTGTTTAAAGTTAATATTCATAGCTTTAAACGCACTGCCCAAACTTTTTTTGGCAAGCAAAAGACGGCATACGAGATGTCAGTTGACGTACGTCATTCGCCGTCTTCGT	746	0	434	2180	0	1838
AKAP11	XM_001002157.2	TAGAAGACGCACCGGGTTGGTAGTTTGTTTGAGAATGTTAATATTCATAGCATTCTCAGACAAACTACCAACTTTTTTGGCAAGCAAAAGACGGCATACGAGATACGTGTGTGTCACACAACTTCGCCGTCTTCGT	166	0	279	486	0	1181
Akap12	NM_031185.2	TAGAAGACGCACCGGCCAGGAGAATACCAACATATTGTTAATATTCATAGCAATGTGTTGGTATTCTCCTGGTTTTTTGGCAAGCAAAAGACGGCATACGAGATTGGTTGGTGTGTTGACACTTCGCCGTCTTCGT	376	641	0	1098	2852	0
Akap12	NM_031185.2	TAGAAGACGCACCGGGCAGAGTCCATCCTAATAATAGTTAATATTCATAGCTATTATTGGGATGGACTCTGCTTTTTTGGCAAGCAAAAGACGGCATACGAGATCAGTTGGTGTGTTGTGGTTTCGCCGTCTTCGT	1785	1345	16	5220	5989	68
Akap12	NM_031185.2	TAGAAGACGCACCGGCGGCTTTAAGAAGGTATTTAAGTTAATATTCATAGCTTAAATACCTTCTTGAAGCCGTTTTTTGGCAAGCAAAAGACGGCATACGAGATCAGTTGGTGTGTTGACCATTCGCCGTCTTCGT	651	1068	16	1904	4754	66
Akap12	NM_031185.2	TAGAAGACGCACCGGGCCAGTGTTAAAGAAAGTGTTGTTAATATTCATAGCAACACTTTCTTTGACACTGGCTTTTTTGGCAAGCAAAAGACGGCATACGAGATACGTTGGTGTGTTGACTGTTCGCCGTCTTCGT	1042	1825	539	3046	8124	2283
Akap12	NM_031185.2	TAGAAGACGCACCGGGCCAGCTAACATTTCTTCTTTGTTAATATTCATAGCAAAGAGGAAATGTTAGCTGGCTTTTTTGGCAAGCAAAAGACGGCATACGAGATGTGTTGGTGTGTTGACGTTTCGCCGTCTTCGT	590	587	621	1724	2612	2632
Akap12	NM_031185.2	TAGAAGACGCACCGGGAGCTAGAGCTAGCTAATATTGTTAATATTCATAGCAATGTTAGCTGGCTCTAGCTCTTTTTTGGCAAGCAAAAGACGGCATACGAGATGTCAACCAGTACTGTGCATTCGCCGTCTTCGT	594	0	305	1737	2	1291
Akap13	XM_907140.3	TAGAAGACGCACCGGGCCAATCTGACTGAGAGTATAGTTAATATTCATAGCTATACTCTCGGTCAGGTTGGCTTTTTTGGCAAGCAAAAGACGGCATACGAGATACCACAGTCAACTGTGTGTTCGCCGTCTTCGT	530	679	0	1549	3021	0
Akap13	XM_907140.3	TAGAAGACGCACCGGTGAGAGTGTAGAGCGTTTAAAGTTAATATTCATAGCTTTAAGCGCTCTGCACTCTCATTTTTTGGCAAGCAAAAGACGGCATACGAGATCACACAGTCATGGTGTGTTTCGCCGTCTTCGT	668	1478	1	1954	6581	3
Akap13	XM_907140.3	TAGAAGACGCACCGGCCATGGAGAAAGCTGATATTAGTTAATATTCATAGCTAATATCGGCTTTCTCCATGGTTTTTTGGCAAGCAAAAGACGGCATACGAGATCACACAGTCAACTGTGCATTCGCCGTCTTCGT	707	901	499	2066	4011	2115
Akap13	XM_907140.3	TAGAAGACGCACCGGGTCTAAACAACAGGGATTTAAGTTAATATTCATAGCTTAAATCCCTGTTGTTTAGACTTTTTTGGCAAGCAAAAGACGGCATACGAGATTGCACAGTCAACTGTGACTTCGCCGTCTTCGT	157	277	519	460	1232	2199
Akap13	XM_907140.3	TAGAAGACGCACCGGACGTATTCCTCATTTCGTTTAGTTAATATTCATAGCTAAACGAAATGAGGAATACGTTTTTTTGGCAAGCAAAAGACGGCATACGAGATACCACAGTCATGGTGTCATTCGCCGTCTTCGT	1061	431	1010	3102	1917	4281
Akap3	NM_009650.1	TAGAAGACGCACCGGGCCTTCCCAGATAATTTATATGTTAATATTCATAGCATATAAGTTATCTGGGAAGGCTTTTTTGGCAAGCAAAAGACGGCATACGAGATCAGTACTGTGTGGTTGCATTCGCCGTCTTCGT	444	0	0	1297	0	0
Akap3	NM_009650.1	TAGAAGACGCACCGGCCAGCTAGACAATTGTATGAAGTTAATATTCATAGCTTCATACAGTTGTCTAGCTGGTTTTTTGGCAAGCAAAAGACGGCATACGAGATACCACACACAGTGTCACATTCGCCGTCTTCGT	380	0	0	1110	2	1
Akap3	NM_009650.1	TAGAAGACGCACCGGCACGCCATCTAATGCTACTTAGTTAATATTCATAGCTGAGTAGCGTTAGATGGCGTGTTTTTTGGCAAGCAAAAGACGGCATACGAGATCACACACAACTGGTCAGTTTCGCCGTCTTCGT	1032	608	164	3016	2708	693
Akap3	NM_009650.1	TAGAAGACGCACCGGGCCTTATTTCCTATGTTGGTAGTTAATATTCATAGCTACCAACATGGGAAATGAGGCTTTTTTGGCAAGCAAAAGACGGCATACGAGATACGTACTGTGTGGTTGTGTTCGCCGTCTTCGT	406	2004	852	1187	8922	3610
Akap3	NM_009650.1	TAGAAGACGCACCGGCGGCATTAAGAAGTCTTTCTTGTTAATATTCATAGCAAGAAAGACTTCTTAGTGCCGTTTTTTGGCAAGCAAAAGACGGCATACGAGATGTGTACTGTGTGGTTGGTTTCGCCGTCTTCGT	1253	2033	1607	3663	9050	6812
Akap3	NM_009650.1	TAGAAGACGCACCGGCCAACCAGTTAGACAATTGTAGTTAATATTCATAGCTACAGTTGTCTAGCTGGTTGGTTTTTTGGCAAGCAAAAGACGGCATACGAGATTGGTACTGTGTGGTTGACTTCGCCGTCTTCGT	627	413	1220	1832	1837	5170
Akap4	NM_009651.3	TAGAAGACGCACCGGGACAACAAGATTAGGACTGAAGTTAATATTCATAGCTTCGGTCCTGATCTTGTTGTCTTTTTTGGCAAGCAAAAGACGGCATACGAGATACCAGTACTGACGTGTTGTTCGCCGTCTTCGT	1578	1820	0	4614	8101	0
Akap4	NM_009651.3	TAGAAGACGCACCGGCTCATTAGAAATGCGTGGTAAGTTAATATTCATAGCTTGCCACGCATTTCTGATGAGTTTTTTGGCAAGCAAAAGACGGCATACGAGATCACAGTACTGACGTCAGTTTCGCCGTCTTCGT	352	559	153	1030	2487	650
Akap4	NM_009651.3	TAGAAGACGCACCGGCAACTAGAGAAGTTCCTTGAAGTTAATATTCATAGCTTCAGGGAGCTTCTCTAGTTGTTTTTTGGCAAGCAAAAGACGGCATACGAGATGTCAGTACTGACGTCAACTTCGCCGTCTTCGT	497	587	333	1454	2613	1413
AKAP4	NM_009651.3	TAGAAGACGCACCGGCCAGAGGTATGCTTTGGGTTTGTTAATATTCATAGCAAACCCAAGGCATACTTCTGGTTTTTTGGCAAGCAAAAGACGGCATACGAGATGTGTCAGTTGACCACATGTTCGCCGTCTTCGT	920	1183	1586	2689	5268	6720
Akap4	NM_009651.3	TAGAAGACGCACCGGCAATACCATCTGACCTAACAAGTTAATATTCATAGCTTGTTGGGTCAGATGGTATTGTTTTTTGGCAAGCAAAAGACGGCATACGAGATACCAGTACTGACGTCACATTCGCCGTCTTCGT	1433	159	1909	4190	707	8089
Akap4	NM_009651.3	TAGAAGACGCACCGGCTGCACAATTGGGATCATATTGTTAATATTCATAGCAATGTGATCCCAATTGTGCAGTTTTTTGGCAAGCAAAAGACGGCATACGAGATTGCAACGTCATGGTACCATTCGCCGTCTTCGT	1699	7	1644	4966	30	6966
Akap6	NM_198111.2	TAGAAGACGCACCGGCTGCCATGTTGACTTCTTGAAGTTAATATTCATAGCTTCAGGAAGTCAACGTGGCAGTTTTTTGGCAAGCAAAAGACGGCATACGAGATACCAACGTTGCAGTCAACTTCGCCGTCTTCGT	373	0	0	1090	0	0
Akap6	NM_198111.2	TAGAAGACGCACCGGCGCCGAGAAATAACTCTAATAGTTAATATTCATAGCTATTGGAGTTGTTTCTCGGCGTTTTTTGGCAAGCAAAAGACGGCATACGAGATCAGTTGGTGTGTACGTTGTTCGCCGTCTTCGT	1139	814	200	3329	3625	848
Akap6	NM_198111.2	TAGAAGACGCACCGGGCCTGGTCTTTGTGAAATGGTGTTAATATTCATAGCATCATTTCACAAGGACCAGGCTTTTTTGGCAAGCAAAAGACGGCATACGAGATGTGTTGGTGTGTACCAGTTTCGCCGTCTTCGT	846	1822	1802	2473	8110	7637
Akap6	NM_198111.2	TAGAAGACGCACCGGCCCTTGATTTGATTGTAGTATGTTAATATTCATAGCATACTACAATCAAATCAAGGGTTTTTTGGCAAGCAAAAGACGGCATACGAGATTGGTTGGTGTGTACGTGTTTCGCCGTCTTCGT	452	108	288	1321	479	1221
Akap6	NM_198111.2	TAGAAGACGCACCGGGCCTTTCACTACTAAATGATAGTTAATATTCATAGCTATCATTTGGTAGTGAAAGGCTTTTTTGGCAAGCAAAAGACGGCATACGAGATGTGTTGGTGTGTACGTCATTCGCCGTCTTCGT	633	472	1375	1851	2100	5828
Akap6	NM_198111.2	TAGAAGACGCACCGGCCTCAAATAAATGGAGGTGTTGTTAATATTCATAGCAACACCTCCGTTTGTTTGAGGTTTTTTGGCAAGCAAAAGACGGCATACGAGATACGTTGGTGTGTACGTACTTCGCCGTCTTCGT	469	0	1456	1372	0	6171
Akap7	NM_018747.3	TAGAAGACGCACCGGGAACTATTGTACCAGATAGATGTTAATATTCATAGCATCTATCTGGTACAATAGTTCTTTTTTGGCAAGCAAAAGACGGCATACGAGATCACAGTACTGCAACACACTTCGCCGTCTTCGT	170	246	0	498	1096	0
Akap7	NM_018747.3	TAGAAGACGCACCGGCGGCTCCTTTCATATTATCTTGTTAATATTCATAGCAAGGTAATATGAAAGGAGCCGTTTTTTGGCAAGCAAAAGACGGCATACGAGATTGCAGTACTGCAACACCATTCGCCGTCTTCGT	396	925	369	1158	4118	1564
Akap7	NM_018747.3	TAGAAGACGCACCGGCCTGGATTGTATGAACAATTTGTTAATATTCATAGCAAATTGTTCATACAATCCAGGTTTTTTGGCAAGCAAAAGACGGCATACGAGATTGCAGTACTGCAACTGGTTTCGCCGTCTTCGT	288	536	248	843	2385	1049
Akap7	NM_018747.3	TAGAAGACGCACCGGCCCTCTGCTAAGTTGTAGATTGTTAATATTCATAGCAGTCTACGACTTAGCAGAGGGTTTTTTGGCAAGCAAAAGACGGCATACGAGATTGCACATGTGCATGTGCATTCGCCGTCTTCGT	223	175	351	652	779	1489
Akap7	NM_018747.3	TAGAAGACGCACCGGCCGGAATTAAATCTTTGCAAAGTTAATATTCATAGCTTTGCAAAGATTTAATTCCGGTTTTTTGGCAAGCAAAAGACGGCATACGAGATACCAGTACTGCAACACGTTTCGCCGTCTTCGT	120	281	904	350	1249	3829
Akap7	NM_018747.3	TAGAAGACGCACCGGGACCTTTATGAAGCTGTTCAAGTTAATATTCATAGCTTGGACAGCTTCATAAAGGTCTTTTTTGGCAAGCAAAAGACGGCATACGAGATGTCAGTACTGCAACACTGTTCGCCGTCTTCGT	712	321	1332	2082	1430	5646
Akap8	NM_019774.2	TAGAAGACGCACCGGGCCTGTTCTGTATGTAAGTTTGTTAATATTCATAGCAAACTTGCATACAGAACAGGCTTTTTTGGCAAGCAAAAGACGGCATACGAGATTGGTTGGTGTGTACTGCATTCGCCGTCTTCGT	960	1503	0	2806	6691	1
Akap8	NM_019774.2	TAGAAGACGCACCGGCCAAAGATATTCCCACTGAATGTTAATATTCATAGCATTCGGTGGGAATATCTTTGGTTTTTTGGCAAGCAAAAGACGGCATACGAGATTGGTTGGTGTGTACACTGTTCGCCGTCTTCGT	496	849	1017	1450	3778	4309
Akap8	NM_019774.2	TAGAAGACGCACCGGGTGGGACACATACGATTTAACGTTAATATTCATAGCGTTGAATCGTGTGTGTCCCACTTTTTTGGCAAGCAAAAGACGGCATACGAGATCACACAACTGGTGTACCATTCGCCGTCTTCGT	664	4	1469	1941	16	6227
Akap8	NM_019774.2	TAGAAGACGCACCGGGCCCGATAAGATAGTAGAATTGTTAATATTCATAGCAATTCTACTGTCTTGTCGGGCTTTTTTGGCAAGCAAAAGACGGCATACGAGATACGTTGGTGTGTACTGGTTTCGCCGTCTTCGT	612	1	538	1788	3	2282
AKAP8	NM_019774.2	TAGAAGACGCACCGGCCAGTTGGTAAGGTTATGAAAGTTAATATTCATAGCTTTCATAACCTTGCCAGCTGGTTTTTTGGCAAGCAAAAGACGGCATACGAGATGTGTCAGTTGACCAACCATTCGCCGTCTTCGT	1436	0	722	4199	2	3059
Akap8	NM_019774.2	TAGAAGACGCACCGGCCTCTATTTGTGTAGGATTATGTTAATATTCATAGCATAATCCTGCACAAATAGAGGTTTTTTGGCAAGCAAAAGACGGCATACGAGATGTGTTGGTGTGTACACACTTCGCCGTCTTCGT	290	0	526	847	0	2231
Akap9	NM_194462.2	TAGAAGACGCACCGGCCGGTTAAATGAGTAGTTTATGTTAATATTCATAGCATAAACTGCTCATTTAACCGGTTTTTTGGCAAGCAAAAGACGGCATACGAGATCAGTACTGTGTGACCACATTCGCCGTCTTCGT	759	95	0	2220	423	0
Akap9	NM_194462.2	TAGAAGACGCACCGGGTGTGTGTTCATGCATAGTAAGTTAATATTCATAGCTTACTGTGCATGAACACACACTTTTTTGGCAAGCAAAAGACGGCATACGAGATGTCAACCAACCACAACACTTCGCCGTCTTCGT	140	0	0	409	0	1
Akap9	NM_194462.2	TAGAAGACGCACCGGGCCCAGAATTATAAGAGTATAGTTAATATTCATAGCTATACTCTTGTAATTCTGGGCTTTTTTGGCAAGCAAAAGACGGCATACGAGATACGTACTGTGTGACGTACTTCGCCGTCTTCGT	484	403	405	1414	1792	1717
Akap9	NM_194462.2	TAGAAGACGCACCGGGCCGCATAGTAGAATTGTTAAGTTAATATTCATAGCTTAACAGTTCTACTATGCGGCTTTTTTGGCAAGCAAAAGACGGCATACGAGATCAGTACTGTGTGACGTTGTTCGCCGTCTTCGT	895	678	952	2616	3017	4036
Akap9	NM_194462.2	TAGAAGACGCACCGGCGGTTAAATGAGCAGTTTATAGTTAATATTCATAGCTATAAACTGCTCATTTAACCGTTTTTTGGCAAGCAAAAGACGGCATACGAGATGTGTACTGTGTGACCAGTTTCGCCGTCTTCGT	963	435	825	2816	1936	3495
Akap9	NM_194462.2	TAGAAGACGCACCGGGTGTTCATGCACAGTAATTATGTTAATATTCATAGCATGATTACTGTGCATGAACACTTTTTTGGCAAGCAAAAGACGGCATACGAGATACCAACCAACCACAACCATTCGCCGTCTTCGT	1243	0	1626	3634	0	6891
Akr1a4	NM_021473.2	TAGAAGACGCACCGGGCTTGAAGAACTAGTAGTCTTGTTAATATTCATAGCAAGACTACTGGTTCTTCAAGCTTTTTTGGCAAGCAAAAGACGGCATACGAGATACGTCACATGGTTGGTACTTCGCCGTCTTCGT	623	522	0	1821	2324	1
Akr1a4	NM_021473.2	TAGAAGACGCACCGGCGGTATATTGTGCCTATGATTGTTAATATTCATAGCAATCATGGGCACAATATACCGTTTTTTGGCAAGCAAAAGACGGCATACGAGATACGTCACATGGTACTGACTTCGCCGTCTTCGT	519	272	0	1516	1211	0
Akr1a4	NM_021473.2	TAGAAGACGCACCGGCCCAGAGGAGATGAAATAATTGTTAATATTCATAGCAATTGTTTCATCTCCTCTGGGTTTTTTGGCAAGCAAAAGACGGCATACGAGATGTGTCACATGGTTGGTCATTCGCCGTCTTCGT	1011	844	33	2955	3758	139
Akr1a4	NM_021473.2	TAGAAGACGCACCGGCTCAGTTTCTCTTTCAGTTCTGTTAATATTCATAGCAGAACTGAAAGGGAAGCTGAGTTTTTTGGCAAGCAAAAGACGGCATACGAGATTGCACAACTGACGTACTGTTCGCCGTCTTCGT	887	917	768	2594	4082	3254
Akr1a4	NM_021473.2	TAGAAGACGCACCGGGCAGCCATTAAATATGCCTTTGTTAATATTCATAGCAAGGGCATGTTTAATGGCTGCTTTTTTGGCAAGCAAAAGACGGCATACGAGATTGGTCACATGGTTGGTGTTTCGCCGTCTTCGT	547	669	1666	1600	2977	7060
Akr1a4	NM_021473.2	TAGAAGACGCACCGGGCCGATGGAATTGTTAGATATGTTAATATTCATAGCATATCTGACAGTTCCATCGGCTTTTTTGGCAAGCAAAAGACGGCATACGAGATCAGTCACATGGTACTGTGTTCGCCGTCTTCGT	387	0	365	1132	1	1548
Akr1b10	NM_172398.3	TAGAAGACGCACCGGCGCCATATTGATTGTGCTTATGTTAATATTCATAGCATAGGCACAATCAATGTGGCGTTTTTTGGCAAGCAAAAGACGGCATACGAGATTGGTTGACGTGTGTTGCATTCGCCGTCTTCGT	1234	1357	0	3608	6042	1
Akr1b10	NM_172398.3	TAGAAGACGCACCGGGCCTGTTTGTAGCAAGTTATAGTTAATATTCATAGCTATGACTTGCTGCAAACAGGCTTTTTTGGCAAGCAAAAGACGGCATACGAGATTGGTTGACGTGTGTACTGTTCGCCGTCTTCGT	1046	758	0	3058	3373	0
Akr1b10	NM_172398.3	TAGAAGACGCACCGGCCGGATGTTTGTTAGAAATCAGTTAATATTCATAGCTGGTTTCTGACAAACATCCGGTTTTTTGGCAAGCAAAAGACGGCATACGAGATTGCACATGTGCAGTTGTGTTCGCCGTCTTCGT	415	603	2	1213	2686	7
Akr1b10	NM_172398.3	TAGAAGACGCACCGGACCTTCTCGAATATAGGAGAAGTTAATATTCATAGCTTCTCCTGTATTCGAGAAGGTTTTTTTGGCAAGCAAAAGACGGCATACGAGATCAGTTGACGTGTGTTGACTTCGCCGTCTTCGT	608	1929	957	1777	8588	4056
Akr1b10	NM_172398.3	TAGAAGACGCACCGGCAGCAGTAAATATACGTTCTTGTTAATATTCATAGCAAGAACGTATATTTACTGCTGTTTTTTGGCAAGCAAAAGACGGCATACGAGATACGTTGACGTGTGTTGGTTTCGCCGTCTTCGT	617	1437	1250	1805	6398	5297
Akr1b10	NM_172398.3	TAGAAGACGCACCGGCGCTCCTATTGACTCTTATTTGTTAATATTCATAGCAAATAGGAGTCAGTAGGAGCGTTTTTTGGCAAGCAAAAGACGGCATACGAGATGTGTTGACGTGTGTACACTTCGCCGTCTTCGT	468	0	617	1368	0	2615
Akr1b3	NM_009658.2	TAGAAGACGCACCGGCGCCTTGATGAGTTGTGCTAAGTTAATATTCATAGCTTGGCACAGCTCATCAAGGCGTTTTTTGGCAAGCAAAAGACGGCATACGAGATACGTCACAACTGTGACTGTTCGCCGTCTTCGT	410	538	0	1198	2397	0
Akr1b3	NM_009658.2	TAGAAGACGCACCGGGCAAACTAGATGGTGAGGGTTGTTAATATTCATAGCAACTCTCACCATCTGGTTTGCTTTTTTGGCAAGCAAAAGACGGCATACGAGATCAGTTGACGTGTACCAACTTCGCCGTCTTCGT	446	0	0	1304	0	0
Akr1b3	NM_009658.2	TAGAAGACGCACCGGCCCTCTTTAGATTGAGAGGGTGTTAATATTCATAGCATCCTCTCAATCTGAAGAGGGTTTTTTGGCAAGCAAAAGACGGCATACGAGATTGGTCACAACTGTGACACTTCGCCGTCTTCGT	96	282	232	282	1255	985
Akr1b3	NM_009658.2	TAGAAGACGCACCGGCCAGTGGCTAAGGTGTTTCTTGTTAATATTCATAGCAAGAAACACCTTGGCTACTGGTTTTTTGGCAAGCAAAAGACGGCATACGAGATTGCACAACTGTGACCAGTTTCGCCGTCTTCGT	769	757	871	2249	3368	3691
Akr1b3	NM_009658.2	TAGAAGACGCACCGGCCATGATAAGAGTATGGTGAAGTTAATATTCATAGCTTCACCATGCTCTTGTCATGGTTTTTTGGCAAGCAAAAGACGGCATACGAGATACGTCACAACTGTGTGCATTCGCCGTCTTCGT	1211	620	1019	3542	2759	4319
Akr1b3	NM_009658.2	TAGAAGACGCACCGGGCTGAGAATTTGAAGGTCTTTGTTAATATTCATAGCAAAGACCTTCAAGTTCTCAGCTTTTTTGGCAAGCAAAAGACGGCATACGAGATCAGTCACAACTGTGTGGTTTCGCCGTCTTCGT	751	347	713	2196	1543	3023
Akr1c18	NM_134066.2	TAGAAGACGCACCGGCCATATTGATTGTTCTCACTTGTTAATATTCATAGCAAGTGAGAACAATCAATATGGTTTTTTGGCAAGCAAAAGACGGCATACGAGATGTGTCACAACTGACACACTTCGCCGTCTTCGT	278	360	0	813	1601	0
Akr1c18	NM_134066.2	TAGAAGACGCACCGGGCTGGACTCTTAGATGCTAATGTTAATATTCATAGCATTGGCATCTGAGAGTCCAGCTTTTTTGGCAAGCAAAAGACGGCATACGAGATACCAACCATGACCACACATTCGCCGTCTTCGT	869	1320	641	2541	5878	2716
Akr1c18	NM_134066.2	TAGAAGACGCACCGGCCTGGATAGAAATCTTTGGTAGTTAATATTCATAGCTACCGAAGATTTCTGTCCAGGTTTTTTGGCAAGCAAAAGACGGCATACGAGATACGTCACAACTGACACCATTCGCCGTCTTCGT	942	1468	992	2755	6533	4206
Akr1c18	NM_134066.2	TAGAAGACGCACCGGCTTTCCATTCTTCGATGAATAGTTAATATTCATAGCTATTCATCGAAGAATGGAAAGTTTTTTGGCAAGCAAAAGACGGCATACGAGATACGTCACAACTGACTGGTTTCGCCGTCTTCGT	1095	1878	1320	3201	8359	5596
Akr1c18	NM_134066.2	TAGAAGACGCACCGGGAGGAAACTTAATTTGGACTAGTTAATATTCATAGCTAGTCCAAATTAAGTTTCCTCTTTTTTGGCAAGCAAAAGACGGCATACGAGATTGGTCACAACTGACTGCATTCGCCGTCTTCGT	1015	1230	2744	2968	5474	11628
Akr1c18	NM_134066.2	TAGAAGACGCACCGGCCTGGGAACTCAAAGATATAAGTTAATATTCATAGCTTGTATCTTTGAGTTCCCAGGTTTTTTGGCAAGCAAAAGACGGCATACGAGATTGGTCACAACTGACACTGTTCGCCGTCTTCGT	913	2	2276	2670	7	9645
Akr1c21	NM_029901.2	TAGAAGACGCACCGGGCAGGACTAACTAAGTCTATTGTTAATATTCATAGCAATGGACTTGGTTAGTCCTGCTTTTTTGGCAAGCAAAAGACGGCATACGAGATCAGTCACATGGTGTCATGTTCGCCGTCTTCGT	299	226	0	875	1006	1
Akr1c21	NM_029901.2	TAGAAGACGCACCGGGATGCTGGTTTCCATTACTTTGTTAATATTCATAGCAAAGTGATGGAAACCAGCATCTTTTTTGGCAAGCAAAAGACGGCATACGAGATTGGTCACATGGTGTACACTTCGCCGTCTTCGT	642	0	0	1877	0	0
Akr1c21	NM_029901.2	TAGAAGACGCACCGGCTGCTGCCATTTACAGATTTGGTTAATATTCATAGCCAAGTCTGTAGATGGCAGCAGTTTTTTGGCAAGCAAAAGACGGCATACGAGATGTCAACCAACCAACCACATTCGCCGTCTTCGT	581	607	173	1699	2704	733
Akr1c21	NM_029901.2	TAGAAGACGCACCGGACCCAGAATTTGTGAGAGTTTGTTAATATTCATAGCAAGCTCTCACAAGTTCTGGGTTTTTTTGGCAAGCAAAAGACGGCATACGAGATCAGTCACATGGTGTACCATTCGCCGTCTTCGT	1657	2094	2154	4844	9323	9127
Akr1c21	NM_029901.2	TAGAAGACGCACCGGCCTGAACAGAAATATGTGATAGTTAATATTCATAGCTATCGCATATTTCTGTTCAGGTTTTTTGGCAAGCAAAAGACGGCATACGAGATCACACACAGTGTCAGTACTTCGCCGTCTTCGT	442	0	858	1291	2	3637
Akr1c21	NM_029901.2	TAGAAGACGCACCGGGATATTGTATTGGTTGCCTATGTTAATATTCATAGCATAGGCAACCAATACAATATCTTTTTTGGCAAGCAAAAGACGGCATACGAGATGTGTCACATGGTGTACGTTTCGCCGTCTTCGT	1050	0	655	3070	2	2777
Akr1c6	NM_030611.3	TAGAAGACGCACCGGCATAAGTGGTTCTAGCTTTAAGTTAATATTCATAGCTTAAAGCTAGAACCACTTATGTTTTTTGGCAAGCAAAAGACGGCATACGAGATGTGTCACATGGTGTTGACTTCGCCGTCTTCGT	701	4	0	2050	18	0
Akr1c6	NM_030611.3	TAGAAGACGCACCGGGTCCTCGATGACTTGAATAAAGTTAATATTCATAGCTTTATTCAGGTCATCGAGGACTTTTTTGGCAAGCAAAAGACGGCATACGAGATACGTCACATGGTGTTGCATTCGCCGTCTTCGT	351	1349	487	1025	6003	2064
Akr1c6	NM_030611.3	TAGAAGACGCACCGGCGCCAAGAGTTTCTTTGAGAGGTTAATATTCATAGCTTCTCAGAGAAACTCTTGGCGTTTTTTGGCAAGCAAAAGACGGCATACGAGATCAGTCACATGGTGTTGGTTTCGCCGTCTTCGT	890	391	264	2602	1742	1118
Akr1c6	NM_030611.3	TAGAAGACGCACCGGGCCATATTGATTCTGTTTCTAGTTAATATTCATAGCTAGAAGCAGAATCAATATGGCTTTTTTGGCAAGCAAAAGACGGCATACGAGATACGTCACATGGTGTACTGTTCGCCGTCTTCGT	585	890	1634	1709	3962	6923
Akr1c6	NM_030611.3	TAGAAGACGCACCGGGCCAGATGTTACTGTATTGGAGTTAATATTCATAGCTCCAATGCAGTGACATCTGGCTTTTTTGGCAAGCAAAAGACGGCATACGAGATACCAACACCAGTACGTGTTTCGCCGTCTTCGT	858	703	1537	2508	3128	6512
Akr1c6	NM_030611.3	TAGAAGACGCACCGGGCAACTCTAGTTGGATTATGTGTTAATATTCATAGCACATAGTCCAACTGGAGTTGCTTTTTTGGCAAGCAAAAGACGGCATACGAGATTGGTCACATGGTGTTGTGTTCGCCGTCTTCGT	403	0	358	1177	1	1516
Akr1d1	NM_145364.1	TAGAAGACGCACCGGCACCAGAAGAGGGTATTAGATGTTAATATTCATAGCATCTGATGCCCTCTTCTGGTGTTTTTTGGCAAGCAAAAGACGGCATACGAGATTGCACAACCACATGCACATTCGCCGTCTTCGT	1250	2630	2449	3656	11706	10379
Akr1d1	NM_145364.1	TAGAAGACGCACCGGGCCCTCAAACTAGATTATATAGTTAATATTCATAGCTATGTAATCTAGTTTGAGGGCTTTTTTGGCAAGCAAAAGACGGCATACGAGATCAGTCACATGGTCAGTGTTTCGCCGTCTTCGT	714	1459	2117	2087	6494	8971
Akr1d1	NM_145364.1	TAGAAGACGCACCGGCCTAAGTGATGGGAATAACATGTTAATATTCATAGCATGTTGTTCCCATCACTTAGGTTTTTTGGCAAGCAAAAGACGGCATACGAGATTGGTCACATGGTCAGTTGTTCGCCGTCTTCGT	2261	1191	2178	6612	5304	9232
Akr1d1	NM_145364.1	TAGAAGACGCACCGGCATCCTGAATACCTATTTCATGTTAATATTCATAGCATGAAATGGGTATTCAGGATGTTTTTTGGCAAGCAAAAGACGGCATACGAGATACGTCACATGGTCACAGTTTCGCCGTCTTCGT	945	541	1029	2764	2407	4359
Akr1d1	NM_145364.1	TAGAAGACGCACCGGCCCGTATTTCATCCAGATAAAGTTAATATTCATAGCTTTGTCTGGGTGAAATACGGGTTTTTTGGCAAGCAAAAGACGGCATACGAGATACGTCACATGGTCAGTCATTCGCCGTCTTCGT	963	209	541	2815	931	2292
Akr1d1	NM_145364.1	TAGAAGACGCACCGGCCACCCTTGTTAAATGATGAAGTTAATATTCATAGCTTCGTCATTTAACAAGGGTGGTTTTTTGGCAAGCAAAAGACGGCATACGAGATGTGTCACATGGTCAGTACTTCGCCGTCTTCGT	997	1	3808	2914	3	16137
Akt1	NM_009652.2	TAGAAGACGCACCGGGCACATCAAGATAACGGATTTGTTAATATTCATAGCAAGTCCGTTATCTTGATGTGCTTTTTTGGCAAGCAAAAGACGGCATACGAGATTGGTGTCAACTGCATGACTTCGCCGTCTTCGT	379	841	313	1109	3745	1325
Akt1	NM_009652.2	TAGAAGACGCACCGGCCGCTTCTGTGGTGTGGAGATGTTAATATTCATAGCATCTCCGCACCATAGAAGCGGTTTTTTGGCAAGCAAAAGACGGCATACGAGATTGGTGTCAACTGACGTACTTCGCCGTCTTCGT	419	1289	549	1226	5738	2326
Akt1	NM_009652.2	TAGAAGACGCACCGGTGGCACCTTTATTGGTTACAAGTTAATATTCATAGCTTGTAGCCAATAAAGGTGCCATTTTTTGGCAAGCAAAAGACGGCATACGAGATGTGTGTCAACTGACGTGTTTCGCCGTCTTCGT	1520	1791	1986	4444	7973	8417
Akt1	NM_009652.2	TAGAAGACGCACCGGTCTGAGATTGACACTAGGTATGTTAATATTCATAGCATACCTGGTGTCAGTCTCAGATTTTTTGGCAAGCAAAAGACGGCATACGAGATCAGTGTCAACTGACGTCATTCGCCGTCTTCGT	779	142	946	2279	631	4009
Akt1	NM_009652.2	TAGAAGACGCACCGGCGTGTGACTATGAATGAGTTTGTTAATATTCATAGCAAACTCGTTCATGGTCACACGTTTTTTGGCAAGCAAAAGACGGCATACGAGATACGTGTCAACTGCATGTGTTCGCCGTCTTCGT	692	2	371	2022	8	1574
Akt1	NM_009652.2	TAGAAGACGCACCGGGTGAGGTTGATAGAGGAATAAGTTAATATTCATAGCTTGTTCCTCTGTCAACCTCACTTTTTTGGCAAGCAAAAGACGGCATACGAGATTGCAACCAACACTGACTGTTCGCCGTCTTCGT	958	0	513	2802	1	2173
Akt1s1	NM_026270.3	TAGAAGACGCACCGGGAAGCTGAAGTGGAAATATTAGTTAATATTCATAGCTAATATTTCCGCTTCAGCTTCTTTTTTGGCAAGCAAAAGACGGCATACGAGATACCAGTTGGTGTGTTGCATTCGCCGTCTTCGT	924	1	0	2702	3	1
Akt1s1	NM_026270.3	TAGAAGACGCACCGGCGATTGTTAGATGAGGAGAATGTTAATATTCATAGCATTCTCCTCATCTGACGATCGTTTTTTGGCAAGCAAAAGACGGCATACGAGATGTCAGTTGGTGTGTTGACTTCGCCGTCTTCGT	312	0	0	913	2	1
Akt1s1	NM_026270.3	TAGAAGACGCACCGGGACCCTAATAGGTGCTTTAAAGTTAATATTCATAGCTTTAAGGCACCTGTTAGGGTCTTTTTTGGCAAGCAAAAGACGGCATACGAGATGTCAACACACTGACGTTGTTCGCCGTCTTCGT	453	997	471	1325	4438	1995
Akt1s1	NM_026270.3	TAGAAGACGCACCGGCCTGATAATTGTATCCTGGTTGTTAATATTCATAGCAACCGGGATACAATTGTCAGGTTTTTTGGCAAGCAAAAGACGGCATACGAGATTGCAGTTGGTGTGTTGTGTTCGCCGTCTTCGT	423	841	577	1236	3743	2444
Akt1s1	NM_026270.3	TAGAAGACGCACCGGCAATACCAGTGACTTCTAGAAGTTAATATTCATAGCTTCTGGAAGTCGCTGGTATTGTTTTTTGGCAAGCAAAAGACGGCATACGAGATCACAGTTGGTGTCAGTGTTTCGCCGTCTTCGT	899	644	2049	2627	2869	8684
Akt2	NM_007434.2	TAGAAGACGCACCGGGCTCATTCTTGTGGAGGAGGTGTTAATATTCATAGCATCTCCTCCATAAGAATGAGCTTTTTTGGCAAGCAAAAGACGGCATACGAGATTGGTGTCAACACCAGTACTTCGCCGTCTTCGT	424	1098	712	1239	4888	3017
Akt2	NM_007434.2	TAGAAGACGCACCGGCTCTGGGTAATCTTATCTGTTGTTAATATTCATAGCAGCAGATAAGATTGCCCAGAGTTTTTTGGCAAGCAAAAGACGGCATACGAGATACCACAACACGTGTTGGTTTCGCCGTCTTCGT	462	551	2521	1350	2453	10682
Akt2	NM_007434.2	TAGAAGACGCACCGGCGGGCTAAAGTGACTATGAATGTTAATATTCATAGCATTCATGGTCACTTTGGCCCGTTTTTTGGCAAGCAAAAGACGGCATACGAGATCAGTGTCAACACCACAGTTTCGCCGTCTTCGT	338	0	1008	989	1	4272
Akt2	NM_007434.2	TAGAAGACGCACCGGCGACCCAACATCTTTGTTATAGTTAATATTCATAGCTATGACAAAGGTGTTGGGTCGTTTTTTGGCAAGCAAAAGACGGCATACGAGATGTGTGTCAACACCACAACTTCGCCGTCTTCGT	273	0	782	799	0	3314
Akt2	NM_007434.2	TAGAAGACGCACCGGGATGGATCTTTCGTTGGGTGTGTTAATATTCATAGCATACCCAATGAAAGATCCATCTTTTTTGGCAAGCAAAAGACGGCATACGAGATACGTGTCAACACCAGTTGTTCGCCGTCTTCGT	721	0	627	2107	0	2659
Akt2	NM_007434.2	TAGAAGACGCACCGGGCATAGATTCTTCCTTAGCATGTTAATATTCATAGCATGCTGAGGAAGAATCTATGCTTTTTTGGCAAGCAAAAGACGGCATACGAGATACGTGTCAACACCACACATTCGCCGTCTTCGT	895	0	1	2618	0	5
Akt3	NM_011785.2	TAGAAGACGCACCGGCCGTGATCTTAAGTTGGAGAGGTTAATATTCATAGCTTCTCCAACTTGAGATCACGGTTTTTTGGCAAGCAAAAGACGGCATACGAGATACGTCAACCACATGCAACTTCGCCGTCTTCGT	399	1970	626	1167	8769	2654
Akt3	NM_011785.2	TAGAAGACGCACCGGCTATGCTATGAAGATTCTGAAGTTAATATTCATAGCTTCAGAATCTTCATAGCATAGTTTTTTGGCAAGCAAAAGACGGCATACGAGATGTGTCAACCACATGCACATTCGCCGTCTTCGT	818	1909	785	2392	8497	3325
Akt3	NM_011785.2	TAGAAGACGCACCGGGCCTCACAGATTGATAATATAGTTAATATTCATAGCTATATTATCAATCTGTGAGGCTTTTTTGGCAAGCAAAAGACGGCATACGAGATCAGTCAACCACATGCATGTTCGCCGTCTTCGT	476	1610	775	1391	7167	3284
AKT3	NM_011785.2	TAGAAGACGCACCGGGCTGCTACTGTCTTATTATTAGTTAATATTCATAGCTAATAGTAAGACAGTAGCAGCTTTTTTGGCAAGCAAAAGACGGCATACGAGATCAGTGTGTGTGTTGTGCATTCGCCGTCTTCGT	542	1180	810	1585	5251	3432
Akt3	NM_011785.2	TAGAAGACGCACCGGCCTCACCATCTTTCACTCATAGTTAATATTCATAGCTGTGAGTGAAAGGTGGTGAGGTTTTTTGGCAAGCAAAAGACGGCATACGAGATTGCACATGCATGGTACCATTCGCCGTCTTCGT	1045	1659	1339	3055	7386	5675
AKT3	NM_011785.2	TAGAAGACGCACCGGCCTCATCTTTCTCCTTTATTAGTTAATATTCATAGCTAATGAAGGAGAAAGATGAGGTTTTTTGGCAAGCAAAAGACGGCATACGAGATCAGTCACAGTCAACGTGTTTCGCCGTCTTCGT	1658	1278	3032	4847	5687	12850
Aktip	NM_010241.1	TAGAAGACGCACCGGCCTGATGAACAGCATAATAAAGTTAATATTCATAGCTTTATTGTGCTGTTCATCAGGTTTTTTGGCAAGCAAAAGACGGCATACGAGATGTGTCAGTTGACGTACGTTTCGCCGTCTTCGT	322	402	0	942	1790	1
Aktip	NM_010241.1	TAGAAGACGCACCGGGCTGTTTGATATTCCTGTCTTGTTAATATTCATAGCAAGACGGGAATATCAAACAGCTTTTTTGGCAAGCAAAAGACGGCATACGAGATGTGTCAGTTGACGTCACATTCGCCGTCTTCGT	218	0	0	637	0	0
Aktip	NM_010241.1	TAGAAGACGCACCGGCCTTTCAGTAAAGAAGAGAAAGTTAATATTCATAGCTTTCTCTTCTTTACTGAAAGGTTTTTTGGCAAGCAAAAGACGGCATACGAGATACGTCAGTTGACGTCAACTTCGCCGTCTTCGT	142	0	0	415	0	0
Aktip	NM_010241.1	TAGAAGACGCACCGGCGCTTTGTATTAGTGTGGTTTGTTAATATTCATAGCAAACCACACTAATGCAGAGCGTTTTTTGGCAAGCAAAAGACGGCATACGAGATCAGTCAGTTGACGTCATGTTCGCCGTCTTCGT	250	0	0	730	1	1
Aktip	NM_010241.1	TAGAAGACGCACCGGGGCGGAACCATAACTATATATGTTAATATTCATAGCATATATGGTTATGGTTCCGCCTTTTTTGGCAAGCAAAAGACGGCATACGAGATCACACAGTTGCACAGTACTTCGCCGTCTTCGT	380	2	925	1112	8	3920
Aktip	NM_010241.1	TAGAAGACGCACCGGGACTCTGGCTTAGTTAAAGTTGTTAATATTCATAGCAGCTTTAACTAGGCCAGAGTCTTTTTTGGCAAGCAAAAGACGGCATACGAGATCACACACATGGTGTTGCATTCGCCGTCTTCGT	692	0	978	2023	2	4145
Alad	NM_008525.3	TAGAAGACGCACCGGTGATGAGCTATAGTGCTAAATGTTAATATTCATAGCATTTGGCACTATAGCTCATCATTTTTTGGCAAGCAAAAGACGGCATACGAGATACCAGTGTTGTGGTACCATTCGCCGTCTTCGT	1051	0	0	3072	1	0
Alad	NM_008525.3	TAGAAGACGCACCGGCAACCTCATCTATCCTATCTTGTTAATATTCATAGCAAGATGGGATAGATGAGGTTGTTTTTTGGCAAGCAAAAGACGGCATACGAGATACCAGTGTTGTGGTCATGTTCGCCGTCTTCGT	840	489	22	2456	2176	94
Alad	NM_008525.3	TAGAAGACGCACCGGGTCATGGATGTTCTTGATGATGTTAATATTCATAGCATCATCAGGAACATCCGTGACTTTTTTGGCAAGCAAAAGACGGCATACGAGATGTCAGTGTTGTGGTACACTTCGCCGTCTTCGT	810	589	350	2367	2624	1483
Alad	NM_008525.3	TAGAAGACGCACCGGGTCGGATTTGATCTTGACTAAGTTAATATTCATAGCTTGGTCAAGATCAAGTCCGACTTTTTTGGCAAGCAAAAGACGGCATACGAGATCACACATGGTTGACTGCATTCGCCGTCTTCGT	385	531	339	1127	2366	1436
Alad	NM_008525.3	TAGAAGACGCACCGGTCCTGATGATGTTCAGCTTATGTTAATATTCATAGCATAGGCTGGACATCATCAGGATTTTTTGGCAAGCAAAAGACGGCATACGAGATCACAGTGTTGTGGTACGTTTCGCCGTCTTCGT	356	0	565	1042	1	2394
Alad	NM_008525.3	TAGAAGACGCACCGGCTCCTGTTTCTATGGTTCTTTGTTAATATTCATAGCAAAGGACCGTAGAAACAGGAGTTTTTTGGCAAGCAAAAGACGGCATACGAGATTGCAGTGTTGTGGTCAACTTCGCCGTCTTCGT	385	0	455	1125	0	1930
Alas1	NM_020559.1	TAGAAGACGCACCGGCTCTGACTCAGTTATTTACAAGTTAATATTCATAGCTTGTGAATAACTGAGTCAGAGTTTTTTGGCAAGCAAAAGACGGCATACGAGATCACACAACCATGCAGTACTTCGCCGTCTTCGT	887	1657	386	2593	7377	1635
Alas1	NM_020559.1	TAGAAGACGCACCGGGCTGTGAAATTTACTCTGATTGTTAATATTCATAGCAATCAGAGTAAATTTCACAGCTTTTTTGGCAAGCAAAAGACGGCATACGAGATGTGTACCATGCAACCACATTCGCCGTCTTCGT	945	2888	707	2764	12855	2996
ALAS1	NM_020559.1	TAGAAGACGCACCGGCCAGAAAGAGTGTCTTATCTTGTTAATATTCATAGCAAGATGAGACACTCTTTCTGGTTTTTTGGCAAGCAAAAGACGGCATACGAGATACGTCAACGTCACAGTACTTCGCCGTCTTCGT	465	353	227	1360	1570	961
Alas1	NM_020559.1	TAGAAGACGCACCGGCCCAAGATAGTAGTATTTGAAGTTAATATTCATAGCTTCAAATGCTACTATCTTGGGTTTTTTGGCAAGCAAAAGACGGCATACGAGATACGTACCATGCAACCAACTTCGCCGTCTTCGT	788	328	866	2304	1460	3671
Alas1	NM_020559.1	TAGAAGACGCACCGGGATGAGTTGATGATCAGGTATGTTAATATTCATAGCATGCCTGGTCATCAACTCATCTTTTTTGGCAAGCAAAAGACGGCATACGAGATCAGTACCATGCAACCATGTTCGCCGTCTTCGT	635	423	1258	1858	1883	5331
Alas1	NM_020559.1	TAGAAGACGCACCGGCCAAGATAGTAGCATTTGAAAGTTAATATTCATAGCTTTCAAATGCTACTATCTTGGTTTTTTGGCAAGCAAAAGACGGCATACGAGATTGGTACCATGCAACCAGTTTCGCCGTCTTCGT	966	1	699	2825	6	2963
Alb	NM_009654.2	TAGAAGACGCACCGGGCCCGAAAGAAATGAATGTTTGTTAATATTCATAGCAAACATTCGTTTCTTTCGGGCTTTTTTGGCAAGCAAAAGACGGCATACGAGATACGTTGTGCATGGTCATGTTCGCCGTCTTCGT	805	1372	0	2354	6106	0
Alb	NM_009654.2	TAGAAGACGCACCGGCCTGTTGTTGAGACTTGTTAAGTTAATATTCATAGCTTAGCAAGTCTCAGCAACAGGTTTTTTGGCAAGCAAAAGACGGCATACGAGATACGTTGTGCATGGTACCATTCGCCGTCTTCGT	791	740	201	2312	3294	851
Alb	NM_009654.2	TAGAAGACGCACCGGCTGCGATAAACCATTGTTGAAGTTAATATTCATAGCTTCAACAGTGGTTTATCGCAGTTTTTTGGCAAGCAAAAGACGGCATACGAGATGTGTTGTGCATGGTACACTTCGCCGTCTTCGT	240	407	387	702	1810	1642
Alb	NM_009654.2	TAGAAGACGCACCGGCACCCTAAGGAACATAAATTTGTTAATATTCATAGCAAATTTGTGTTCCTTAGGGTGTTTTTTGGCAAGCAAAAGACGGCATACGAGATACCAACACGTGTCAGTGTTTCGCCGTCTTCGT	1716	1328	1573	5017	5911	6667
Alb	NM_009654.2	TAGAAGACGCACCGGACACATCACAACCACAATCTTGTTAATATTCATAGCAAGGTTGTGGTTGTGATGTGTTTTTTTGGCAAGCAAAAGACGGCATACGAGATTGGTTGTGCATGGTCAACTTCGCCGTCTTCGT	593	11	296	1735	47	1254
Alb	NM_009654.2	TAGAAGACGCACCGGCCACCTTTATGGGACATTATTGTTAATATTCATAGCAATAGTGTCCCATAAAGGTGGTTTTTTGGCAAGCAAAAGACGGCATACGAGATCAGTTGTGCATGGTACGTTTCGCCGTCTTCGT	710	0	273	2076	0	1156
Alcam	NM_009655.1	TAGAAGACGCACCGGGCTGGGAATTATGTTTGTGAAGTTAATATTCATAGCTTCACAGACATAGTTCCCAGCTTTTTTGGCAAGCAAAAGACGGCATACGAGATACGTTGCAGTACGTGTACTTCGCCGTCTTCGT	411	1484	0	1201	6608	0
Alcam	NM_009655.1	TAGAAGACGCACCGGCGTGGATTGTATTTAAGACATGTTAATATTCATAGCATGTCTTAAATACAATCCACGTTTTTTGGCAAGCAAAAGACGGCATACGAGATTGGTTGCAGTCATGTGTGTTCGCCGTCTTCGT	461	1342	373	1349	5972	1580
Alcam	NM_009655.1	TAGAAGACGCACCGGCCGAACAAGAAATCTTTGATAGTTAATATTCATAGCTATCAAAGATTTCTTGTTCGGTTTTTTGGCAAGCAAAAGACGGCATACGAGATTGGTTGCAGTACGTGTGTTTCGCCGTCTTCGT	1058	3928	1928	3093	17485	8172
Alcam	NM_009655.1	TAGAAGACGCACCGGCCAGCTATACATTGGATCATTGTTAATATTCATAGCAATGGTCCAATGTATAGCTGGTTTTTTGGCAAGCAAAAGACGGCATACGAGATGTGTTGCAGTACGTGTCATTCGCCGTCTTCGT	1185	1630	2256	3464	7257	9560
Alcam	NM_009655.1	TAGAAGACGCACCGGCTGAGTAGGTATGGTTCTGATGTTAATATTCATAGCATCAGAACCGTACCTGCTCAGTTTTTTGGCAAGCAAAAGACGGCATACGAGATCACACAACTGCAGTACTGTTCGCCGTCTTCGT	888	0	999	2596	0	4234
Alcam	NM_009655.1	TAGAAGACGCACCGGCCTGAGGAGAATGTAATATTAGTTAATATTCATAGCTAATGTTACATTCTCCTCAGGTTTTTTGGCAAGCAAAAGACGGCATACGAGATCAGTTGCAGTACGTGTTGTTCGCCGTCTTCGT	466	0	131	1363	1	557
Aldh18a1	NM_019698.1	TAGAAGACGCACCGGCGCCAAGAGAGTTGTAGTGGAGTTAATATTCATAGCTTCACTACAATTCTCTTGGCGTTTTTTGGCAAGCAAAAGACGGCATACGAGATGTGTGTTGCATGTGACACTTCGCCGTCTTCGT	660	1728	3	1929	7693	11
Aldh18a1	NM_019698.1	TAGAAGACGCACCGGCTCAAGTATCTTCATGAGAATGTTAATATTCATAGCATTCTCGTGAAGATACTTGAGTTTTTTGGCAAGCAAAAGACGGCATACGAGATTGGTGTTGCATGTGTGCATTCGCCGTCTTCGT	760	3190	287	2222	14199	1217
Aldh18a1	NM_019698.1	TAGAAGACGCACCGGCCCATCGTCAATACAAATGATGTTAATATTCATAGCATCGTTTGTGTTGACGATGGGTTTTTTGGCAAGCAAAAGACGGCATACGAGATACGTGTTGCATGTGTGGTTTCGCCGTCTTCGT	1273	1098	659	3723	4889	2794
Aldh18a1	NM_019698.1	TAGAAGACGCACCGGGCTAATGTTCACACTCTATTTGTTAATATTCATAGCAAATGGAGTGTGAACATTAGCTTTTTTGGCAAGCAAAAGACGGCATACGAGATACGTGTTGCATGTGACCATTCGCCGTCTTCGT	1228	1437	1650	3591	6398	6991
Aldh18a1	NM_019698.1	TAGAAGACGCACCGGCTCCTCAGTGTTTCCAACTTTGTTAATATTCATAGCAAGGTTGGAAACGCTGAGGAGTTTTTTGGCAAGCAAAAGACGGCATACGAGATTGCACAACGTGTTGACGTTTCGCCGTCTTCGT	864	1078	2333	2527	4800	9886
Aldh18a1	NM_019698.1	TAGAAGACGCACCGGCCCTTATTTGACCAGATTATTGTTAATATTCATAGCAATGATCTGGTCAAATAAGGGTTTTTTGGCAAGCAAAAGACGGCATACGAGATTGGTGTTGCATGTGACTGTTCGCCGTCTTCGT	1471	427	1869	4302	1902	7919
Aldh1a1	NM_013467.3	TAGAAGACGCACCGGCCCAGTTCTTATCTAAGAATAGTTAATATTCATAGCTATTCTTGGATAAGAACTGGGTTTTTTGGCAAGCAAAAGACGGCATACGAGATGTGTCACAACTGGTACCATTCGCCGTCTTCGT	786	1252	794	2298	5574	3363
Aldh1a1	NM_013467.3	TAGAAGACGCACCGGCGAGCTAAGAAATATGTTCTTGTTAATATTCATAGCAAGAACATATTTCTTAGCTCGTTTTTTGGCAAGCAAAAGACGGCATACGAGATACGTCACAACTGGTACACTTCGCCGTCTTCGT	923	331	449	2699	1472	1902
Aldh1a1	NM_013467.3	TAGAAGACGCACCGGCGGATTTAGGAGGTTGTATAAGTTAATATTCATAGCTTATGCAGCCTCCTAAATCCGTTTTTTGGCAAGCAAAAGACGGCATACGAGATCAGTCACAACTGGTACTGTTCGCCGTCTTCGT	545	414	684	1593	1844	2897
Aldh1a1	NM_013467.3	TAGAAGACGCACCGGCGCAATGAAGATATCTTAGAAGTTAATATTCATAGCTTCTGAGATATCTTCATTGCGTTTTTTGGCAAGCAAAAGACGGCATACGAGATCAGTCACAACTGGTTGCATTCGCCGTCTTCGT	499	994	1680	1459	4426	7121
Aldh1a1	NM_013467.3	TAGAAGACGCACCGGCTCTCAGTAGTGGCTACATATGTTAATATTCATAGCATGTGTAGCCACTGCTGAGAGTTTTTTGGCAAGCAAAAGACGGCATACGAGATGTCAACGTTGACTGACCATTCGCCGTCTTCGT	1293	350	1003	3781	1560	4251
Aldh1a1	NM_013467.3	TAGAAGACGCACCGGGCTCATGTTTATTTGGAAGATGTTAATATTCATAGCATCTTCCAAATGAACATGAGCTTTTTTGGCAAGCAAAAGACGGCATACGAGATGTGTCACAACTGGTTGGTTTCGCCGTCTTCGT	549	0	982	1605	0	4161
Aldh1a2	NM_009022.3	TAGAAGACGCACCGGGCAACTATGGAATCCTTAAATGTTAATATTCATAGCATTTAGGGATTCCATAGTTGCTTTTTTGGCAAGCAAAAGACGGCATACGAGATGTGTCACAACCATGTGTGTTCGCCGTCTTCGT	613	303	225	1793	1348	954
Aldh1a2	NM_009022.3	TAGAAGACGCACCGGCGAGATCAAGTACACTAAGATGTTAATATTCATAGCATCTTGGTGTACTTGATCTCGTTTTTTGGCAAGCAAAAGACGGCATACGAGATTGGTCACAACCATGTGCATTCGCCGTCTTCGT	412	421	1044	1205	1872	4425
ALDH1A2	NM_009022.3	TAGAAGACGCACCGGTCCTGTAGATGGAGATTATTTGTTAATATTCATAGCAAATAGTCTCCATCTACAGGATTTTTTGGCAAGCAAAAGACGGCATACGAGATTGCACAGTCAACACCAGTTTCGCCGTCTTCGT	1088	635	1812	3181	2825	7680
Aldh1a2	NM_009022.3	TAGAAGACGCACCGGGTCATTGATGACATGTGGATTGTTAATATTCATAGCAATCCGCATGTCATCAGTGACTTTTTTGGCAAGCAAAAGACGGCATACGAGATCAGTCACAACCATGTGACTTCGCCGTCTTCGT	312	0	1587	913	1	6725
Aldh1a2	NM_009022.3	TAGAAGACGCACCGGGAATCCATCTATGAGGAATTTGTTAATATTCATAGCAAATTCCTCATAGATGGATTCTTTTTTGGCAAGCAAAAGACGGCATACGAGATACGTCACAACCATGTGGTTTCGCCGTCTTCGT	840	0	442	2455	1	1875
ALDH1A2	NM_009022.3	TAGAAGACGCACCGGCCTATAGTGCACCTATGTGAAGTTAATATTCATAGCTTCACATGGGTGCACTGTAGGTTTTTTGGCAAGCAAAAGACGGCATACGAGATGTCAACACACGTGTACGTTTCGCCGTCTTCGT	753	0	3	2201	0	14
Aldh1a3	NM_053080.2	TAGAAGACGCACCGGCACCCGATCTATTGGAGTTTAGTTAATATTCATAGCTGAACTCCAGTAGATCGGGTGTTTTTTGGCAAGCAAAAGACGGCATACGAGATACCACAACACACGTTGACTTCGCCGTCTTCGT	312	962	0	913	4283	0
Aldh1a3	NM_053080.2	TAGAAGACGCACCGGGCTGAATATACAGAAGTGAAAGTTAATATTCATAGCTTTCACTTCTGTATATTCAGCTTTTTTGGCAAGCAAAAGACGGCATACGAGATTGGTCACACACACAACTGTTCGCCGTCTTCGT	932	0	0	2726	0	1
Aldh1a3	NM_053080.2	TAGAAGACGCACCGGGCAGATCAACAAGATAGTCTTGTTAATATTCATAGCAAGGCTATCTTGTTGATCTGCTTTTTTGGCAAGCAAAAGACGGCATACGAGATCAGTCACACACACATGACTTCGCCGTCTTCGT	472	1104	741	1381	4913	3141
Aldh1a3	NM_053080.2	TAGAAGACGCACCGGGACACCTGATCTATTGGAGTTGTTAATATTCATAGCAACTCCAGTAGATCGGGTGTCTTTTTTGGCAAGCAAAAGACGGCATACGAGATGTCACAACACACGTTGCATTCGCCGTCTTCGT	538	881	593	1573	3924	2514
Aldh1a3	NM_053080.2	TAGAAGACGCACCGGCGACTTGGAAGGTTGTATTAAGTTAATATTCATAGCTTAATACAGCCTTCCAGGTCGTTTTTTGGCAAGCAAAAGACGGCATACGAGATTGGTCACACACACATGCATTCGCCGTCTTCGT	1264	1217	848	3697	5417	3593
Aldh1a3	NM_053080.2	TAGAAGACGCACCGGCGAATCTAAGAGTGGAAGAAAGTTAATATTCATAGCTTTCTTCCACTCTTGGATTCGTTTTTTGGCAAGCAAAAGACGGCATACGAGATACGTCACACACACATGGTTTCGCCGTCTTCGT	520	0	496	1520	0	2100
Aldh1b1	NM_028270.4	TAGAAGACGCACCGGCCTGAGTTCCTAGTGAGGTGTGTTAATATTCATAGCACACTTCACTGGGAACTCAGGTTTTTTGGCAAGCAAAAGACGGCATACGAGATTGCAACACACGTCATGACTTCGCCGTCTTCGT	553	2186	1014	1617	9731	4296
Aldh1b1	NM_028270.4	TAGAAGACGCACCGGGCATGGTAAGATCATCCTTATGTTAATATTCATAGCATAGGGATGGTCTTACCATGCTTTTTTGGCAAGCAAAAGACGGCATACGAGATACGTCACAACCAACACGTTTCGCCGTCTTCGT	982	867	695	2870	3861	2945
Aldh1b1	NM_028270.4	TAGAAGACGCACCGGGCATGGTAAGATCATCCTTATGTTAATATTCATAGCATAGGGATGGTCTTACCATGCTTTTTTGGCAAGCAAAAGACGGCATACGAGATTGCACACAGTGTCAGTCATTCGCCGTCTTCGT	565	802	1253	1651	3569	5312
Aldh1b1	NM_028270.4	TAGAAGACGCACCGGCCCAGAGATTTGCTATAACAAGTTAATATTCATAGCTTGTTGTAGCAAATCTCTGGGTTTTTTGGCAAGCAAAAGACGGCATACGAGATTGGTCACAACCAACACCATTCGCCGTCTTCGT	1345	895	1513	3931	3983	6412
Aldh1b1	NM_028270.4	TAGAAGACGCACCGGGCTGGTCTTGTGGAATGAGATGTTAATATTCATAGCATCTCGTTCCACAAGATCAGCTTTTTTGGCAAGCAAAAGACGGCATACGAGATCAGTCACAACCAACACACTTCGCCGTCTTCGT	354	0	393	1036	1	1664
Aldh1b1	NM_028270.4	TAGAAGACGCACCGGCCCATCTCTTTGATGAGTTATGTTAATATTCATAGCATAACTCATCAGAGAGGTGGGTTTTTTGGCAAGCAAAAGACGGCATACGAGATTGGTCACAACCAACCATGTTCGCCGTCTTCGT	352	0	56	1030	1	239
Aldh1l1	NM_027406.1	TAGAAGACGCACCGGCGGGCTAATGCTATAGAATTTGTTAATATTCATAGCAAATTCTGTAGCATTGGCCCGTTTTTTGGCAAGCAAAAGACGGCATACGAGATGTCACACAGTGTGTTGTGTTCGCCGTCTTCGT	723	1280	0	2114	5700	1
Aldh1l1	NM_027406.1	TAGAAGACGCACCGGGCCAAGATTGTGATACTTCTTGTTAATATTCATAGCGAGAAGTATCACAGTCTTGGCTTTTTTGGCAAGCAAAAGACGGCATACGAGATCACACAACACGTACGTGTTTCGCCGTCTTCGT	509	855	0	1488	3808	0
ALDH1L1	NM_027406.1	TAGAAGACGCACCGGCTCATCTTCTTTGGGAATGATGTTAATATTCATAGCATCATTCCCAAAGAGGATGAGTTTTTTGGCAAGCAAAAGACGGCATACGAGATTGGTGTTGACCACAACCATTCGCCGTCTTCGT	1355	2865	2248	3961	12752	9526
Aldh1l1	NM_027406.1	TAGAAGACGCACCGGGCGGATTAAGATTGTGACTTTGTTAATATTCATAGCAAAGTCACAGTCTTGATCCGCTTTTTTGGCAAGCAAAAGACGGCATACGAGATCAGTCACAACACTGGTGTTTCGCCGTCTTCGT	720	381	302	2105	1695	1280
Aldh1l1	NM_027406.1	TAGAAGACGCACCGGCGAGAGTGAGTGTGTTATTAAGTTAATATTCATAGCTTAATGACACACTCGCTCTCGTTTTTTGGCAAGCAAAAGACGGCATACGAGATTGGTCACAACACACTGTGTTCGCCGTCTTCGT	969	496	1419	2833	2208	6015
ALDH1L1	NM_027406.1	TAGAAGACGCACCGGCTCATCTTCTTTGGGAATGATGTTAATATTCATAGCATCATTCCCAAAGAGGATGAGTTTTTTGGCAAGCAAAAGACGGCATACGAGATCAGTGTTGACCACAACACTTCGCCGTCTTCGT	145	0	254	425	0	1078
Aldh2	NM_009656.3	TAGAAGACGCACCGGCCAGTGATGCAAATCCTTAAAGTTAATATTCATAGCTTTGAGGATTTGCATCACTGGTTTTTTGGCAAGCAAAAGACGGCATACGAGATCAGTCACAACTGCACAGTTTCGCCGTCTTCGT	643	1392	586	1880	6198	2483
Aldh2	NM_009656.3	TAGAAGACGCACCGGCGGGCTAATGATTCTAAGTATGTTAATATTCATAGCATACTTAGAATCATTGGCCCGTTTTTTGGCAAGCAAAAGACGGCATACGAGATGTCACAGTACTGTGTGCATTCGCCGTCTTCGT	538	325	705	1573	1445	2989
Aldh2	NM_009656.3	TAGAAGACGCACCGGCGGACTTTCGTGTAGGAGAATGTTAATATTCATAGCATTCTCCTGCACGAAGGTCCGTTTTTTGGCAAGCAAAAGACGGCATACGAGATACGTCACAACTGCACACATTCGCCGTCTTCGT	920	0	1388	2691	0	5883
Aldh2	NM_009656.3	TAGAAGACGCACCGGCCTGAAATGTCTCCGTTATTAGTTAATATTCATAGCTAATAGCGGAGACATTTCAGGTTTTTTGGCAAGCAAAAGACGGCATACGAGATACGTCACAACTGCAGTTGTTCGCCGTCTTCGT	667	0	136	1951	0	578
Aldh2	NM_009656.3	TAGAAGACGCACCGGCCCAACAAGATATATTGAGAAGTTAATATTCATAGCTTCTCAGTATATCTTGTTGGGTTTTTTGGCAAGCAAAAGACGGCATACGAGATCACAACACCACAGTTGACTTCGCCGTCTTCGT	456	0	42	1333	0	179
Aldh2	NM_009656.3	TAGAAGACGCACCGGCCTGAAATGTCTCCGTTATTAGTTAATATTCATAGCTAATAGCGGAGACATTTCAGGTTTTTTGGCAAGCAAAAGACGGCATACGAGATTGCACAGTACTGTGTGGTTTCGCCGTCTTCGT	476	0	9	1392	0	37
Aldh3a1	NM_007436.1	TAGAAGACGCACCGGCCCTCCATTTAGAATGAAATTGTTAATATTCATAGCAATTTCATTCTGAATGGAGGGTTTTTTGGCAAGCAAAAGACGGCATACGAGATCAGTCACAACTGCAACACTTCGCCGTCTTCGT	510	1600	580	1490	7122	2459
Aldh3a1	NM_007436.1	TAGAAGACGCACCGGCCTCAGTATATGGATAAGGATGTTAATATTCATAGCATCCTTGTCCATATACTGAGGTTTTTTGGCAAGCAAAAGACGGCATACGAGATGTGTCACAACTGCAACTGTTCGCCGTCTTCGT	999	3102	1360	2921	13811	5764
Aldh3a1	NM_007436.1	TAGAAGACGCACCGGGCGGAATGAAGAAGCTAATAAGTTAATATTCATAGCTTGTTAGCTTCTTCATTCCGCTTTTTTGGCAAGCAAAAGACGGCATACGAGATTGGTCACAACTGCATGGTTTCGCCGTCTTCGT	1233	1068	806	3606	4753	3414
Aldh3a1	NM_007436.1	TAGAAGACGCACCGGGCGCATGATCAATGAGAATTTGTTAATATTCATAGCAAGTTCTCGTTGATCATGCGCTTTTTTGGCAAGCAAAAGACGGCATACGAGATGTGTCACAACTGCATGCATTCGCCGTCTTCGT	904	1266	1046	2643	5634	4434
Aldh3a1	NM_007436.1	TAGAAGACGCACCGGGCTGTTCTGTCTTTGAAGAATGTTAATATTCATAGCATTCTTCAAGGACAGGACAGCTTTTTTGGCAAGCAAAAGACGGCATACGAGATTGGTCACAACTGCAACCATTCGCCGTCTTCGT	1253	560	1693	3662	2492	7175
Aldh3a1	NM_007436.1	TAGAAGACGCACCGGGTCCTGTCTTTGAAGAATTGTGTTAATATTCATAGCGCAATTCTTCAAGGACAGGACTTTTTTGGCAAGCAAAAGACGGCATACGAGATTGCACACAACACACCACATTCGCCGTCTTCGT	546	0	706	1595	0	2993
Aldh3a2	NM_007437.2	TAGAAGACGCACCGGCCAGTCCATGATGATGAGTTAGTTAATATTCATAGCTGACTCATCATCGTGGACTGGTTTTTTGGCAAGCAAAAGACGGCATACGAGATACCACATGTGCATGTGGTTTCGCCGTCTTCGT	240	559	0	702	2488	1
Aldh3a2	NM_007437.2	TAGAAGACGCACCGGCGTCACTTTAAGAGGTTATAAGTTAATATTCATAGCTTGTAACCTCTTAAAGTGACGTTTTTTGGCAAGCAAAAGACGGCATACGAGATACGTCACACAGTACCATGTTCGCCGTCTTCGT	542	140	0	1584	622	1
Aldh3a2	NM_007437.2	TAGAAGACGCACCGGCGTAACAATAAGCTCATCAAAGTTAATATTCATAGCTTTGATGAGCTTATTGTTACGTTTTTTGGCAAGCAAAAGACGGCATACGAGATTGGTCACACAGTACCAACTTCGCCGTCTTCGT	425	104	0	1243	465	0
Aldh3a2	NM_007437.2	TAGAAGACGCACCGGGCCATTGTTAAGTCCTTAGAAGTTAATATTCATAGCTTCTGAGGGCTTAACAATGGCTTTTTTGGCAAGCAAAAGACGGCATACGAGATCAGTCACACAGTACACGTTTCGCCGTCTTCGT	535	972	442	1564	4325	1873
Aldh3a2	NM_007437.2	TAGAAGACGCACCGGCCACCTAAAGTTTGTGTGTTTGTTAATATTCATAGCAAACACACAGACTTTGGGTGGTTTTTTGGCAAGCAAAAGACGGCATACGAGATCAGTCACACAGTACCACATTCGCCGTCTTCGT	1123	636	1371	3284	2832	5809
Aldh3a2	NM_007437.2	TAGAAGACGCACCGGCCTGACTATATTCTGTGTGAAGTTAATATTCATAGCTTCGCACAGGATATAGTCAGGTTTTTTGGCAAGCAAAAGACGGCATACGAGATACGTCACACAGTACACCATTCGCCGTCTTCGT	1749	0	2393	5113	0	10142
Aldh3b1	NM_026316.2	TAGAAGACGCACCGGGCCCTGGAATTATCCTATTAAGTTAATATTCATAGCTTAATGGGATAATTCCAGGGCTTTTTTGGCAAGCAAAAGACGGCATACGAGATCAGTCACAACGTGTACGTTTCGCCGTCTTCGT	211	0	0	617	0	0
Aldh3b1	NM_026316.2	TAGAAGACGCACCGGGAATGCTTATGTAGGTAAGATGTTAATATTCATAGCATCTTGCCTACATAAGCATTCTTTTTTGGCAAGCAAAAGACGGCATACGAGATGTGTCACAACGTGTACACTTCGCCGTCTTCGT	190	0	0	556	0	0
Aldh3b1	NM_026316.2	TAGAAGACGCACCGGGACCATAGAATCTTTGAGAAAGTTAATATTCATAGCTTTCTCGAAGATTCTATGGTCTTTTTTGGCAAGCAAAAGACGGCATACGAGATACGTCACAACGTGTCATGTTCGCCGTCTTCGT	428	1289	112	1251	5737	474
Aldh3b1	NM_026316.2	TAGAAGACGCACCGGCCTCTTGTGGATAGTGTTGTAGTTAATATTCATAGCTGCAACACTATCCACGAGAGGTTTTTTGGCAAGCAAAAGACGGCATACGAGATTGCACATGGTTGCACAGTTTCGCCGTCTTCGT	750	1721	264	2193	7661	1118
Aldh3b1	NM_026316.2	TAGAAGACGCACCGGCAGCTTATCGTTGTGGAAGTAGTTAATATTCATAGCTACTTCCACGACGATAGGCTGTTTTTTGGCAAGCAAAAGACGGCATACGAGATGTCACATGGTTGCACACATTCGCCGTCTTCGT	1553	1962	921	4540	8733	3904
Aldh3b1	NM_026316.2	TAGAAGACGCACCGGCCAGGTTATCAAATAGGTGTTGTTAATATTCATAGCAACACCTGTTTGATAACCTGGTTTTTTGGCAAGCAAAAGACGGCATACGAGATACGTCACAACGTGTACCATTCGCCGTCTTCGT	325	176	234	950	784	991
Aldh3b2	XM_129134.7	TAGAAGACGCACCGGCCACCTGAAGTGATATGATTAGTTAATATTCATAGCTGATCATGTCACTTCAGGTGGTTTTTTGGCAAGCAAAAGACGGCATACGAGATCACAACGTCACATGGTACTTCGCCGTCTTCGT	702	0	0	2053	0	0
Aldh3b2	XM_129134.7	TAGAAGACGCACCGGGCTGCAAGATGTACTGGTTAAGTTAATATTCATAGCTTAGCCAGTGCATCTTGCAGCTTTTTTGGCAAGCAAAAGACGGCATACGAGATGTCAACGTCACATGGTTGTTCGCCGTCTTCGT	1291	2162	669	3776	9624	2835
Aldh3b2	XM_129134.7	TAGAAGACGCACCGGCTGCTCACAACTTCATTCATAGTTAATATTCATAGCTATGGATGAAGTTGTGAGCAGTTTTTTGGCAAGCAAAAGACGGCATACGAGATTGCAACGTCACATGGTCATTCGCCGTCTTCGT	1384	699	1126	4046	3113	4772
Aldh3b2	XM_129134.7	TAGAAGACGCACCGGCCCAATCTACTTGAGCTTTCAGTTAATATTCATAGCTGAAAGCTCAGGTAGGTTGGGTTTTTTGGCAAGCAAAAGACGGCATACGAGATACCAACGTCACATGGTGTTTCGCCGTCTTCGT	1022	700	1654	2988	3117	7011
Aldh3b2	XM_129134.7	TAGAAGACGCACCGGGCTGCTCACAATTTCATCTATGTTAATATTCATAGCATGGATGAAGTTGTGAGCAGCTTTTTTGGCAAGCAAAAGACGGCATACGAGATGTCAACGTCACAACTGTGTTCGCCGTCTTCGT	299	0	1049	873	1	4447
Aldh4a1	NM_175438.3	TAGAAGACGCACCGGGCCTCTATTCCATATTCTTGTGTTAATATTCATAGCACAAGAGTATGGAATGGAGGCTTTTTTGGCAAGCAAAAGACGGCATACGAGATCACACATGGTTGACGTGTTTCGCCGTCTTCGT	424	0	0	1239	0	0
Aldh4a1	NM_175438.3	TAGAAGACGCACCGGGCAACTTCTACATCAATGATAGTTAATATTCATAGCTATCGTTGATGTAGAAGTTGCTTTTTTGGCAAGCAAAAGACGGCATACGAGATGTGTCACACACAGTTGCATTCGCCGTCTTCGT	1051	1383	601	3072	6158	2549
Aldh4a1	NM_175438.3	TAGAAGACGCACCGGGCCCTTTAACTATGCACATAAGTTAATATTCATAGCTTGTGTGCATGGTTAAAGGGCTTTTTTGGCAAGCAAAAGACGGCATACGAGATCACACACAGTGTCACATGTTCGCCGTCTTCGT	547	5	738	1600	23	3127
Aldh4a1	NM_175438.3	TAGAAGACGCACCGGCGGAGGATTAATGGGTTAATTGTTAATATTCATAGCAATTAGCCCATTGATCCTCCGTTTTTTGGCAAGCAAAAGACGGCATACGAGATCAGTCACACACAGTACACTTCGCCGTCTTCGT	732	1	822	2139	4	3483
Aldh4a1	NM_175438.3	TAGAAGACGCACCGGGCACCTTTGTGGCATTAATTTGTTAATATTCATAGCAAATTGATGCCACAAAGGTGCTTTTTTGGCAAGCAAAAGACGGCATACGAGATTGGTCACACACAGTTGGTTTCGCCGTCTTCGT	1253	0	2185	3664	1	9260
Aldh4a1	NM_175438.3	TAGAAGACGCACCGGCGGTCTTGTGTTGATAGTATAGTTAATATTCATAGCTATACTGTCAACACAGGACCGTTTTTTGGCAAGCAAAAGACGGCATACGAGATGTGTCACACACAGTACTGTTCGCCGTCTTCGT	409	0	332	1196	1	1408
Aldh5a1	NM_172532.1	TAGAAGACGCACCGGGCAGGTGTCTATAACGTTATTGTTAATATTCATAGCAATGACGTTGTAGACACCTGCTTTTTTGGCAAGCAAAAGACGGCATACGAGATCACAGTTGGTGTTGTGACTTCGCCGTCTTCGT	343	353	0	1003	1571	0
Aldh5a1	NM_172532.1	TAGAAGACGCACCGGCTCCGTAAATGGTACGATTTAGTTAATATTCATAGCTAAGTCGTACCATTTACGGAGTTTTTTGGCAAGCAAAAGACGGCATACGAGATGTCAGTTGGTGTTGTGTGTTCGCCGTCTTCGT	1140	1799	300	3332	8007	1273
Aldh5a1	NM_172532.1	TAGAAGACGCACCGGCCTGTCAGTGTTGATGATTAGGTTAATATTCATAGCCTGATCATCAACGCTGACAGGTTTTTTGGCAAGCAAAAGACGGCATACGAGATTGCACAACACGTCAGTCATTCGCCGTCTTCGT	1362	3081	1495	3981	13715	6334
Aldh5a1	NM_172532.1	TAGAAGACGCACCGGGCCTCATTTCTTAGATGTAAAGTTAATATTCATAGCTTTACATCTAAGAAATGAGGCTTTTTTGGCAAGCAAAAGACGGCATACGAGATTGCAGTTGGTGTTGTGCATTCGCCGTCTTCGT	1525	1724	1406	4459	7673	5958
Aldh5a1	NM_172532.1	TAGAAGACGCACCGGCACCTGTCAGTGTTGATGATTGTTAATATTCATAGCGATCATCAACGCTGACAGGTGTTTTTTGGCAAGCAAAAGACGGCATACGAGATACCACAACACGTCAGTGTTTCGCCGTCTTCGT	906	568	901	2650	2529	3817
Aldh5a1	NM_172532.1	TAGAAGACGCACCGGCTGCTACATTACGCAGTAAATGTTAATATTCATAGCATTTGCTGCGTGATGTAGCAGTTTTTTGGCAAGCAAAAGACGGCATACGAGATCACAGTTGGTCAGTGTGTTTCGCCGTCTTCGT	1448	623	1686	4234	2775	7147
Aldh6a1	NM_134042.2	TAGAAGACGCACCGGGCAGGTTTCTTCTGAGGTGAAGTTAATATTCATAGCTTTACCTTAGAAGAAACCTGCTTTTTTGGCAAGCAAAAGACGGCATACGAGATCAGTCACAACACCAACGTTTCGCCGTCTTCGT	547	0	0	1598	0	0
Aldh6a1	NM_134042.2	TAGAAGACGCACCGGCCAACCATCATCTTAAATGTTGTTAATATTCATAGCAACATTTGAGATGATGGTTGGTTTTTTGGCAAGCAAAAGACGGCATACGAGATACGTCACAACACCAACCATTCGCCGTCTTCGT	849	1238	395	2481	5512	1674
Aldh6a1	NM_134042.2	TAGAAGACGCACCGGCAGGCCTTTATTGTTCTCTATGTTAATATTCATAGCATGGAGAACAATGAAGGCCTGTTTTTTGGCAAGCAAAAGACGGCATACGAGATTGCAACCAACTGCACAGTTTCGCCGTCTTCGT	778	2137	2889	2276	9513	12242
Aldh6a1	NM_134042.2	TAGAAGACGCACCGGGACACCAATTTCTATGGTAAAGTTAATATTCATAGCTTTGCCATAGAAATTGGTGTCTTTTTTGGCAAGCAAAAGACGGCATACGAGATTGGTCACAACACCAACTGTTCGCCGTCTTCGT	821	1269	3755	2400	5650	15912
Aldh6a1	NM_134042.2	TAGAAGACGCACCGGGCCATCTATCACCAAAGATATGTTAATATTCATAGCATGTCTTTGGTGATAGATGGCTTTTTTGGCAAGCAAAAGACGGCATACGAGATGTGTCACAACACCAACACTTCGCCGTCTTCGT	454	146	1102	1327	651	4671
Aldh6a1	NM_134042.2	TAGAAGACGCACCGGGCAGGCATTGCACTATTTAATGTTAATATTCATAGCATTAAATGGTGCAATGCCTGCTTTTTTGGCAAGCAAAAGACGGCATACGAGATACGTCACAACACCATGGTTTCGCCGTCTTCGT	709	0	942	2074	0	3990
Aldh7a1	NM_138600.3	TAGAAGACGCACCGGGCTCTCATTGAAATGTGGAATGTTAATATTCATAGCATTCCACATTTCGATGAGAGCTTTTTTGGCAAGCAAAAGACGGCATACGAGATCACACAGTACTGTGTGTGTTCGCCGTCTTCGT	352	49	0	1030	217	0
Aldh7a1	NM_138600.3	TAGAAGACGCACCGGGTGCTATTTGTTCCTTGGTTTGTTAATATTCATAGCAAACCAGGGAACAAATGGCACTTTTTTGGCAAGCAAAAGACGGCATACGAGATACCACAGTACTGTGTGACTTCGCCGTCTTCGT	161	7	0	471	31	0
Aldh7a1	NM_138600.3	TAGAAGACGCACCGGGCTCTCATTGAAATGTGGAATGTTAATATTCATAGCATTCCACATTTCGATGAGAGCTTTTTTGGCAAGCAAAAGACGGCATACGAGATGTGTCACAACTGCACAACTTCGCCGTCTTCGT	433	403	33	1267	1794	138
Aldh7a1	NM_138600.3	TAGAAGACGCACCGGGCTTGGAGGAAATAATGCTATGTTAATATTCATAGCATGGCATTGTTTCCTCCAAGCTTTTTTGGCAAGCAAAAGACGGCATACGAGATACGTCACAACTGCAACGTTTCGCCGTCTTCGT	789	1739	1012	2307	7740	4290
Aldh7a1	NM_138600.3	TAGAAGACGCACCGGCGGAGAAATAGTTAGAAAGATGTTAATATTCATAGCATCTTTCTGACTATTTCTCCGTTTTTTGGCAAGCAAAAGACGGCATACGAGATTGGTCACAACTGCACATGTTCGCCGTCTTCGT	1052	439	1731	3077	1953	7337
Aldh9a1	NM_019993.3	TAGAAGACGCACCGGGCGAGTTAATGACACTACTTTGTTAATATTCATAGCAAAGTGGTGTCATTAGCTCGCTTTTTTGGCAAGCAAAAGACGGCATACGAGATTGGTCACACACACACAACTTCGCCGTCTTCGT	393	0	0	1148	0	0
Aldh9a1	NM_019993.3	TAGAAGACGCACCGGTCAGACTGTAATATGGAGAATGTTAATATTCATAGCATTCTCCATATTACAGTCTGATTTTTTGGCAAGCAAAAGACGGCATACGAGATACGTCACACACACAACCATTCGCCGTCTTCGT	1121	1569	941	3277	6986	3986
Aldh9a1	NM_019993.3	TAGAAGACGCACCGGCGTAGTCAAGTTGTGGAATGAGTTAATATTCATAGCTCATTCCACAGCTTGGCTACGTTTTTTGGCAAGCAAAAGACGGCATACGAGATACCAACGTTGGTCACAACTTCGCCGTCTTCGT	273	574	381	799	2557	1613
Aldh9a1	NM_019993.3	TAGAAGACGCACCGGCGGGTTTGTTAAGTTGGTAAAGTTAATATTCATAGCTTTGCCAACTTGACAAACCCGTTTTTTGGCAAGCAAAAGACGGCATACGAGATACGTCACACACACACATGTTCGCCGTCTTCGT	1010	533	1095	2953	2374	4640
Aldh9a1	NM_019993.3	TAGAAGACGCACCGGGAGAATGTAAAGGCTGTCTTTGTTAATATTCATAGCAAAGGCAGCCTTTGCATTCTCTTTTTTGGCAAGCAAAAGACGGCATACGAGATCAGTCACACACACAACGTTTCGCCGTCTTCGT	628	533	2887	1836	2372	12234
Aldh9a1	NM_019993.3	TAGAAGACGCACCGGGCCATGATCTTTAAGCTTTCTGTTAATATTCATAGCAGAAGGCTTAAAGATCATGGCTTTTTTGGCAAGCAAAAGACGGCATACGAGATGTGTCACACACACAACACTTCGCCGTCTTCGT	143	0	307	418	1	1301
Aldoa	NM_007438.3	TAGAAGACGCACCGGTGTGGGTATTAAGGTAGATAAGTTAATATTCATAGCTTATCTACCTTAATGCCCACATTTTTTGGCAAGCAAAAGACGGCATACGAGATACCAGTCAGTTGACTGACTTCGCCGTCTTCGT	215	0	0	630	0	0
Aldoa	NM_007438.3	TAGAAGACGCACCGGGCCAGTGTTCTGGCCTGTTATGTTAATATTCATAGCATAACGGGCCAGAACATTGGCTTTTTTGGCAAGCAAAAGACGGCATACGAGATACCACAGTTGGTTGTGTGTTCGCCGTCTTCGT	532	0	0	1555	0	0
Aldoa	NM_007438.3	TAGAAGACGCACCGGCCTACCTACTTGTTATTGAAGGTTAATATTCATAGCCTTCAATAGCAAGTGGGTAGGTTTTTTGGCAAGCAAAAGACGGCATACGAGATCACACATGACACACGTTGTTCGCCGTCTTCGT	503	531	655	1470	2362	2777
Aldoa	NM_007438.3	TAGAAGACGCACCGGCCACTGCCAATAAACAATTATGTTAATATTCATAGCATAGTTGTTTATTGGCAGTGGTTTTTTGGCAAGCAAAAGACGGCATACGAGATGTCAGTCAGTTGACACTGTTCGCCGTCTTCGT	1067	1522	2225	3120	6776	9430
Aldoa	NM_007438.3	TAGAAGACGCACCGGGCCAGTGTTCTGGCCTGTTATGTTAATATTCATAGCATAACGGGCCAGAACATTGGCTTTTTTGGCAAGCAAAAGACGGCATACGAGATTGCAGTCAGTTGACTGGTTTCGCCGTCTTCGT	441	1	81	1288	4	344
Aldoa	NM_007438.3	TAGAAGACGCACCGGGCATCCATCAACTTCAATGTTGTTAATATTCATAGCAGCATTGAGGTTGATGGATGCTTTTTTGGCAAGCAAAAGACGGCATACGAGATGTCAGTCAGTTGACTGCATTCGCCGTCTTCGT	578	0	937	1689	0	3972
Aldob	NM_144903.2	TAGAAGACGCACCGGCAGTATAAGAAAGATGGAGTTGTTAATATTCATAGCAACTCCATCTTTCTTGTACTGTTTTTTGGCAAGCAAAAGACGGCATACGAGATCACAGTCAGTTGACACACTTCGCCGTCTTCGT	535	1533	0	1565	6823	0
Aldob	NM_144903.2	TAGAAGACGCACCGGGAGGGATTCTGTATTTCATTGGTTAATATTCATAGCCAATGAAATGCAGGATCCCTCTTTTTTGGCAAGCAAAAGACGGCATACGAGATTGCACAACTGTGGTTGGTTTCGCCGTCTTCGT	446	477	0	1305	2124	1
Aldob	NM_144903.2	TAGAAGACGCACCGGGTGAGGAGGATGTTACATTTAGTTAATATTCATAGCTAAGTGTAGCATCCTCCTCACTTTTTTGGCAAGCAAAAGACGGCATACGAGATTGCAGTCAGTTGACACCATTCGCCGTCTTCGT	624	1842	526	1823	8201	2230
Aldob	NM_144903.2	TAGAAGACGCACCGGGCCAGGGAAATTTGTTTAGAAGTTAATATTCATAGCTTCTGAACAGATTTCCCTGGCTTTTTTGGCAAGCAAAAGACGGCATACGAGATTGCAGTCAGTTGACCATGTTCGCCGTCTTCGT	964	1556	607	2819	6925	2574
Aldob	NM_144903.2	TAGAAGACGCACCGGCCAGGGAAATCTGTTTAGAAAGTTAATATTCATAGCTTTCTGAACAGATTTCCCTGGTTTTTTGGCAAGCAAAAGACGGCATACGAGATACCAGTCAGTTGACACGTTTCGCCGTCTTCGT	1247	2020	1370	3647	8994	5806
Aldob	NM_144903.2	TAGAAGACGCACCGGCCCTGGAAATTAGATAACATTGTTAATATTCATAGCAATGTTATCTAATTTCCAGGGTTTTTTGGCAAGCAAAAGACGGCATACGAGATGTCAGTCAGTTGACCAACTTCGCCGTCTTCGT	364	233	314	1063	1038	1332
Aldoc	NM_009657.3	TAGAAGACGCACCGGCCTAGCAATGTACATCCTATTGTTAATATTCATAGCAATGGGATGTGCATTGCTAGGTTTTTTGGCAAGCAAAAGACGGCATACGAGATCACAGTCAGTTGACTGTGTTCGCCGTCTTCGT	125	0	0	366	0	0
Aldoc	NM_009657.3	TAGAAGACGCACCGGCCCATTAAGTATAGCCTAGAAGTTAATATTCATAGCTTCTGGGCTATACTTGATGGGTTTTTTGGCAAGCAAAAGACGGCATACGAGATTGCAGTCAGTTGTGGTGTTTCGCCGTCTTCGT	2053	1713	229	6001	7624	971
Aldoc	NM_009657.3	TAGAAGACGCACCGGCGTAGGCATTAAGGTTGATAAGTTAATATTCATAGCTTGTCAACCTTGATGCCTACGTTTTTTGGCAAGCAAAAGACGGCATACGAGATGTCAGTCAGTTGTGGTCATTCGCCGTCTTCGT	1694	634	605	4952	2821	2562
Aldoc	NM_009657.3	TAGAAGACGCACCGGCAGGTCTTATTCAGTGTTGATGTTAATATTCATAGCATCAGCACTGAATAGGACCTGTTTTTTGGCAAGCAAAAGACGGCATACGAGATACCAGTCAGTTGTGGTACTTCGCCGTCTTCGT	453	365	601	1323	1626	2549
Aldoc	NM_009657.3	TAGAAGACGCACCGGGCTCAGTATAGGAAGGATGGTGTTAATATTCATAGCACCGTCCTTCTTATACTGAGCTTTTTTGGCAAGCAAAAGACGGCATACGAGATCACAGTCAGTTGTGGTTGTTCGCCGTCTTCGT	621	713	2072	1816	3173	8780
Aldoc	NM_009657.3	TAGAAGACGCACCGGCGCCAAGTCATTTCACATTTCGTTAATATTCATAGCGAGATGTGAGATGACTTGGCGTTTTTTGGCAAGCAAAAGACGGCATACGAGATCACAACACACCAGTCAACTTCGCCGTCTTCGT	382	419	1548	1116	1867	6559
Alg1	NM_145362.1	TAGAAGACGCACCGGCGACAGTTAGGAAGAGAGTGGGTTAATATTCATAGCTCACTCTCTTCCTAGCTGTCGTTTTTTGGCAAGCAAAAGACGGCATACGAGATACCACAACCACATGCAGTTTCGCCGTCTTCGT	1673	3284	435	4891	14617	1843
Alg1	NM_145362.1	TAGAAGACGCACCGGCAAGCCAGTATCTTTCTTTAAGTTAATATTCATAGCTTAAAGAAAGATGCTGGCTTGTTTTTTGGCAAGCAAAAGACGGCATACGAGATGTGTTGTGTGTGTGGTACTTCGCCGTCTTCGT	437	720	950	1278	3206	4027
Alg1	NM_145362.1	TAGAAGACGCACCGGCGGCTTTCATTGAGAGGGATTGTTAATATTCATAGCAATCCCTCTCAGTGAAGGCCGTTTTTTGGCAAGCAAAAGACGGCATACGAGATACGTTGTGTGTGTGGTCATTCGCCGTCTTCGT	1158	297	608	3385	1322	2577
Alg1	NM_145362.1	TAGAAGACGCACCGGGCTGGCTAAATGGTATGAGAGGTTAATATTCATAGCTTCTCATACCATTTGGCCAGCTTTTTTGGCAAGCAAAAGACGGCATACGAGATTGGTTGTGTGTGACTGTGTTCGCCGTCTTCGT	602	671	1513	1760	2987	6412
Alg1	NM_145362.1	TAGAAGACGCACCGGCCTTCTCTCGTTTGTGTGATAGTTAATATTCATAGCTATCACACAGACGAGGGAAGGTTTTTTGGCAAGCAAAAGACGGCATACGAGATCAGTTGTGTGTGTGGTGTTTCGCCGTCTTCGT	533	15	908	1558	68	3850
Alg1	NM_145362.1	TAGAAGACGCACCGGGACAGTTAGGAAGAGAGTGGTGTTAATATTCATAGCATCACTCTCTTCCTAGCTGTCTTTTTTGGCAAGCAAAAGACGGCATACGAGATGTGTTGTGTGTGACTGACTTCGCCGTCTTCGT	380	0	82	1110	1	346
Alg11	NM_183142.3	TAGAAGACGCACCGGAGTGACATAGTCATGGTTAATGTTAATATTCATAGCATTAACCATGACTATGTCACTTTTTTTGGCAAGCAAAAGACGGCATACGAGATTGGTTGGTTGTGGTGTTGTTCGCCGTCTTCGT	1797	1546	635	5254	6881	2689
Alg11	NM_183142.3	TAGAAGACGCACCGGCCTTGTGATGTGCAGATATTTGTTAATATTCATAGCAAATGTCTGCACATCACAAGGTTTTTTGGCAAGCAAAAGACGGCATACGAGATGTGTTGGTTGTGGTGTACTTCGCCGTCTTCGT	608	609	719	1778	2713	3049
Alg11	NM_183142.3	TAGAAGACGCACCGGGCTGACTTTATGGCTCATATTGTTAATATTCATAGCAATGTGAGCCATAGAGTCAGCTTTTTTGGCAAGCAAAAGACGGCATACGAGATTGCACACACAGTACTGTGTTCGCCGTCTTCGT	525	359	676	1534	1597	2863
Alg11	NM_183142.3	TAGAAGACGCACCGGCCAGGAGTTTGAAGTAGTATTGTTAATATTCATAGCAATGCTACTTCAAACTCCTGGTTTTTTGGCAAGCAAAAGACGGCATACGAGATCACACACACAGTTGGTGTTTCGCCGTCTTCGT	520	0	375	1520	0	1588
Alg11	NM_183142.3	TAGAAGACGCACCGGGCAGTGACATAGTTATGGTTAGTTAATATTCATAGCTAACCATGACTATGTCACTGCTTTTTTGGCAAGCAAAAGACGGCATACGAGATACGTTGGTTGTGGTGTCATTCGCCGTCTTCGT	2005	0	196	5861	0	830
Alg12	NM_145477.1	TAGAAGACGCACCGGCAGGGACTTCTAGCATGTTTAGTTAATATTCATAGCTAGACATGCTGGAAGTCCCTGTTTTTTGGCAAGCAAAAGACGGCATACGAGATGTCACAACCACATGACCATTCGCCGTCTTCGT	484	0	0	1416	0	0
Alg12	NM_145477.1	TAGAAGACGCACCGGCCACTTGGTTATATGTCCTTAGTTAATATTCATAGCTAGGGACATATAACCAGGTGGTTTTTTGGCAAGCAAAAGACGGCATACGAGATCAGTTGCATGTGTGGTTGTTCGCCGTCTTCGT	738	1053	169	2158	4688	717
Alg12	NM_145477.1	TAGAAGACGCACCGGGCTGTTATGTTCTGTTGGATAGTTAATATTCATAGCTATCCAGCAGAACATGACAGCTTTTTTGGCAAGCAAAAGACGGCATACGAGATGTGTTGCATGTGTGGTCATTCGCCGTCTTCGT	1194	1169	513	3490	5204	2173
Alg12	NM_145477.1	TAGAAGACGCACCGGCCTCAGATAGATGTCTTTCTTGTTAATATTCATAGCAAGAAGGACATCTGTCTGAGGTTTTTTGGCAAGCAAAAGACGGCATACGAGATACGTTGCATGTGTGGTACTTCGCCGTCTTCGT	867	1087	521	2536	4840	2209
Alg12	NM_145477.1	TAGAAGACGCACCGGACAGGGTATATCTTGGTGAATGTTAATATTCATAGCATTCACCAAGATATGCCCTGTTTTTTTGGCAAGCAAAAGACGGCATACGAGATGTGTTGCATGTGTGCAGTTTCGCCGTCTTCGT	716	536	810	2094	2384	3434
Alg12	NM_145477.1	TAGAAGACGCACCGGCCACGATATAAACTAGGTCTTGTTAATATTCATAGCAAGACCTGGTTTATATCGTGGTTTTTTGGCAAGCAAAAGACGGCATACGAGATACCACACACACACAGTGTTTCGCCGTCTTCGT	331	183	578	969	815	2449
Alg13	NM_026247.1	TAGAAGACGCACCGGGTCCTGGGATTATAGGCATATGTTAATATTCATAGCATGTGCCTGTAATCCCAGGACTTTTTTGGCAAGCAAAAGACGGCATACGAGATGTCACAACGTACACCAGTTTCGCCGTCTTCGT	252	0	680	738	0	2882
Alg14	NM_024178.2	TAGAAGACGCACCGGGAATGACTCTACTACTGAATAGTTAATATTCATAGCTATTCAGTAGTAGAGTCATTCTTTTTTGGCAAGCAAAAGACGGCATACGAGATACGTTGGTTGACCATGGTTTCGCCGTCTTCGT	1801	945	0	5267	4207	1
Alg14	NM_024178.2	TAGAAGACGCACCGGGCAACCTTAAGTCTTGAGAATGTTAATATTCATAGCGTTCTCAAGACTTAGGGTTGCTTTTTTGGCAAGCAAAAGACGGCATACGAGATCACAACCAGTGTTGGTTGTTCGCCGTCTTCGT	669	705	0	1956	3138	0
Alg14	NM_024178.2	TAGAAGACGCACCGGTGGGATATTTGGAGTGAAGAAGTTAATATTCATAGCTTCTTCACTCCAAGTATCCCATTTTTTGGCAAGCAAAAGACGGCATACGAGATTGGTTGGTTGACCATGCATTCGCCGTCTTCGT	452	489	0	1321	2176	1
Alg14	NM_024178.2	TAGAAGACGCACCGGCCCATTGGTTCTCTGAATAAAGTTAATATTCATAGCTTTATTCGGAGAACCAGTGGGTTTTTTGGCAAGCAAAAGACGGCATACGAGATTGGTTGGTTGACCAACTGTTCGCCGTCTTCGT	319	746	476	933	3319	2016
Alg14	NM_024178.2	TAGAAGACGCACCGGGCCAGATTTGGTGTTGTGTAGGTTAATATTCATAGCTTACACAGCACCAAATCTGGCTTTTTTGGCAAGCAAAAGACGGCATACGAGATGTCACACACAGTACCACATTCGCCGTCTTCGT	490	907	621	1433	4036	2633
Alg14	NM_024178.2	TAGAAGACGCACCGGCCCATCAAGTAGTTATGTTTGGTTAATATTCATAGCCAGACATAGCTACTTGATGGGTTTTTTGGCAAGCAAAAGACGGCATACGAGATGTCAACCAGTGTTGCAGTTTCGCCGTCTTCGT	470	0	471	1373	2	1995
Alg2	NM_019998.2	TAGAAGACGCACCGGCCCTTGAAGATCAGAATTAAAGTTAATATTCATAGCTTTAATTCTGATCTTCAAGGGTTTTTTGGCAAGCAAAAGACGGCATACGAGATTGCAGTGTGTGTCAACACTTCGCCGTCTTCGT	527	1924	0	1542	8567	0
Alg2	NM_019998.2	TAGAAGACGCACCGGCACTGTGATCCTTATTTATGGGTTAATATTCATAGCCCATAAATAGGGATCGCAGTGTTTTTTGGCAAGCAAAAGACGGCATACGAGATGTCACAACTGGTGTCACATTCGCCGTCTTCGT	380	646	245	1112	2877	1037
Alg2	NM_019998.2	TAGAAGACGCACCGGGCTCTACCCATCTTTGAATATGTTAATATTCATAGCATATTCAGAGATGGGTAGAGCTTTTTTGGCAAGCAAAAGACGGCATACGAGATCACAGTGTGTGTCATGGTTTCGCCGTCTTCGT	552	317	457	1614	1410	1935
Alg2	NM_019998.2	TAGAAGACGCACCGGCCTCTCTATCAATCGATATGAGTTAATATTCATAGCTCGTATCGGTTGATAGAGAGGTTTTTTGGCAAGCAAAAGACGGCATACGAGATACCAGTGTGTGTCATGCATTCGCCGTCTTCGT	1643	816	1404	4805	3633	5948
Alg2	NM_019998.2	TAGAAGACGCACCGGGCTGTACTAGTATGTCATGAAGTTAATATTCATAGCTTCGTGACATACTGGTACAGCTTTTTTGGCAAGCAAAAGACGGCATACGAGATGTCAGTGTGTGTCATGACTTCGCCGTCTTCGT	412	4	14	1206	19	59
Alg2	NM_019998.2	TAGAAGACGCACCGGCGGTGGTTATGATGATAGGGTGTTAATATTCATAGCATCCTATCGTCATAACCACCGTTTTTTGGCAAGCAAAAGACGGCATACGAGATACCAGTGTGTGTCAACTGTTCGCCGTCTTCGT	1149	0	1041	3359	1	4412
Alg3	NM_145939.1	TAGAAGACGCACCGGGGTTTCATCAATGGCATATATGTTAATATTCATAGCATATGTGCCATTGATGAAACCTTTTTTGGCAAGCAAAAGACGGCATACGAGATACCACAGTGTCAACGTACTTCGCCGTCTTCGT	357	106	0	1044	470	0
Alg3	NM_145939.1	TAGAAGACGCACCGGTTGACTTTGGTCGTTAGTTTCGTTAATATTCATAGCGAAACTGACGACCAAGGTCAATTTTTTGGCAAGCAAAAGACGGCATACGAGATGTCACAGTGTCAACGTCATTCGCCGTCTTCGT	1073	0	0	3138	0	0
Alg3	NM_145939.1	TAGAAGACGCACCGGACCGTGTTCATTCTATCTTTGGTTAATATTCATAGCCAAAGATGGAATGGACACGGTTTTTTTGGCAAGCAAAAGACGGCATACGAGATCACACAGTGTCAACGTTGTTCGCCGTCTTCGT	623	372	219	1822	1657	928
Alg3	NM_145939.1	TAGAAGACGCACCGGTGTTCACCTCCAACTTTATTGGTTAATATTCATAGCCAATGAAGTTGGAGGTGAAGATTTTTTGGCAAGCAAAAGACGGCATACGAGATCACACAGTGTCAACCACATTCGCCGTCTTCGT	733	1209	2013	2144	5384	8533
Alg3	NM_145939.1	TAGAAGACGCACCGGGTGGAATGGACTTTGTGTTCTGTTAATATTCATAGCAGAACACAGAGTCCGTTCCACTTTTTTGGCAAGCAAAAGACGGCATACGAGATTGCACAACCAACCACACATTCGCCGTCTTCGT	898	135	649	2625	601	2749
Alg3	NM_145939.1	TAGAAGACGCACCGGCACACCTAACTAGATTGTTTCGTTAATATTCATAGCGAAACAATCTGGTTAGGTGTGTTTTTTGGCAAGCAAAAGACGGCATACGAGATGTCACAGTGTCAACCAGTTTCGCCGTCTTCGT	358	0	1696	1047	0	7187
Alg5	NM_025442.3	TAGAAGACGCACCGGCGCTCTTATTTCCGTATCTTTGTTAATATTCATAGCAAAGGTACGGAAGTAAGAGCGTTTTTTGGCAAGCAAAAGACGGCATACGAGATGTGTTGTGTGTGCACAGTTTCGCCGTCTTCGT	371	894	611	1084	3979	2589
Alg5	NM_025442.3	TAGAAGACGCACCGGGCCTTTGTATATTCTTGAGAAGTTAATATTCATAGCTTCTCAAGAATATACAAAGGCTTTTTTGGCAAGCAAAAGACGGCATACGAGATCAGTTGTGTGTGCAGTTGTTCGCCGTCTTCGT	1542	2214	1637	4509	9858	6936
ALG5	NM_025442.3	TAGAAGACGCACCGGGCTGTCAACTGGATAGAAATTGTTAATATTCATAGCAATTTCTGTCCAGTTGACAGCTTTTTTGGCAAGCAAAAGACGGCATACGAGATCAGTCAGTTGGTCATGTGTTCGCCGTCTTCGT	1386	808	639	4051	3597	2707
Alg5	NM_025442.3	TAGAAGACGCACCGGCCTACGAAACAGCTATTTGTTGTTAATATTCATAGCAACAGATAGCTGTTTCGTAGGTTTTTTGGCAAGCAAAAGACGGCATACGAGATCAGTTGTGTGTGCACACATTCGCCGTCTTCGT	914	673	1195	2672	2998	5063
Alg5	NM_025442.3	TAGAAGACGCACCGGGCACATTGAATGATGGGTATTGTTAATATTCATAGCAATGCCCATCGTTCAATGTGCTTTTTTGGCAAGCAAAAGACGGCATACGAGATTGGTTGTGTGTGCACAACTTCGCCGTCTTCGT	118	0	580	344	0	2456
Alg6	NM_001081264.1	TAGAAGACGCACCGGCAGCTGGTTGTAGTAGCTTATGTTAATATTCATAGCATGAGCTACTACGACCAGCTGTTTTTTGGCAAGCAAAAGACGGCATACGAGATTGCAACCAACGTGTGTTGTTCGCCGTCTTCGT	1046	717	281	3057	3192	1191
Alg6	NM_001081264.1	TAGAAGACGCACCGGTGCTGTATCCAGGTCTTATTTGTTAATATTCATAGCGAATAAGACCTGGATACAGCATTTTTTGGCAAGCAAAAGACGGCATACGAGATTGCAGTTGACTGTGACCATTCGCCGTCTTCGT	1314	1691	724	3842	7528	3069
Alg6	NM_001081264.1	TAGAAGACGCACCGGCCCTTAATTTACCAGTTAAACGTTAATATTCATAGCGTTTGACTGGTAAATTAAGGGTTTTTTGGCAAGCAAAAGACGGCATACGAGATCACAGTTGACTGTGACACTTCGCCGTCTTCGT	223	348	518	652	1550	2194
Alg6	NM_001081264.1	TAGAAGACGCACCGGACCTTGTTAACACCGAAATAAGTTAATATTCATAGCTTATTTCGGTGTTAACAAGGTTTTTTTGGCAAGCAAAAGACGGCATACGAGATTGCAGTTGACTGTGCATGTTCGCCGTCTTCGT	1595	545	2662	4663	2425	11283
Alg6	NM_001081264.1	TAGAAGACGCACCGGCACCTGTGTTTGGTGATTGTGGTTAATATTCATAGCCATAATCACCAAACATAGGTGTTTTTTGGCAAGCAAAAGACGGCATACGAGATACCAGTTGACTGTGACGTTTCGCCGTCTTCGT	377	1	11	1101	6	45
Alg6	NM_001081264.1	TAGAAGACGCACCGGAGGATAAAGTCGCTAATATTTGTTAATATTCATAGCAAATATTAGCGACTTTATCCTTTTTTTGGCAAGCAAAAGACGGCATACGAGATGTCAGTTGACTGTGCAACTTCGCCGTCTTCGT	963	0	220	2816	0	934
Alg8	NM_199035.1	TAGAAGACGCACCGGCTGCACTAGAACTTCCTATTAGTTAATATTCATAGCTAATGGGAAGTTCTGGTGCAGTTTTTTGGCAAGCAAAAGACGGCATACGAGATTGCAGTGTACGTGTACACTTCGCCGTCTTCGT	400	1278	0	1170	5691	1
Alg8	NM_199035.1	TAGAAGACGCACCGGCGCCTTATCACATATTGTCAAGTTAATATTCATAGCTTGGCAATATGTGATAAGGCGTTTTTTGGCAAGCAAAAGACGGCATACGAGATGTCAGTGTACGTGTACGTTTCGCCGTCTTCGT	946	1247	0	2767	5552	1
Alg8	NM_199035.1	TAGAAGACGCACCGGGCAGGGTCTATTTATTTAGTAGTTAATATTCATAGCTACTAAATAAATAGACCCTGCTTTTTTGGCAAGCAAAAGACGGCATACGAGATCACAGTGTACGTGTCATGTTCGCCGTCTTCGT	326	242	31	952	1079	132
Alg8	NM_199035.1	TAGAAGACGCACCGGGCCTAGTAACTTGATTGTTTCGTTAATATTCATAGCGAAACAATCAGGTTGCTAGGCTTTTTTGGCAAGCAAAAGACGGCATACGAGATGTCACATGCAGTACACTGTTCGCCGTCTTCGT	1216	1617	1430	3556	7197	6059
ALG8	NM_199035.1	TAGAAGACGCACCGGGCACCAGAACTTCCTATTAAAGTTAATATTCATAGCTTTAATGGGAAGTTCTGGTGCTTTTTTGGCAAGCAAAAGACGGCATACGAGATACGTCAGTTGGTGTACACTTCGCCGTCTTCGT	1025	1	778	2998	6	3296
Alg8	NM_199035.1	TAGAAGACGCACCGGCCTTATCACATATTGCCAAATGTTAATATTCATAGCATTTGGCAATATGTGATAAGGTTTTTTGGCAAGCAAAAGACGGCATACGAGATCACAGTGTACGTGTACCATTCGCCGTCTTCGT	493	0	1112	1441	1	4712
Alg9	NM_133981.1	TAGAAGACGCACCGGGCATCCTGTTAGAGTTGTAATGTTAATATTCATAGCATTACAGCTCTAACAGGATGCTTTTTTGGCAAGCAAAAGACGGCATACGAGATGTCAGTCATGCAGTGTACTTCGCCGTCTTCGT	524	1	0	1532	3	0
Alg9	NM_133981.1	TAGAAGACGCACCGGGCTGTATTTCATGCATGGATTGTTAATATTCATAGCAATCCGTGCATGAAATGCAGCTTTTTTGGCAAGCAAAAGACGGCATACGAGATTGCAGTCATGCAGTCACATTCGCCGTCTTCGT	445	0	0	1300	0	0
Alg9	NM_133981.1	TAGAAGACGCACCGGGCCTTCCAGATACATTGATATGTTAATATTCATAGCATGTCAATGTATCTGGAAGGCTTTTTTGGCAAGCAAAAGACGGCATACGAGATCACAGTCATGCAGTCAACTTCGCCGTCTTCGT	281	0	0	822	1	0
Alg9	NM_133981.1	TAGAAGACGCACCGGGCGCTAATGTATATTTGGTTTGTTAATATTCATAGCAAACCAAATATACATTGGCGCTTTTTTGGCAAGCAAAAGACGGCATACGAGATTGCAGTCATGCAGTGTTGTTCGCCGTCTTCGT	268	1942	267	785	8645	1131
Alg9	NM_133981.1	TAGAAGACGCACCGGCCACTCCACTTTGTTCTCTATGTTAATATTCATAGCATGGAGAACAAGGTGGAGTGGTTTTTTGGCAAGCAAAAGACGGCATACGAGATGTCACAACCAGTCACAACTTCGCCGTCTTCGT	408	428	626	1194	1906	2652
Alg9	NM_133981.1	TAGAAGACGCACCGGCGTCTTATGGACTTGATCTTTGTTAATATTCATAGCAAAGATCAGGTCCATGAGACGTTTTTTGGCAAGCAAAAGACGGCATACGAGATACCAGTCATGCAGTCAGTTTCGCCGTCTTCGT	443	0	284	1296	0	1202
Alkbh2	NM_175016.2	TAGAAGACGCACCGGGGAGTAAGAAGTGGAGTATTTGTTAATATTCATAGCAAATACTCCACTTCTTGCTCCTTTTTTGGCAAGCAAAAGACGGCATACGAGATCACAGTTGTGCAGTTGACTTCGCCGTCTTCGT	154	797	0	451	3547	0
Alkbh2	NM_175016.2	TAGAAGACGCACCGGTGTGATTACACCGTCTTATTCGTTAATATTCATAGCGAATAGGACGGTGTAATCACATTTTTTGGCAAGCAAAAGACGGCATACGAGATACCAGTTGTGCACAGTGTTTCGCCGTCTTCGT	478	1782	431	1399	7934	1825
Alkbh2	NM_175016.2	TAGAAGACGCACCGGAGGTCTAGGTGTTTGGAAAGTGTTAATATTCATAGCACTTTCCGAACACCTGGACCTTTTTTTGGCAAGCAAAAGACGGCATACGAGATTGCAGTTGTGCACAGTCATTCGCCGTCTTCGT	1473	701	320	4308	3119	1356
Alkbh2	NM_175016.2	TAGAAGACGCACCGGTACTCGTGAACAGGTATAAAGGTTAATATTCATAGCCTTTGTACCTGTTCACGAGTATTTTTTGGCAAGCAAAAGACGGCATACGAGATGTCAGTTGTGCAGTTGTGTTCGCCGTCTTCGT	1205	1012	1106	3523	4503	4687
Alkbh2	NM_175016.2	TAGAAGACGCACCGGGGTCTTACCTTGACACTAAAGGTTAATATTCATAGCCTTTGGTGTCAGGGTAAGACCTTTTTTGGCAAGCAAAAGACGGCATACGAGATCACAGTTGTGCACAGTACTTCGCCGTCTTCGT	526	1	817	1537	6	3464
Alkbh2	NM_175016.2	TAGAAGACGCACCGGCCGAGGGTTGGAGTAAGAAGTGTTAATATTCATAGCACTTCTTGCTCCAACTCTCGGTTTTTTGGCAAGCAAAAGACGGCATACGAGATTGCACATGACACTGTGTGTTCGCCGTCTTCGT	434	0	1467	1270	2	6215
Alkbh3	NM_026944.1	TAGAAGACGCACCGGCTCCAGATAACTGAGAGTAAAGTTAATATTCATAGCTTTACTCTCGGTTGTCTGGAGTTTTTTGGCAAGCAAAAGACGGCATACGAGATCACACAGTCATGTGGTACTTCGCCGTCTTCGT	193	0	0	564	0	0
Alkbh3	NM_026944.1	TAGAAGACGCACCGGGTTCGGAAAGTGTGGTGTTTGGTTAATATTCATAGCCAAACACCACGCTTTCTGAACTTTTTTGGCAAGCAAAAGACGGCATACGAGATTGCACAGTCATGTGCAGTTTCGCCGTCTTCGT	385	0	0	1126	0	0
Alkbh3	NM_026944.1	TAGAAGACGCACCGGCAGCACGTCACTTTGTCAATAGTTAATATTCATAGCTGTTGACAAGGTGACGTGCTGTTTTTTGGCAAGCAAAAGACGGCATACGAGATACCAACGTCATGTGTGTGTTCGCCGTCTTCGT	1144	2922	933	3345	13007	3955
Alkbh3	NM_026944.1	TAGAAGACGCACCGGAGCAATGTGACCGATAATTTGGTTAATATTCATAGCCAAATTGTCGGTCACATTGCTTTTTTTGGCAAGCAAAAGACGGCATACGAGATTGCACAGTCATGTGGTCATTCGCCGTCTTCGT	2299	1582	787	6721	7043	3336
Alkbh3	NM_026944.1	TAGAAGACGCACCGGGCACGTCACTTTGTCAATATGGTTAATATTCATAGCCATGTTGACAAGGTGACGTGCTTTTTTGGCAAGCAAAAGACGGCATACGAGATGTCAACGTACGTGTGTGTTTCGCCGTCTTCGT	1591	2277	1877	4653	10138	7955
Alkbh3	NM_026944.1	TAGAAGACGCACCGGTGTCTAGGGTGTGTTTATATCGTTAATATTCATAGCGATATAAGCACACCCTAGACATTTTTTGGCAAGCAAAAGACGGCATACGAGATGTCACAGTCATGTGGTTGTTCGCCGTCTTCGT	351	0	711	1025	0	3013
Allc	NM_053156.1	TAGAAGACGCACCGGGCTTCCAGTTACCAAGTTAATGTTAATATTCATAGCATTAGCTTGGTGACTGGAAGCTTTTTTGGCAAGCAAAAGACGGCATACGAGATGTGTTGACACGTGTCACATTCGCCGTCTTCGT	404	2082	0	1182	9269	0
Allc	NM_053156.1	TAGAAGACGCACCGGCCTGAGTGAAGAAGATATAATGTTAATATTCATAGCATTGTATCTTCTTCACTCAGGTTTTTTGGCAAGCAAAAGACGGCATACGAGATACGTTGACACGTGTCAACTTCGCCGTCTTCGT	362	893	286	1058	3976	1213
Allc	NM_053156.1	TAGAAGACGCACCGGCCAAGTTCATAGTAGATGGTTGTTAATATTCATAGCAACCATCTGCTATGGACTTGGTTTTTTGGCAAGCAAAAGACGGCATACGAGATCAGTTGACACGTGTCATGTTCGCCGTCTTCGT	585	1083	475	1709	4820	2013
Allc	NM_053156.1	TAGAAGACGCACCGGGAGCTCATCCACTATAGTATAGTTAATATTCATAGCTGTACTATGGTGGATGAGCTCTTTTTTGGCAAGCAAAAGACGGCATACGAGATACCACAACGTTGCATGTGTTCGCCGTCTTCGT	500	564	263	1462	2511	1113
Allc	NM_053156.1	TAGAAGACGCACCGGGCACACTTTGGACATCTAAATGTTAATATTCATAGCATTTGGATGTCCAAAGTGTGCTTTTTTGGCAAGCAAAAGACGGCATACGAGATTGCACACACACAACGTTGTTCGCCGTCTTCGT	843	672	445	2466	2991	1885
Allc	NM_053156.1	TAGAAGACGCACCGGCGACGTGGACATTTCTTATTTGTTAATATTCATAGCAAGTAAGAAATGTCCACGTCGTTTTTTGGCAAGCAAAAGACGGCATACGAGATGTGTTGACACGTGTACGTTTCGCCGTCTTCGT	693	935	1837	2025	4162	7785
Alms1	NM_145223.2	TAGAAGACGCACCGGCCAGACACTAAATCCATTAAAGTTAATATTCATAGCTTTAATGGATTTAGTGTCTGGTTTTTTGGCAAGCAAAAGACGGCATACGAGATTGCAGTACACACGTACGTTTCGCCGTCTTCGT	423	220	0	1238	980	0
Alms1	NM_145223.2	TAGAAGACGCACCGGCCAATGTCAGTACAAATGTTAGTTAATATTCATAGCTAACATTTGTACTGACATTGGTTTTTTGGCAAGCAAAAGACGGCATACGAGATGTCAGTACACACGTCATGTTCGCCGTCTTCGT	354	0	0	1034	1	0
Alms1	NM_145223.2	TAGAAGACGCACCGGGCCAGGACAAACTAATTTCTAGTTAATATTCATAGCTAGAAGTTAGTTTGTCCTGGCTTTTTTGGCAAGCAAAAGACGGCATACGAGATCACAGTACACACGTCAACTTCGCCGTCTTCGT	197	1308	234	577	5821	991
Alms1	NM_145223.2	TAGAAGACGCACCGGGCTATGGTAGTACAGATTTATGTTAATATTCATAGCATGAATCTGTACTACCATAGCTTTTTTGGCAAGCAAAAGACGGCATACGAGATGTCAGTACACACGTACCATTCGCCGTCTTCGT	1269	2563	2292	3710	11410	9712
Alms1	NM_145223.2	TAGAAGACGCACCGGGCTCTGAGGAGGATTAGAGAGGTTAATATTCATAGCTTCTCTGATCCTCCTCAGAGCTTTTTTGGCAAGCAAAAGACGGCATACGAGATCACAACACTGTGACGTGTTTCGCCGTCTTCGT	308	549	685	900	2444	2902
Alox12	NM_007440.2	TAGAAGACGCACCGGGCGGCCATGTTTAGTTGTTTAGTTAATATTCATAGCTAAGCAACTGAACATGGCCGCTTTTTTGGCAAGCAAAAGACGGCATACGAGATACGTCATGTGACTGTGCATTCGCCGTCTTCGT	747	189	0	2184	841	0
Alox12	NM_007440.2	TAGAAGACGCACCGGCCTGCCTTATGAATACTTCAAGTTAATATTCATAGCTTGAGGTATTCATAAGGCAGGTTTTTTGGCAAGCAAAAGACGGCATACGAGATACGTCATGTGACTGACTGTTCGCCGTCTTCGT	1378	1657	997	4030	7375	4226
ALOX12	NM_007440.2	TAGAAGACGCACCGGCCTCCAAATATGAGATTTCATGTTAATATTCATAGCATGGAATCTCATATTTGGAGGTTTTTTGGCAAGCAAAAGACGGCATACGAGATCAGTCAACACCAACTGCATTCGCCGTCTTCGT	1539	2520	2152	4501	11220	9121
Alox12	NM_007440.2	TAGAAGACGCACCGGCCCTGTTTGAAGTTGACTTTAGTTAATATTCATAGCTAAAGTCAGCTTCAAACAGGGTTTTTTGGCAAGCAAAAGACGGCATACGAGATCAGTCATGTGACTGTGGTTTCGCCGTCTTCGT	624	0	452	1823	2	1915
Alox12	NM_007440.2	TAGAAGACGCACCGGGCAGGAGATAATGCTTTAGATGTTAATATTCATAGCATCTAAGGCATTGTCTCCTGCTTTTTTGGCAAGCAAAAGACGGCATACGAGATGTGTCATGTGACTGTGACTTCGCCGTCTTCGT	548	0	333	1602	1	1413
Alox12	NM_007440.2	TAGAAGACGCACCGGGTGGTGCACTTCTTTAATTTCGTTAATATTCATAGCGAGATTAAAGGAGTGCACCACTTTTTTGGCAAGCAAAAGACGGCATACGAGATCACACAACACACGTTGTGTTCGCCGTCTTCGT	228	0	195	667	0	825
Alox12b	NM_009659.2	TAGAAGACGCACCGGCGGATTCCCAATTCTTATCAAGTTAATATTCATAGCTTGATGAGAATTGGGAATCCGTTTTTTGGCAAGCAAAAGACGGCATACGAGATTGGTACCATGTGGTCAACTTCGCCGTCTTCGT	195	936	0	569	4166	0
Alox12b	NM_009659.2	TAGAAGACGCACCGGGTGACAGAGATCATCATTTATGTTAATATTCATAGCATAAGTGATGATCTCTGTCACTTTTTTGGCAAGCAAAAGACGGCATACGAGATCAGTACCATGTGGTCACATTCGCCGTCTTCGT	408	54	0	1192	240	1
Alox12b	NM_009659.2	TAGAAGACGCACCGGCCAGTACCTTAATGGTATTAAGTTAATATTCATAGCTTAATACCATTAAGGTACTGGTTTTTTGGCAAGCAAAAGACGGCATACGAGATACGTACCATGTGGTGTACTTCGCCGTCTTCGT	620	0	0	1812	1	2
Alox12b	NM_009659.2	TAGAAGACGCACCGGCCTCCATACATTGCCTCTTATGTTAATATTCATAGCATAGGAGGCAGTGTATGGAGGTTTTTTGGCAAGCAAAAGACGGCATACGAGATACCAACCAGTCAGTGTCATTCGCCGTCTTCGT	1124	1623	572	3286	7226	2422
Alox12b	NM_009659.2	TAGAAGACGCACCGGGCTGATCGAATACGTCATAATGTTAATATTCATAGCATTGTGACGTATTCGATCAGCTTTTTTGGCAAGCAAAAGACGGCATACGAGATCAGTACCATGTGGTGTTGTTCGCCGTCTTCGT	1461	977	1986	4273	4347	8417
Alox12b	NM_009659.2	TAGAAGACGCACCGGCGGTACAACGTTCAGATTAATGTTAATATTCATAGCATTGATCTGGACGTTGTACCGTTTTTTGGCAAGCAAAAGACGGCATACGAGATGTGTACCATGTGGTCAGTTTCGCCGTCTTCGT	726	1	329	2124	4	1396
Alox15	NM_009660.3	TAGAAGACGCACCGGCCGCTTTCTATAGTCTGTTGTGTTAATATTCATAGCACAGCAGACTATGGAAAGCGGTTTTTTGGCAAGCAAAAGACGGCATACGAGATGTCAACCATGCAGTTGTGTTCGCCGTCTTCGT	431	659	0	1261	2932	1
Alox15	NM_009660.3	TAGAAGACGCACCGGCACTCTGTTTGAAGTGGATTTGTTAATATTCATAGCAAATCCGCTTCAAACAGAGTGTTTTTTGGCAAGCAAAAGACGGCATACGAGATACGTACCATGTGGTACCATTCGCCGTCTTCGT	560	1004	473	1637	4469	2003
Alox15	NM_009660.3	TAGAAGACGCACCGGGCTGTTTGTGGGAGTGTAGAAGTTAATATTCATAGCTTCTGCACTCTCACAAACAGCTTTTTTGGCAAGCAAAAGACGGCATACGAGATACGTACCATGTGGTCATGTTCGCCGTCTTCGT	390	575	289	1140	2560	1224
Alox15	NM_009660.3	TAGAAGACGCACCGGCCACTTCATCACTATGTGTATGTTAATATTCATAGCATGCACATGGTGATGAAGTGGTTTTTTGGCAAGCAAAAGACGGCATACGAGATCAGTACCATGTGGTACGTTTCGCCGTCTTCGT	487	377	656	1425	1677	2781
Alox15	NM_009660.3	TAGAAGACGCACCGGCGCTTTCTATAGTCTGTTGTAGTTAATATTCATAGCTACAGCAGACTATGGAAAGCGTTTTTTGGCAAGCAAAAGACGGCATACGAGATACCAACCATGCACAGTGTTTCGCCGTCTTCGT	673	0	820	1967	0	3477
Alox15	NM_009660.3	TAGAAGACGCACCGGGTCTGCTGTAGTGAACATATTGTTAATATTCATAGCAATGTGTTCACTACAGCAGACTTTTTTGGCAAGCAAAAGACGGCATACGAGATCACAACCATGCAGTTGACTTCGCCGTCTTCGT	248	0	519	724	0	2199
Alox5	NM_009662.2	TAGAAGACGCACCGGACTCGGTAGCATTAGAATAAGGTTAATATTCATAGCCTTATTCTGATGCTACCGAGTTTTTTTGGCAAGCAAAAGACGGCATACGAGATTGCACAGTACGTTGACACTTCGCCGTCTTCGT	334	0	0	977	0	0
Alox5	NM_009662.2	TAGAAGACGCACCGGTTCCTCCCTATGGATTTAAAGGTTAATATTCATAGCCTTTGAATCCGTAGGGAGGAATTTTTTGGCAAGCAAAAGACGGCATACGAGATCACACAGTACGTTGACCATTCGCCGTCTTCGT	1208	1336	4	3533	5947	15
Alox5	NM_009662.2	TAGAAGACGCACCGGTTGGCCTGAGATGACTAAATTGTTAATATTCATAGCAATTTGGTCATCTCGGGCCAATTTTTTGGCAAGCAAAAGACGGCATACGAGATGTCACAGTACGTTGACGTTTCGCCGTCTTCGT	1038	1340	435	3034	5966	1842
ALOX5	NM_009662.2	TAGAAGACGCACCGGCCTGTTCATCAATCGCTTTATGTTAATATTCATAGCATGAAGCGGTTGATGAACAGGTTTTTTGGCAAGCAAAAGACGGCATACGAGATTGGTCAACACCAACTGACTTCGCCGTCTTCGT	462	1519	1505	1350	6761	6379
Alox5	NM_009662.2	TAGAAGACGCACCGGCTCAAGCAGTACAGATGTAAAGTTAATATTCATAGCTTTACGTCTGTGCTGCTTGAGTTTTTTGGCAAGCAAAAGACGGCATACGAGATCACACAGTACGTTGCATGTTCGCCGTCTTCGT	826	904	1010	2416	4025	4279
Alox5	NM_009662.2	TAGAAGACGCACCGGCCAGTGGCTTTGTTAGCTAGAGTTAATATTCATAGCTCTGGCTAATAAAGCCACTGGTTTTTTGGCAAGCAAAAGACGGCATACGAGATCACAACGTTGCAGTCATGTTCGCCGTCTTCGT	860	1064	1608	2515	4736	6815
Alox5ap	NM_009663.1	TAGAAGACGCACCGGGCCGGATTGATGTACTTGTTTGTTAATATTCATAGCAAACAGGTACATCAGTCCGGCTTTTTTGGCAAGCAAAAGACGGCATACGAGATACGTACCATGTGCAGTGTTTCGCCGTCTTCGT	751	0	0	2196	1	0
Alox5ap	NM_009663.1	TAGAAGACGCACCGGCGGAAGTGACTTTGAGAATTAGTTAATATTCATAGCTAGTTCTCAAAGTCGCTTCCGTTTTTTGGCAAGCAAAAGACGGCATACGAGATTGGTACCATGTGCAGTCATTCGCCGTCTTCGT	1807	2866	2821	5282	12757	11956
Alox5ap	NM_009663.1	TAGAAGACGCACCGGCTCTGTGGCATCTGTTAATTTGTTAATATTCATAGCAAGTTAACGGATGCCACAGAGTTTTTTGGCAAGCAAAAGACGGCATACGAGATTGCACATGGTACGTACACTTCGCCGTCTTCGT	739	395	945	2161	1758	4006
Alox5ap	NM_009663.1	TAGAAGACGCACCGGTGTACCTGTTTGTGAGGTAAAGTTAATATTCATAGCTTTGCCTCACAAACAGGTACATTTTTTGGCAAGCAAAAGACGGCATACGAGATCAGTACCATGTGCAGTACTTCGCCGTCTTCGT	229	60	1223	670	265	5184
Alox5ap	NM_009663.1	TAGAAGACGCACCGGGCTCTTCTTCAAGTTGTAGATGTTAATATTCATAGCATCTACAGCTTGAAGAGGAGCTTTTTTGGCAAGCAAAAGACGGCATACGAGATGTGTACCATGTGGTTGTGTTCGCCGTCTTCGT	953	1	468	2787	6	1983
Alox5ap	NM_009663.1	TAGAAGACGCACCGGGCATGAAAGTAAGGCGTATAAGTTAATATTCATAGCTTATGCGCCTTGCTTTCATGCTTTTTTGGCAAGCAAAAGACGGCATACGAGATCACACACAGTACACGTACTTCGCCGTCTTCGT	188	0	237	551	0	1003
Alox8	NM_009661.3	TAGAAGACGCACCGGCCAGTAGTAGAGTATGTGTTTGTTAATATTCATAGCAAACACATACTCTGCTGCTGGTTTTTTGGCAAGCAAAAGACGGCATACGAGATCAGTACCATGTGGTTGACTTCGCCGTCTTCGT	169	0	0	493	1	0
Alox8	NM_009661.3	TAGAAGACGCACCGGCCAGTTCCTAAATGGTATCAAGTTAATATTCATAGCTTGATGCCATTTAGGAACTGGTTTTTTGGCAAGCAAAAGACGGCATACGAGATTGGTACCATGTGGTTGCATTCGCCGTCTTCGT	442	608	256	1291	2705	1087
Alox8	NM_009661.3	TAGAAGACGCACCGGGCAGTTAATTCGTCAAGTTATGTTAATATTCATAGCATAACTTGACGAATTAACTGCTTTTTTGGCAAGCAAAAGACGGCATACGAGATACGTACCATGTGGTTGGTTTCGCCGTCTTCGT	952	1125	1227	2783	5007	5201
Alox8	NM_009661.3	TAGAAGACGCACCGGCCAGGCTATTATTACTGAGATGTTAATATTCATAGCATCTCGGTAATAGTAGCCTGGTTTTTTGGCAAGCAAAAGACGGCATACGAGATTGGTACCATGTGGTACTGTTCGCCGTCTTCGT	1101	1249	2218	3220	5562	9401
Alox8	NM_009661.3	TAGAAGACGCACCGGCTCCCACAGAAGGTAAGATTTGTTAATATTCATAGCAGATCTTGCCTTCTGTGGGAGTTTTTTGGCAAGCAAAAGACGGCATACGAGATTGCAACCATGGTCAACTGTTCGCCGTCTTCGT	596	0	1304	1744	0	5526
Alox8	NM_009661.3	TAGAAGACGCACCGGGCAGCTATCATACAGGTTTATGTTAATATTCATAGCATAAGCCTGTATGATAGCTGCTTTTTTGGCAAGCAAAAGACGGCATACGAGATGTGTACCATGTGGTACACTTCGCCGTCTTCGT	173	0	405	505	0	1715
Alpi	NM_001081082.1	TAGAAGACGCACCGGCCATCTGTCCTTTGGTATTATGTTAATATTCATAGCATGATACCAAAGGACAGATGGTTTTTTGGCAAGCAAAAGACGGCATACGAGATACGTACACTGTGTGTGTGTTCGCCGTCTTCGT	263	182	0	768	808	0
Alpi	NM_001081082.1	TAGAAGACGCACCGGCCATAGATTTCTTGAGCCTAAGTTAATATTCATAGCTTGGGCTCAGGAAATCTATGGTTTTTTGGCAAGCAAAAGACGGCATACGAGATCAGTACACTGTGTGACTGTTCGCCGTCTTCGT	542	1047	233	1584	4660	989
Alpi	NM_001081082.1	TAGAAGACGCACCGGCCACAAGGTTTCTACTTCTTTGTTAATATTCATAGCAAAGAGGTAGAAGCCTTGTGGTTTTTTGGCAAGCAAAAGACGGCATACGAGATGTGTACACTGTGTGTGGTTTCGCCGTCTTCGT	907	1561	674	2651	6949	2857
Alpi	NM_001081082.1	TAGAAGACGCACCGGCCCTCTTGCTATAGATTTCTTGTTAATATTCATAGCAGGAAATCTATGGCAAGAGGGTTTTTTGGCAAGCAAAAGACGGCATACGAGATACCAACCAACGTACCATGTTCGCCGTCTTCGT	564	1194	819	1649	5313	3469
Alpi	NM_001081082.1	TAGAAGACGCACCGGCCTCTTTGAGCCAATAGAAATGTTAATATTCATAGCATTTCTGTTGGCTCAAAGAGGTTTTTTGGCAAGCAAAAGACGGCATACGAGATTGGTACACTGTGTGTGACTTCGCCGTCTTCGT	508	156	244	1484	693	1035
Alpi	NM_001081082.1	TAGAAGACGCACCGGGACAAATCCTACACCTTCATTGTTAATATTCATAGCAATGGAGGTGTAGGATTTGTCTTTTTTGGCAAGCAAAAGACGGCATACGAGATCAGTACACTGTGTGTGCATTCGCCGTCTTCGT	445	0	463	1302	1	1962
Alpl	NM_007431.1	TAGAAGACGCACCGGGCCTGGATCTCATTAGTATTTGTTAATATTCATAGCAAATACTGATGAGATCCAGGCTTTTTTGGCAAGCAAAAGACGGCATACGAGATCAGTACTGGTCACATGACTTCGCCGTCTTCGT	137	0	0	402	0	0
Alpl	NM_007431.1	TAGAAGACGCACCGGGCTCTGTCTTTATTCCTTAGTGTTAATATTCATAGCACTAGGGAATAAAGGCAGAGCTTTTTTGGCAAGCAAAAGACGGCATACGAGATCACACACACATGCATGCATTCGCCGTCTTCGT	862	920	259	2521	4096	1098
Alpl	NM_007431.1	TAGAAGACGCACCGGGCAGGAATAGAAGTTCGTTATGTTAATATTCATAGCATAGCGAACTTCTGTTCCTGCTTTTTTGGCAAGCAAAAGACGGCATACGAGATACGTACTGGTCACATGGTTTCGCCGTCTTCGT	1808	1839	1429	5286	8187	6058
Alpl	NM_007431.1	TAGAAGACGCACCGGGCAGTATGAATTGAATTGGAAGTTAATATTCATAGCTTCCGATTCAATTCATACTGCTTTTTTGGCAAGCAAAAGACGGCATACGAGATTGGTACTGGTCACATGCATTCGCCGTCTTCGT	1311	1685	2043	3832	7503	8658
Alpl	NM_007431.1	TAGAAGACGCACCGGGCTCAACACTAATGTAGCTAAGTTAATATTCATAGCTTGGCTACATTGGTGTTGAGCTTTTTTGGCAAGCAAAAGACGGCATACGAGATACGTACTGGTCAACGTGTTTCGCCGTCTTCGT	612	362	892	1790	1610	3781
Alpl	NM_007431.1	TAGAAGACGCACCGGCATGGTAGATTACGCTTACAAGTTAATATTCATAGCTTGTGAGCGTAATCTACCATGTTTTTTGGCAAGCAAAAGACGGCATACGAGATGTGTACTGGTCACATGTGTTCGCCGTCTTCGT	1314	0	510	3843	1	2162
Alppl2	NM_007433.3	TAGAAGACGCACCGGGCCTCTTTCATTTGGTACTTTGTTAATATTCATAGCAAAGTACCAGATGAAGGAGGCTTTTTTGGCAAGCAAAAGACGGCATACGAGATCAGTACTGGTCAGTACACTTCGCCGTCTTCGT	124	909	0	364	4045	0
Alppl2	NM_007433.3	TAGAAGACGCACCGGCTTTGAGCCTAACGATATGAAGTTAATATTCATAGCTTCATGTCGTTAGGCTCAAAGTTTTTTGGCAAGCAAAAGACGGCATACGAGATACGTACTGGTCAGTTGACTTCGCCGTCTTCGT	169	208	0	494	924	0
Alppl2	NM_007433.3	TAGAAGACGCACCGGGTCTGGTCTAGTTAAGATTTCGTTAATATTCATAGCGAAATCTTGACTAGGCCAGACTTTTTTGGCAAGCAAAAGACGGCATACGAGATGTCAACCACATGGTACCATTCGCCGTCTTCGT	904	576	280	2642	2565	1188
Alppl2	NM_007433.3	TAGAAGACGCACCGGCCTGGTTACAAGCTCTATAATGTTAATATTCATAGCATTATGGAGCTTGTAACCAGGTTTTTTGGCAAGCAAAAGACGGCATACGAGATGTGTACTGGTCAGTACTGTTCGCCGTCTTCGT	1207	1232	2842	3530	5485	12045
Alppl2	NM_007433.3	TAGAAGACGCACCGGGCTGAGGATGGTAAATTCTTTGTTAATATTCATAGCAAAGGATTTGCCATCCTCAGCTTTTTTGGCAAGCAAAAGACGGCATACGAGATGTGTACTGGTCAGTTGCATTCGCCGTCTTCGT	864	423	1612	2525	1882	6833
Alppl2	NM_007433.3	TAGAAGACGCACCGGCATCAGCTAAGAACCTTGTTAGTTAATATTCATAGCTAACGAGGTTCTTAGCTGATGTTTTTTGGCAAGCAAAAGACGGCATACGAGATTGGTACTGGTCAGTTGGTTTCGCCGTCTTCGT	445	0	688	1302	2	2916
Als2	NM_028717.2	TAGAAGACGCACCGGGCAGCAGATTAGCACAATATTGTTAATATTCATAGCAATGTTGTGCTGATCTGCTGCTTTTTTGGCAAGCAAAAGACGGCATACGAGATCAGTCACAGTTGCAACTGTTCGCCGTCTTCGT	553	248	0	1618	1104	0
Als2	NM_028717.2	TAGAAGACGCACCGGGCTCCTGGTTTGTTTAATTTCGTTAATATTCATAGCGGAATTAGACAAACCAGGAGCTTTTTTGGCAAGCAAAAGACGGCATACGAGATGTCACAACCAACACACTGTTCGCCGTCTTCGT	783	1	0	2290	3	0
Als2	NM_028717.2	TAGAAGACGCACCGGCCTGCCATTGATTTCTTAAATGTTAATATTCATAGCATTTAGGAAATCAATGGCAGGTTTTTTGGCAAGCAAAAGACGGCATACGAGATGTGTCACAGTTGCAACCATTCGCCGTCTTCGT	875	1926	1101	2559	8573	4667
Als2	NM_028717.2	TAGAAGACGCACCGGGCGGTGTATAGAATGATATATGTTAATATTCATAGCATATGTCATTCTATACACCGCTTTTTTGGCAAGCAAAAGACGGCATACGAGATACGTCACAGTTGCAACACTTCGCCGTCTTCGT	372	427	246	1088	1903	1043
Als2	NM_028717.2	TAGAAGACGCACCGGGCTCCATGTAGTTCTAGGAAAGTTAATATTCATAGCTTTCCTGGAACTGCATGGAGCTTTTTTGGCAAGCAAAAGACGGCATACGAGATCACACAACCAACACACACTTCGCCGTCTTCGT	306	630	451	894	2803	1912
Als2	NM_028717.2	TAGAAGACGCACCGGCCCGTTATTAGTAGTTAGGATGTTAATATTCATAGCATCCTAACTGCTAATGACGGGTTTTTTGGCAAGCAAAAGACGGCATACGAGATGTGTCACAGTTGCATGGTTTCGCCGTCTTCGT	1307	704	1693	3820	3136	7174
Amdhd1	XM_125854.4	TAGAAGACGCACCGGCCACGAGTTTGTAATGAAGTTGTTAATATTCATAGCAACTTCATTGCAAACTCGTGGTTTTTTGGCAAGCAAAAGACGGCATACGAGATACGTCAGTACCAGTACACTTCGCCGTCTTCGT	191	320	0	558	1423	0
Amdhd1	XM_125854.4	TAGAAGACGCACCGGGCTGAAGGAATTCAGTAGAAAGTTAATATTCATAGCTTTCTGCTGAGTTCCTTCAGCTTTTTTGGCAAGCAAAAGACGGCATACGAGATTGGTCAGTACCAGTACGTTTCGCCGTCTTCGT	633	0	0	1851	0	0
Amdhd1	XM_125854.4	TAGAAGACGCACCGGCCTCAGTGTGATAAGTTTCTTGTTAATATTCATAGCAAGAGACTTATCGCACTGAGGTTTTTTGGCAAGCAAAAGACGGCATACGAGATACCAACGTCACAGTACACTTCGCCGTCTTCGT	609	557	513	1781	2481	2172
Amdhd1	XM_125854.4	TAGAAGACGCACCGGGCCACCATTAACGCGGTTTATGTTAATATTCATAGCATAAGCCGCGTTGATGGTGGCTTTTTTGGCAAGCAAAAGACGGCATACGAGATGTGTCAGTACCAGTACCATTCGCCGTCTTCGT	714	844	1227	2087	3755	5198
Amdhd1	XM_125854.4	TAGAAGACGCACCGGGACCTGCATGTTGACAATATAGTTAATATTCATAGCTATGTTGTCAACATGCAGGTCTTTTTTGGCAAGCAAAAGACGGCATACGAGATCAGTCAGTACCAGTACTGTTCGCCGTCTTCGT	547	519	898	1598	2311	3804
Amdhd1	XM_125854.4	TAGAAGACGCACCGGCGGATCTTTGGAGGTTGGTAAGTTAATATTCATAGCTTGCCAACTTCCAAAGATCCGTTTTTTGGCAAGCAAAAGACGGCATACGAGATGTGTCAGTACCAGTCATGTTCGCCGTCTTCGT	377	0	417	1103	1	1766
Amdhd2	NM_172935.4	TAGAAGACGCACCGGGCCATTTACATCTTTGGTGAAGTTAATATTCATAGCTTCACCAGAGATGTAAGTGGCTTTTTTGGCAAGCAAAAGACGGCATACGAGATGTGTCAGTACGTTGACACTTCGCCGTCTTCGT	163	1	0	477	4	0
Amdhd2	NM_172935.4	TAGAAGACGCACCGGGATGGGCTAATAGCGTATATTGTTAATATTCATAGCAATGTACGCTATTAGCCCATCTTTTTTGGCAAGCAAAAGACGGCATACGAGATACGTCAGTACGTTGTGGTTTCGCCGTCTTCGT	634	611	237	1855	2719	1005
AMDHD2	NM_172935.4	TAGAAGACGCACCGGTGCATCTTCTGTGGGATGGTTGTTAATATTCATAGCAATCATCCCATAGAAGATGCATTTTTTGGCAAGCAAAAGACGGCATACGAGATGTGTCAACGTCACATGTGTTCGCCGTCTTCGT	685	1535	1178	2002	6831	4991
Amdhd2	NM_172935.4	TAGAAGACGCACCGGGAGGTTTATCACAAGGTTCTTGTTAATATTCATAGCAAGGACCTTGTGATAAACCTCTTTTTTGGCAAGCAAAAGACGGCATACGAGATTGGTCAGTACGTTGTGCATTCGCCGTCTTCGT	959	1474	1225	2805	6562	5190
Amdhd2	NM_172935.4	TAGAAGACGCACCGGGTGCAGATTAATGGTGGATTTGTTAATATTCATAGCAAATCCACCGTTGATCTGCACTTTTTTGGCAAGCAAAAGACGGCATACGAGATTGGTCAGTACGTTGACTGTTCGCCGTCTTCGT	1126	1	925	3291	3	3922
Amh	NM_007445.2	TAGAAGACGCACCGGGCTGTAAGTCTTTCTATTTGGGTTAATATTCATAGCCCAAATAGAAAGGCTTGCAGCTTTTTTGGCAAGCAAAAGACGGCATACGAGATTGCAACGTGTCAACACACTTCGCCGTCTTCGT	576	968	0	1685	4307	0
Amh	NM_007445.2	TAGAAGACGCACCGGCGCGGAGCGTTTAGTGCTTATGTTAATATTCATAGCATGAGCACTGAACGCTCCGCGTTTTTTGGCAAGCAAAAGACGGCATACGAGATACGTACGTCAGTCACAACTTCGCCGTCTTCGT	92	0	0	270	0	0
Amh	NM_007445.2	TAGAAGACGCACCGGCCTTTCTATTTGGCTTTGATTGTTAATATTCATAGCAATCAGAGCCAAATAGAAAGGTTTTTTGGCAAGCAAAAGACGGCATACGAGATGTGTACGTCAGTCAGTTGTTCGCCGTCTTCGT	881	4315	1714	2576	19210	7262
Amh	NM_007445.2	TAGAAGACGCACCGGCGATCAGTTGCAAGTCTTTCTGTTAATATTCATAGCAGAAAGGCTTGCAGCTGATCGTTTTTTGGCAAGCAAAAGACGGCATACGAGATCACAACGTGTCAACACCATTCGCCGTCTTCGT	981	255	730	2868	1136	3093
Amh	NM_007445.2	TAGAAGACGCACCGGCAGCAGTTGTTAGTCCTATATGTTAATATTCATAGCATGTAGGACTAGCAACTGCTGTTTTTTGGCAAGCAAAAGACGGCATACGAGATTGGTACGTCAGTCACAGTTTCGCCGTCTTCGT	904	1	846	2642	3	3584
Amh	NM_007445.2	TAGAAGACGCACCGGACACCCGTTATTTGGTGTTAAGTTAATATTCATAGCTTAGCACCAAATAGCGGGTGTTTTTTTGGCAAGCAAAAGACGGCATACGAGATGTGTACGTCAGTCACACATTCGCCGTCTTCGT	502	0	1223	1468	0	5181
Amhr2	NM_144547.1	TAGAAGACGCACCGGGCCTTGGTATTCCTTGGTCTTGTTAATATTCATAGCAAGACCAGGGAGTACCAAGGCTTTTTTGGCAAGCAAAAGACGGCATACGAGATCAGTGTCAACCATGACACTTCGCCGTCTTCGT	155	0	0	453	1	0
Amhr2	NM_144547.1	TAGAAGACGCACCGGGCATGACCATATTGTTCGTTTGTTAATATTCATAGCAAGCGAACGATATGGTCATGCTTTTTTGGCAAGCAAAAGACGGCATACGAGATTGGTGTCAACCATGCATGTTCGCCGTCTTCGT	569	1473	840	1665	6558	3560
Amhr2	NM_144547.1	TAGAAGACGCACCGGGTTTACTCTTTGGCGCTATTAGTTAATATTCATAGCTAGTAGCGCCAGAGAGTAAACTTTTTTGGCAAGCAAAAGACGGCATACGAGATTGGTGTCAACCATGACCATTCGCCGTCTTCGT	431	633	1147	1260	2817	4860
Amhr2	NM_144547.1	TAGAAGACGCACCGGCGACATGCCTATTGCTGTTATGTTAATATTCATAGCATGACAGCAGTAGGCATGTCGTTTTTTGGCAAGCAAAAGACGGCATACGAGATGTCACAACCACACACAGTTTCGCCGTCTTCGT	1319	1244	2355	3856	5538	9979
Amhr2	NM_144547.1	TAGAAGACGCACCGGCCTGGGAGTGTTTCTTGTGTTGTTAATATTCATAGCAACACGAGAAACATTCCCAGGTTTTTTGGCAAGCAAAAGACGGCATACGAGATGTGTGTCAACCATGCAACTTCGCCGTCTTCGT	220	0	577	642	0	2444
Amhr2	NM_144547.1	TAGAAGACGCACCGGGCTGTGTTTCTCCTAGGTAATGTTAATATTCATAGCATTACCTGGGAGAAACGCAGCTTTTTTGGCAAGCAAAAGACGGCATACGAGATACGTGTCAACCATGACGTTTCGCCGTCTTCGT	761	0	39	2225	0	165
Amotl1	NM_001081395.1	TAGAAGACGCACCGGCCAAGCTTGAAGGTGAGATAAGTTAATATTCATAGCTTATCTCGCCTTCGAGCTTGGTTTTTTGGCAAGCAAAAGACGGCATACGAGATTGCACAGTCATGACACTGTTCGCCGTCTTCGT	1093	1032	4	3195	4594	17
Amotl1	NM_001081395.1	TAGAAGACGCACCGGGAACCAAGATCATGGTCTTTAGTTAATATTCATAGCTAAAGACCGTGATCTTGGTTCTTTTTTGGCAAGCAAAAGACGGCATACGAGATGTCACAGTCATGACACACTTCGCCGTCTTCGT	543	826	203	1588	3679	862
Amotl1	NM_001081395.1	TAGAAGACGCACCGGCTAAACCCAAGCCTTATATAAGTTAATATTCATAGCTTATATGAGGCTTGGGTTTAGTTTTTTGGCAAGCAAAAGACGGCATACGAGATCACACAGTCATGACACGTTTCGCCGTCTTCGT	1024	1983	899	2994	8826	3808
Amotl1	NM_001081395.1	TAGAAGACGCACCGGCAACAGTGGATAGGCGTATAAGTTAATATTCATAGCTTATGCGCCTGTCCACTGTTGTTTTTTGGCAAGCAAAAGACGGCATACGAGATACCACAGTCATGACTGGTTTCGCCGTCTTCGT	705	0	2229	2061	1	9448
Amotl1	NM_001081395.1	TAGAAGACGCACCGGGGACATGGAGTACATTATTAAGTTAATATTCATAGCTTAATAGTGTACTCCATGTCCTTTTTTGGCAAGCAAAAGACGGCATACGAGATACCACAGTCATGACACCATTCGCCGTCTTCGT	1358	0	1462	3970	1	6196
Amotl1	NM_001081395.1	TAGAAGACGCACCGGCTGCTCTTCCCATCTTTGTTTGTTAATATTCATAGCAAGCAAAGGTGGGAAGAGCAGTTTTTTGGCAAGCAAAAGACGGCATACGAGATACCAACCAACGTCAGTTGTTCGCCGTCTTCGT	972	0	237	2842	0	1005
Ampd1	NM_001033303.2	TAGAAGACGCACCGGCAAAGTTTCTGGGCAATAATTGTTAATATTCATAGCAATTGTTGCCCAGAAACTTTGTTTTTTGGCAAGCAAAAGACGGCATACGAGATCACACAGTGTACTGCAGTTTCGCCGTCTTCGT	868	1728	720	2538	7694	3052
Ampd1	NM_001033303.2	TAGAAGACGCACCGGTTGTCTGCAATCGCATTTATTGTTAATATTCATAGCAATAGATGCGATTGCAGACAATTTTTTGGCAAGCAAAAGACGGCATACGAGATACCACAGTGTACTGGTTGTTCGCCGTCTTCGT	1895	2970	1552	5540	13221	6577
Ampd1	NM_001033303.2	TAGAAGACGCACCGGACAGTCTGTTCCTTGAATATGGTTAATATTCATAGCCATATTCGAGGAACAGACTGTTTTTTTGGCAAGCAAAAGACGGCATACGAGATTGCACAGTGTACTGGTACTTCGCCGTCTTCGT	1062	511	772	3106	2275	3273
Ampd1	NM_001033303.2	TAGAAGACGCACCGGAGCACCTGTTGCGCTTTATTAGTTAATATTCATAGCTAATGAAGCGCAGCAGGTGCTTTTTTTGGCAAGCAAAAGACGGCATACGAGATGTCACAGTGTACTGGTGTTTCGCCGTCTTCGT	1718	1016	1709	5024	4522	7244
Ampd1	NM_001033303.2	TAGAAGACGCACCGGGAGAGCTTCTACCTAGTATTTGTTAATATTCATAGCAAATACTGGGTAGAAGCTCTCTTTTTTGGCAAGCAAAAGACGGCATACGAGATCACACAGTGTACTGGTCATTCGCCGTCTTCGT	1775	925	1909	5190	4119	8092
Ampd1	NM_001033303.2	TAGAAGACGCACCGGCTCCTTCCTTTGCTGTGTTATGTTAATATTCATAGCATAGCACAGCAGAGGAAGGAGTTTTTTGGCAAGCAAAAGACGGCATACGAGATCACAACGTACTGTGCACATTCGCCGTCTTCGT	1281	261	1003	3745	1162	4249
Ampd2	NM_028779.4	TAGAAGACGCACCGGCCCATCTCAGAATTGTTAGAAGTTAATATTCATAGCTTCTGACAATTCTGAGATGGGTTTTTTGGCAAGCAAAAGACGGCATACGAGATTGCAGTCACAACTGACTGTTCGCCGTCTTCGT	513	465	0	1499	2068	0
Ampd2	NM_028779.4	TAGAAGACGCACCGGGCGGATAGGAATATCTTTCATGTTAATATTCATAGCATGAAAGGTATTCCTGTCCGCTTTTTTGGCAAGCAAAAGACGGCATACGAGATTGCAGTCACAACTGTGCATTCGCCGTCTTCGT	354	398	0	1036	1770	0
Ampd2	NM_028779.4	TAGAAGACGCACCGGGCATGTTTCCGTGTTATGTTTGTTAATATTCATAGCAAACATAGCACGGAGACATGCTTTTTTGGCAAGCAAAAGACGGCATACGAGATACCAACCATGGTCATGGTTTCGCCGTCTTCGT	1275	834	522	3728	3711	2214
Ampd2	NM_028779.4	TAGAAGACGCACCGGCCTGTACTACATCTTCGTTAAGTTAATATTCATAGCTTAGCGAAGGTGTAGTACAGGTTTTTTGGCAAGCAAAAGACGGCATACGAGATACCAGTCACAACTGTGGTTTCGCCGTCTTCGT	736	16	113	2151	71	480
Ampd2	NM_028779.4	TAGAAGACGCACCGGCGCTAACATGGTTATGTTGAAGTTAATATTCATAGCTTCAACATAGCCATGTTAGCGTTTTTTGGCAAGCAAAAGACGGCATACGAGATCACAGTCACAACTGTGACTTCGCCGTCTTCGT	236	10	132	690	46	560
AMPD2	NM_028779.4	TAGAAGACGCACCGGGCACGTTTATGGATGGTAAATGTTAATATTCATAGCATTTGCCATCCATAGACGTGCTTTTTTGGCAAGCAAAAGACGGCATACGAGATACGTCAACGTACTGGTACTTCGCCGTCTTCGT	229	0	443	669	0	1877
Ampd3	NM_009667.2	TAGAAGACGCACCGGGTGGCCAAGATTTCAAATTAGGTTAATATTCATAGCCTAGTTTGAGATCTTGGCCACTTTTTTGGCAAGCAAAAGACGGCATACGAGATGTCACATGACTGACACTGTTCGCCGTCTTCGT	328	0	0	958	0	0
Ampd3	NM_009667.2	TAGAAGACGCACCGGCGGAGGTGTTCTCTTTGTGTGGTTAATATTCATAGCTACACAAAGAGAACACCTCCGTTTTTTGGCAAGCAAAAGACGGCATACGAGATACCAGTCACAACGTTGCATTCGCCGTCTTCGT	404	1493	358	1180	6646	1517
Ampd3	NM_009667.2	TAGAAGACGCACCGGGCCCTATAGTTACTACTTGTAGTTAATATTCATAGCTACAGGTAGTAACTATAGGGCTTTTTTGGCAAGCAAAAGACGGCATACGAGATACCAGTCACAACGTACTGTTCGCCGTCTTCGT	1314	1243	1222	3841	5534	5179
Ampd3	NM_009667.2	TAGAAGACGCACCGGCCCTATGTTATGCTTGAGTATGTTAATATTCATAGCATACTCAGGCATAGCATAGGGTTTTTTGGCAAGCAAAAGACGGCATACGAGATTGCAGTCACAACGTACACTTCGCCGTCTTCGT	419	616	1545	1225	2743	6549
Ampd3	NM_009667.2	TAGAAGACGCACCGGCCAACACAACAAGATTGGAAAGTTAATATTCATAGCTTTCCAGTCTTGTTGTGTTGGTTTTTTGGCAAGCAAAAGACGGCATACGAGATCACAGTCACAACGTTGGTTTCGCCGTCTTCGT	1301	1210	3139	3803	5388	13301
Ampd3	NM_009667.2	TAGAAGACGCACCGGCCTGGAAGTTGCCTATTTAATGTTAATATTCATAGCGTTAAATGGGCAACTTCCAGGTTTTTTGGCAAGCAAAAGACGGCATACGAGATTGCACATGACTGACTGGTTTCGCCGTCTTCGT	359	45	466	1051	199	1976
Amph	NM_175007.1	TAGAAGACGCACCGGGCTAGTCCTAACCACATATTAGTTAATATTCATAGCTAATGTGTGGTTGGGACTAGCTTTTTTGGCAAGCAAAAGACGGCATACGAGATTGGTTGGTTGCACAGTTGTTCGCCGTCTTCGT	633	849	1	1850	3781	3
Amph	NM_175007.1	TAGAAGACGCACCGGCTGATGAACTTAACCTACAAAGTTAATATTCATAGCTTTGTAGGTTAAGTTCATCAGTTTTTTGGCAAGCAAAAGACGGCATACGAGATACGTTGGTTGCACAGTCATTCGCCGTCTTCGT	1759	780	377	5144	3474	1598
Amph	NM_175007.1	TAGAAGACGCACCGGGCCTTAATGAAGCTCATTGAAGTTAATATTCATAGCTTCAGTGAGCTTCATTGAGGCTTTTTTGGCAAGCAAAAGACGGCATACGAGATCAGTTGGTTGCACAGTGTTTCGCCGTCTTCGT	801	1069	790	2342	4758	3349
Amph	NM_175007.1	TAGAAGACGCACCGGCGTGATTGGGTTCTTAACTATGTTAATATTCATAGCATGGTTAAGAACCCAGTCACGTTTTTTGGCAAGCAAAAGACGGCATACGAGATACCACATGCAACCAGTGTTTCGCCGTCTTCGT	838	512	415	2450	2279	1758
Amph	NM_175007.1	TAGAAGACGCACCGGGCAGTCATTATTCCTGTCTTTGTTAATATTCATAGCAAAGGCAGGAATGATGACTGCTTTTTTGGCAAGCAAAAGACGGCATACGAGATTGGTTGGTTGCAGTTGTGTTCGCCGTCTTCGT	706	635	1180	2063	2825	5000
Amph	NM_175007.1	TAGAAGACGCACCGGGAAGAGTTCAATGTTGACTTAGTTAATATTCATAGCTAAGTCAACATTGAACTCTTCTTTTTTGGCAAGCAAAAGACGGCATACGAGATGTGTTGGTTGCACAGTACTTCGCCGTCTTCGT	612	0	523	1790	0	2218
Amt	NM_001013814.1	TAGAAGACGCACCGGCCAGGGAATACTTTCTTTGTTGTTAATATTCATAGCAACAAAGAGAGTGTTCCCTGGTTTTTTGGCAAGCAAAAGACGGCATACGAGATACGTTGCAACACGTTGCATTCGCCGTCTTCGT	545	1491	0	1593	6636	0
Amt	NM_001013814.1	TAGAAGACGCACCGGCACCTGTATGTAGTATTCAATGTTAATATTCATAGCATTGGATACTACATACAGGTGTTTTTTGGCAAGCAAAAGACGGCATACGAGATACGTTGCAACACGTACTGTTCGCCGTCTTCGT	765	336	0	2237	1495	0
Amt	NM_001013814.1	TAGAAGACGCACCGGCTTGGCAACTACTTTGTTGAAGTTAATATTCATAGCTTCAACAGAGTAGTTGCCAAGTTTTTTGGCAAGCAAAAGACGGCATACGAGATGTGTTGCAACACGTTGACTTCGCCGTCTTCGT	498	1261	428	1456	5612	1815
Amt	NM_001013814.1	TAGAAGACGCACCGGCTCCAGGGGTGTTTCTTTAGAGTTAATATTCATAGCTCTAGAGAAACACTCCTGGAGTTTTTTGGCAAGCAAAAGACGGCATACGAGATACCACATGACTGGTTGCATTCGCCGTCTTCGT	630	501	282	1841	2232	1196
Amt	NM_001013814.1	TAGAAGACGCACCGGGCGATGGGTTGTGTGCTATTTGTTAATATTCATAGCAAATGGCACATAACCCATCGCTTTTTTGGCAAGCAAAAGACGGCATACGAGATGTCACACACACAGTGTCATTCGCCGTCTTCGT	481	481	907	1406	2142	3844
Amt	NM_001013814.1	TAGAAGACGCACCGGCCACTCTATGATTTCCACTTAGTTAATATTCATAGCTAGGTGGAAGTCATAGAGTGGTTTTTTGGCAAGCAAAAGACGGCATACGAGATCAGTTGCAACACGTTGGTTTCGCCGTCTTCGT	1038	662	2058	3035	2946	8723
Amy2-1	NM_001042711.2	TAGAAGACGCACCGGGAGTGGCGTTGGGTTGATGTTGTTAATATTCATAGCAATATCAACCCAGCGCCACTCTTTTTTGGCAAGCAAAAGACGGCATACGAGATTGCACAGTGTCAGTGTTGTTCGCCGTCTTCGT	1078	1725	641	3153	7679	2716
Amy2-1	NM_001042711.2	TAGAAGACGCACCGGTTCAAACTGGTGGGATAATAAGTTAATATTCATAGCTTATTATCCCACCAGTTTGAATTTTTTGGCAAGCAAAAGACGGCATACGAGATGTCACAGTGTCAGTGTACTTCGCCGTCTTCGT	764	308	411	2234	1373	1741
Amy2-1	NM_001042711.2	TAGAAGACGCACCGGTTGGGACTTTAACGATAATAAGTTAATATTCATAGCTTATTATCGTTAAAGTCCCAATTTTTTGGCAAGCAAAAGACGGCATACGAGATCACACAGTGTCAGTGTGTTTCGCCGTCTTCGT	326	269	482	954	1196	2043
Amy2-1	NM_001042711.2	TAGAAGACGCACCGGCCTTGGTGGGAAGGATACTAAGTTAATATTCATAGCTTGGTATCTTTCCCACCAAGGTTTTTTGGCAAGCAAAAGACGGCATACGAGATTGCAACACGTACACCAGTTTCGCCGTCTTCGT	913	528	1052	2668	2352	4457
Amy2-1	NM_001042711.2	TAGAAGACGCACCGGGGGTTCTGTTGGGCTTAATATGTTAATATTCATAGCATATTGAGCCCAGCAGAACCCTTTTTTGGCAAGCAAAAGACGGCATACGAGATACCACAGTGTCAGTCAGTTTCGCCGTCTTCGT	712	213	775	2082	947	3283
Amy2-1	NM_001042711.2	TAGAAGACGCACCGGATACCAACCAATCAGCTATAAGTTAATATTCATAGCTTATAGCTGATTGGTTGGTATTTTTTTGGCAAGCAAAAGACGGCATACGAGATACCACAGTGTCAGTGTCATTCGCCGTCTTCGT	1623	0	713	4746	1	3022
AMY2A	NM_007446.1	TAGAAGACGCACCGGGCACATACTGTGATGTTATTTGTTAATATTCATAGCAAATGACATCACAGTATGTGCTTTTTTGGCAAGCAAAAGACGGCATACGAGATTGGTCAACACCAACACGTTTCGCCGTCTTCGT	179	852	0	524	3794	0
AMY2A	NM_007446.1	TAGAAGACGCACCGGCTCAATATGGACGAATTGCTAGTTAATATTCATAGCTAGCAGTTCGTCCATATTGAGTTTTTTGGCAAGCAAAAGACGGCATACGAGATCACAGTACCATGACGTACTTCGCCGTCTTCGT	633	715	1938	1852	3182	8215
AMY2A	NM_007446.1	TAGAAGACGCACCGGCGGGTGATGTCAAGTTATTATGTTAATATTCATAGCATAGTAACTTGACATCACCCGTTTTTTGGCAAGCAAAAGACGGCATACGAGATGTCAGTACCATGACGTTGTTCGCCGTCTTCGT	723	0	1279	2113	1	5422
AMY2A	NM_007446.1	TAGAAGACGCACCGGCCTGGAGACATAAAGGTAATTGTTAATATTCATAGCAATTGCCTTTATGTCTCCAGGTTTTTTGGCAAGCAAAAGACGGCATACGAGATGTGTCAACACCAACACCATTCGCCGTCTTCGT	413	0	364	1208	0	1542
AMY2A	NM_007446.1	TAGAAGACGCACCGGCCTGGAGACATAAAGGTAATTGTTAATATTCATAGCAATTGCCTTTATGTCTCCAGGTTTTTTGGCAAGCAAAAGACGGCATACGAGATTGCAGTACGTTGTGGTACTTCGCCGTCTTCGT	407	0	42	1190	0	178
AMY2B	NM_007446.1	TAGAAGACGCACCGGGCCCAATATGACCTACATATTGTTAATATTCATAGCAGTATGTGGGTCATATTGGGCTTTTTTGGCAAGCAAAAGACGGCATACGAGATACCACACATGACACGTTGTTCGCCGTCTTCGT	731	630	818	2138	2804	3465
Anapc10	NM_026904.2	TAGAAGACGCACCGGCCACATGAGACAAATTAAGATGTTAATATTCATAGCATCTTAATTTGTCTCATGTGGTTTTTTGGCAAGCAAAAGACGGCATACGAGATTGGTACTGTGGTGTACTGTTCGCCGTCTTCGT	582	1927	312	1702	8577	1321
Anapc10	NM_026904.2	TAGAAGACGCACCGGGACCTAGGTATGTTCTGTTAAGTTAATATTCATAGCTTAGCAGAACATACCTGGGTCTTTTTTGGCAAGCAAAAGACGGCATACGAGATCACAACCAGTGTTGACGTTTCGCCGTCTTCGT	541	1277	221	1581	5684	937
Anapc10	NM_026904.2	TAGAAGACGCACCGGCCCGAAACAATGATAATTCAAGTTAATATTCATAGCTTGAATTATCATTGTTTCGGGTTTTTTGGCAAGCAAAAGACGGCATACGAGATACGTACTGTGGTGTACCATTCGCCGTCTTCGT	712	986	772	2083	4388	3271
ANAPC10	NM_026904.2	TAGAAGACGCACCGGGACAATCATAAGAAGCTAACTGTTAATATTCATAGCAGTTGGCTTCTTATGATTGTCTTTTTTGGCAAGCAAAAGACGGCATACGAGATACGTGTGTGTACCATGACTTCGCCGTCTTCGT	666	536	673	1947	2388	2850
Anapc10	NM_026904.2	TAGAAGACGCACCGGGCAGACTATAAGTTTGATGAAGTTAATATTCATAGCTTCATCAGACTTATAGTCTGCTTTTTTGGCAAGCAAAAGACGGCATACGAGATGTGTACTGTGGTGTACACTTCGCCGTCTTCGT	284	0	634	829	0	2686
ANAPC10	NM_026904.2	TAGAAGACGCACCGGCAGTCAGAGTAGGAAATAATTGTTAATATTCATAGCAATTATTTCCTACTCTGACTGTTTTTTGGCAAGCAAAAGACGGCATACGAGATGTGTGTGTGTACCATGCATTCGCCGTCTTCGT	2366	0	1	6918	1	3
Anapc11	NM_025389.3	TAGAAGACGCACCGGCAGCTGCTCTTTCAGAGTTATGTTAATATTCATAGCATAGCTCTGGAAGAGCAGCTGTTTTTTGGCAAGCAAAAGACGGCATACGAGATGTCACATGTGTGTGACGTTTCGCCGTCTTCGT	430	201	0	1257	894	1
Anapc11	NM_025389.3	TAGAAGACGCACCGGGCCTGGTTTCTTGATATATTGGTTAATATTCATAGCCAGTATGTCAAGAAACCAGGCTTTTTTGGCAAGCAAAAGACGGCATACGAGATCACACATGTGTGTGCATGTTCGCCGTCTTCGT	105	0	0	306	1	2
Anapc11	NM_025389.3	TAGAAGACGCACCGGCTGGGTAGCTAATGATGAGAGGTTAATATTCATAGCTTCTCATCATTGGCTACCCAGTTTTTTGGCAAGCAAAAGACGGCATACGAGATCAGTGTCAGTACCAACTGTTCGCCGTCTTCGT	755	1671	3028	2207	7440	12834
Anapc11	NM_025389.3	TAGAAGACGCACCGGGCTTGCTTGGTTTCTTGATATGTTAATATTCATAGCATGTCAAGAAACCAGGCAAGCTTTTTTGGCAAGCAAAAGACGGCATACGAGATCACACATGTGTGTGACCATTCGCCGTCTTCGT	486	5	907	1420	24	3842
Anapc11	NM_025389.3	TAGAAGACGCACCGGCAATGATGAGAATTGCGGTATGTTAATATTCATAGCATGCCGCAGTTCTCATCATTGTTTTTTGGCAAGCAAAAGACGGCATACGAGATACGTGTCAGTACCAACACTTCGCCGTCTTCGT	399	0	845	1167	1	3581
Anapc11	NM_025389.3	TAGAAGACGCACCGGCCCATCACATTGATACTTTATGTTAATATTCATAGCATAAAGTGTCAATGTGATGGGTTTTTTGGCAAGCAAAAGACGGCATACGAGATGTGTGTCAGTACCAACCATTCGCCGTCTTCGT	508	0	773	1485	0	3276
Anapc2	NM_175300.2	TAGAAGACGCACCGGCAGGCTCTGACTATAGCATTTGTTAATATTCATAGCGAATGCTGTAGTCAGAGCCTGTTTTTTGGCAAGCAAAAGACGGCATACGAGATTGCACAACACCATGCAACTTCGCCGTCTTCGT	500	0	0	1462	0	0
Anapc2	NM_175300.2	TAGAAGACGCACCGGCCCATGAATACAAATAGGTTTGTTAATATTCATAGCAAACCTGTTTGTATTCATGGGTTTTTTGGCAAGCAAAAGACGGCATACGAGATCAGTGTCAGTCAACTGGTTTCGCCGTCTTCGT	975	1363	396	2850	6068	1680
Anapc2	NM_175300.2	TAGAAGACGCACCGGACGACCTTCAAGGTAATATTGGTTAATATTCATAGCCAATATTGCCTTGAAGGTCGTTTTTTTGGCAAGCAAAAGACGGCATACGAGATGTCACAGTACCATGGTACTTCGCCGTCTTCGT	876	371	457	2562	1652	1937
Anapc2	NM_175300.2	TAGAAGACGCACCGGCCACGTATAGAGATTCTTCTAGTTAATATTCATAGCTAGAAGAATCTCTGTACGTGGTTTTTTGGCAAGCAAAAGACGGCATACGAGATGTGTGTCAGTCAACTGACTTCGCCGTCTTCGT	512	340	1075	1498	1513	4557
Anapc2	NM_175300.2	TAGAAGACGCACCGGCTAGATGGACAGTTTCTATTTGTTAATATTCATAGCAAATAGAAGCTGTCCATCTAGTTTTTTGGCAAGCAAAAGACGGCATACGAGATTGCACAGTACCATGGTTGTTCGCCGTCTTCGT	789	389	1389	2307	1731	5888
Anapc2	NM_175300.2	TAGAAGACGCACCGGGCGACGTTCTTTAGACATTATGTTAATATTCATAGCATGATGTCTGAAGAACGTCGCTTTTTTGGCAAGCAAAAGACGGCATACGAGATACGTGTCAGTCAACTGCATTCGCCGTCTTCGT	507	0	1523	1483	1	6456
Anapc4	NM_024213.1	TAGAAGACGCACCGGGCTCTGGGTTTATTGGGCTTTGTTAATATTCATAGCAAAGCTCAATAAATCCAGAGCTTTTTTGGCAAGCAAAAGACGGCATACGAGATACGTACTGTGACACGTGTTTCGCCGTCTTCGT	412	928	0	1204	4131	2
Anapc4	NM_024213.1	TAGAAGACGCACCGGTCCAAGTTATAGACAGTAGTAGTTAATATTCATAGCTACTACTGTCTATAACTTGGATTTTTTGGCAAGCAAAAGACGGCATACGAGATCAGTACTGTGACACGTACTTCGCCGTCTTCGT	634	741	1	1853	3299	4
Anapc4	NM_024213.1	TAGAAGACGCACCGGCCAGTTTGACAGTATTGTGTTGTTAATATTCATAGCAACACAATGCTGTCAAGCTGGTTTTTTGGCAAGCAAAAGACGGCATACGAGATCACACAACCATGCACATGTTCGCCGTCTTCGT	842	1121	139	2462	4991	590
Anapc4	NM_024213.1	TAGAAGACGCACCGGCAGCTTGACAGTATTGTGTTAGTTAATATTCATAGCTAACACAATGCTGTCAAGCTGTTTTTTGGCAAGCAAAAGACGGCATACGAGATGTCACAACCATGCAACGTTTCGCCGTCTTCGT	938	242	1135	2743	1076	4812
Anapc4	NM_024213.1	TAGAAGACGCACCGGCGTAGTCATTAAAGTGGAGAAGTTAATATTCATAGCTTCTCCACTTTGATGACTACGTTTTTTGGCAAGCAAAAGACGGCATACGAGATTGGTACTGTGACACGTCATTCGCCGTCTTCGT	518	11	860	1514	47	3646
Anapc4	NM_024213.1	TAGAAGACGCACCGGGCAGGCATTGAAGATGTTATTGTTAATATTCATAGCAATAGCATCTTCAATGCCTGCTTTTTTGGCAAGCAAAAGACGGCATACGAGATGTGTACTGTGACCATGTGTTCGCCGTCTTCGT	1084	0	346	3169	0	1465
Anapc7	NM_019805.2	TAGAAGACGCACCGGCCTGCTTGTTTCTAAGTAGTAGTTAATATTCATAGCTACTACTTGGAAACAGGCAGGTTTTTTGGCAAGCAAAAGACGGCATACGAGATTGGTACTGTGACCAACTGTTCGCCGTCTTCGT	463	0	0	1353	0	0
Anapc7	NM_019805.2	TAGAAGACGCACCGGCCAAGCTGTAGACTCACTATTGTTAATATTCATAGCAATGGTGAGTCTGCAGCTTGGTTTTTTGGCAAGCAAAAGACGGCATACGAGATGTCACAACTGCATGTGACTTCGCCGTCTTCGT	174	0	0	510	0	0
Anapc7	NM_019805.2	TAGAAGACGCACCGGCCATCTGAAATTGAAGTGAAAGTTAATATTCATAGCTTTCACTTCAATTTCAGATGGTTTTTTGGCAAGCAAAAGACGGCATACGAGATACGTACTGTGACCATGGTTTCGCCGTCTTCGT	2263	4158	1095	6617	18511	4641
Anapc7	NM_019805.2	TAGAAGACGCACCGGGCCTTAAGTAAGACTTTCAAAGTTAATATTCATAGCTTTGGAAGTCTTACTTAAGGCTTTTTTGGCAAGCAAAAGACGGCATACGAGATTGGTACTGTGACCATGCATTCGCCGTCTTCGT	824	1109	1898	2410	4936	8043
Anapc7	NM_019805.2	TAGAAGACGCACCGGGCTGCTCACTATGAGTAATAAGTTAATATTCATAGCTTGTTACTCATGGTGAGCAGCTTTTTTGGCAAGCAAAAGACGGCATACGAGATCAGTACTGTGACCATGACTTCGCCGTCTTCGT	447	0	1726	1308	1	7313
Anapc7	NM_019805.2	TAGAAGACGCACCGGCGAAGGTCTTATAGAGTGTTAGTTAATATTCATAGCTAACACTCTATGAGACCTTCGTTTTTTGGCAAGCAAAAGACGGCATACGAGATGTCACACACAGTGTTGCATTCGCCGTCTTCGT	796	0	996	2328	0	4220
Angpt1	NM_009640.3	TAGAAGACGCACCGGGAGGTGACTTGGTATCATTGTGTTAATATTCATAGCACAGTGATACCAGGTCACCTCTTTTTTGGCAAGCAAAAGACGGCATACGAGATGTCAACCAGTGTTGTGTGTTCGCCGTCTTCGT	742	1517	1180	2170	6755	5001
Angpt1	NM_009640.3	TAGAAGACGCACCGGCAGCCTATTGTATAGATCTTGGTTAATATTCATAGCCAAGATCTGTACAATGGGCTGTTTTTTGGCAAGCAAAAGACGGCATACGAGATCACAACCAGTCAGTGTGTTTCGCCGTCTTCGT	922	1412	1149	2695	6286	4870
Angpt1	NM_009640.3	TAGAAGACGCACCGGCCCAGGTACTAAATCAAATATGTTAATATTCATAGCATGTTTGATTTAGTACCTGGGTTTTTTGGCAAGCAAAAGACGGCATACGAGATACGTACGTCAGTACACACTTCGCCGTCTTCGT	500	786	856	1463	3497	3626
Angpt1	NM_009640.3	TAGAAGACGCACCGGCCCTTCCAATTTAAATGGAATGTTAATATTCATAGCATTCCATTTAGATTGGAAGGGTTTTTTGGCAAGCAAAAGACGGCATACGAGATCAGTACGTCAGTACACTGTTCGCCGTCTTCGT	525	350	457	1536	1557	1936
Angpt1	NM_009640.3	TAGAAGACGCACCGGGCTTGGTTTCTTGTCAGATATGTTAATATTCATAGCATGTCTGACGAGAAACCAAGCTTTTTTGGCAAGCAAAAGACGGCATACGAGATCACACACAGTCATGACGTTTCGCCGTCTTCGT	469	0	1176	1371	0	4983
Angpt1	NM_009640.3	TAGAAGACGCACCGGGCTGCTATTCTGACTCATATAGTTAATATTCATAGCTATGTGAGTCAGAATGGCAGCTTTTTTGGCAAGCAAAAGACGGCATACGAGATGTGTACGTCAGTACTGGTTTCGCCGTCTTCGT	178	0	639	520	0	2710
Angpt2	NM_007426.3	TAGAAGACGCACCGGCCTGCCTATACTACTAGAAGAGTTAATATTCATAGCTCTTCTGGTAGTGTAGGCAGGTTTTTTGGCAAGCAAAAGACGGCATACGAGATACCAACCAGTTGTGACACTTCGCCGTCTTCGT	745	1811	693	2178	8061	2937
Angpt2	NM_007426.3	TAGAAGACGCACCGGGCTATCCGTAAAGAAGAGTAAGTTAATATTCATAGCTTGCTCTTCTTTACGGATAGCTTTTTTGGCAAGCAAAAGACGGCATACGAGATACGTACGTCACAGTCAACTTCGCCGTCTTCGT	295	1529	972	862	6808	4118
Angpt2	NM_007426.3	TAGAAGACGCACCGGCCAATAGAATGTGGTGTAGAAGTTAATATTCATAGCTTCTGCACCACATTCTGTTGGTTTTTTGGCAAGCAAAAGACGGCATACGAGATCAGTACGTCACAGTCATGTTCGCCGTCTTCGT	870	1788	1819	2545	7961	7709
Angpt2	NM_007426.3	TAGAAGACGCACCGGGCCTTAGCCTATAGTAACTTTGTTAATATTCATAGCAAAGTTACTGTAGGCTGAGGCTTTTTTGGCAAGCAAAAGACGGCATACGAGATTGGTACGTCACAGTCAGTTTCGCCGTCTTCGT	1345	601	711	3933	2677	3014
Angpt2	NM_007426.3	TAGAAGACGCACCGGGCTGGCTACTATTTACTATATGTTAATATTCATAGCATATAGTAAATAGTAGCCAGCTTTTTTGGCAAGCAAAAGACGGCATACGAGATGTGTACGTCACAGTGTTGTTCGCCGTCTTCGT	1175	1508	2182	3435	6711	9249
Angpt2	NM_007426.3	TAGAAGACGCACCGGCGTGTTTAAGATCCAGTTGAAGTTAATATTCATAGCTTCAGCTGGATCTTAAGCACGTTTTTTGGCAAGCAAAAGACGGCATACGAGATGTGTACGTCACAGTCACATTCGCCGTCTTCGT	365	1	1177	1067	5	4987
Angptl2	NM_011923.4	TAGAAGACGCACCGGGACGAACCAAGGTAACTATAAGTTAATATTCATAGCTTGTAGTTGCCTTGGTTCGTCTTTTTTGGCAAGCAAAAGACGGCATACGAGATACCAGTACACTGCACAGTTTCGCCGTCTTCGT	524	1401	0	1533	6235	0
Angptl2	NM_011923.4	TAGAAGACGCACCGGGCTCAACAATGAGCTGTTTAAGTTAATATTCATAGCTTAAGCAGCTCATTGTTGAGCTTTTTTGGCAAGCAAAAGACGGCATACGAGATGTCAGTACACTGCAGTACTTCGCCGTCTTCGT	475	0	0	1389	0	0
Angptl2	NM_011923.4	TAGAAGACGCACCGGCTGGAGGATTGTGCTTTCTAAGTTAATATTCATAGCTTGGAAAGCACAGTCCTCCAGTTTTTTGGCAAGCAAAAGACGGCATACGAGATTGCAACACGTGTACACGTTTCGCCGTCTTCGT	539	1437	564	1576	6395	2390
Angptl2	NM_011923.4	TAGAAGACGCACCGGCTCTGTCCTTACTGTGTTCTTGTTAATATTCATAGCAAGAACGCAGTAGGGACAGAGTTTTTTGGCAAGCAAAAGACGGCATACGAGATGTCAACACGTGTACCATGTTCGCCGTCTTCGT	603	912	684	1763	4058	2900
Angptl2	NM_011923.4	TAGAAGACGCACCGGCGTAAAGTCTTTGTTGAGTATGTTAATATTCATAGCATACTCAGCAAAGACTTTACGTTTTTTGGCAAGCAAAAGACGGCATACGAGATTGCAGTACACTGCACACATTCGCCGTCTTCGT	711	0	1463	2079	0	6200
Angptl2	NM_011923.4	TAGAAGACGCACCGGGAGAGAGTACATTTACTTCAAGTTAATATTCATAGCTTGAGGTAAATGTACTCTCTCTTTTTTGGCAAGCAAAAGACGGCATACGAGATTGCAGTACACTGCAGTTGTTCGCCGTCTTCGT	432	0	701	1263	0	2970
Angptl3	NM_013913.3	TAGAAGACGCACCGGCCCGATCATTGTAGTAATTTGGTTAATATTCATAGCCAGATTACTACAGTGATCGGGTTTTTTGGCAAGCAAAAGACGGCATACGAGATGTCAACACCATGACTGCATTCGCCGTCTTCGT	597	2926	2	1746	13027	10
Angptl3	NM_013913.3	TAGAAGACGCACCGGCCATAAGACTAAGGGATAAATGTTAATATTCATAGCATTTGTCCCTTAGTCTTATGGTTTTTTGGCAAGCAAAAGACGGCATACGAGATGTCAGTCAACGTTGTGCATTCGCCGTCTTCGT	647	1120	208	1893	4985	880
Angptl3	NM_013913.3	TAGAAGACGCACCGGGCCGTTTATAATAGAGGTGAAGTTAATATTCATAGCTTCGCCTCTGTTATAAACGGCTTTTTTGGCAAGCAAAAGACGGCATACGAGATTGCAGTCAACGTTGTGGTTTCGCCGTCTTCGT	709	1233	568	2072	5489	2408
Angptl3	NM_013913.3	TAGAAGACGCACCGGCCCAGAAGTAACATCATTCAAGTTAATATTCATAGCTTGAGTGATGTTACTTCTGGGTTTTTTGGCAAGCAAAAGACGGCATACGAGATCACAGTCAACGTTGACACTTCGCCGTCTTCGT	919	1839	1768	2686	8187	7493
Angptl3	NM_013913.3	TAGAAGACGCACCGGCCAGAAGTAACATCACTTAAAGTTAATATTCATAGCTTTGAGTGATGTTACTTCTGGTTTTTTGGCAAGCAAAAGACGGCATACGAGATGTCAGTCAACGTTGACTGTTCGCCGTCTTCGT	405	48	839	1183	214	3555
Angptl3	NM_013913.3	TAGAAGACGCACCGGCTCCCGATCATTGTAGTAATTGTTAATATTCATAGCGATTACTACAGTGATCGGGAGTTTTTTGGCAAGCAAAAGACGGCATACGAGATACCAACACCATGACTGACTTCGCCGTCTTCGT	285	0	453	833	0	1920
Angptl4	NM_020581.1	TAGAAGACGCACCGGGTGGATGCATAGGTGCTAATTGTTAATATTCATAGCAGTTAGCACCTGTGCATCCACTTTTTTGGCAAGCAAAAGACGGCATACGAGATTGCACAACGTCACAGTCATTCGCCGTCTTCGT	768	1400	0	2245	6231	0
Angptl4	NM_020581.1	TAGAAGACGCACCGGCATTCCAATCTCAATGGATAAGTTAATATTCATAGCTTGTCCATTGAGATTGGAATGTTTTTTGGCAAGCAAAAGACGGCATACGAGATTGCAGTCAACCAGTCAGTTTCGCCGTCTTCGT	671	709	0	1961	3158	0
Angptl4	NM_020581.1	TAGAAGACGCACCGGAGATACCTATCAAAGCAGAATGTTAATATTCATAGCATTCTGCTTTGATAGGTATCTTTTTTTGGCAAGCAAAAGACGGCATACGAGATGTCAGTCAACCAGTCACATTCGCCGTCTTCGT	1892	1515	194	5532	6746	821
Angptl4	NM_020581.1	TAGAAGACGCACCGGGCACAGGTGTTAATTGTGGTTGTTAATATTCATAGCAACCACAGTTAGCACCTGTGCTTTTTTGGCAAGCAAAAGACGGCATACGAGATCACACAACGTCACAGTACTTCGCCGTCTTCGT	190	18	512	556	80	2170
Angptl4	NM_020581.1	TAGAAGACGCACCGGGCTCCAATTTCCCATCTATTTGTTAATATTCATAGCAAATGGATGGGAAATTGGAGCTTTTTTGGCAAGCAAAAGACGGCATACGAGATCACAGTCAACCAGTGTACTTCGCCGTCTTCGT	909	1	967	2658	4	4100
Angptl4	NM_020581.1	TAGAAGACGCACCGGGCAGCAGAGATACCTATTAAAGTTAATATTCATAGCTTTGATAGGTATCTCTGCTGCTTTTTTGGCAAGCAAAAGACGGCATACGAGATGTCAGTCAACCAGTGTTGTTCGCCGTCTTCGT	857	0	2348	2507	2	9949
Ank2	NM_178655.3	TAGAAGACGCACCGGCCGGTGTTTATTGTTGCTTTAGTTAATATTCATAGCTAAAGCAGCAATGAACACCGGTTTTTTGGCAAGCAAAAGACGGCATACGAGATCAGTTGGTACGTGTACACTTCGCCGTCTTCGT	197	380	0	575	1691	2
Ank2	NM_178655.3	TAGAAGACGCACCGGGCCGAAATTCTTAGACGAATAGTTAATATTCATAGCTGTTCGTCTGAGAATTTCGGCTTTTTTGGCAAGCAAAAGACGGCATACGAGATTGCACATGTGACTGGTTGTTCGCCGTCTTCGT	1007	1866	255	2945	8306	1081
Ank2	NM_178655.3	TAGAAGACGCACCGGGCATAGTGAATTGGTAAAGAAGTTAATATTCATAGCTTCTTTACCAATTCACTATGCTTTTTTGGCAAGCAAAAGACGGCATACGAGATACGTTGGTACGTGTTGACTTCGCCGTCTTCGT	245	689	100	716	3068	423
Ank2	NM_178655.3	TAGAAGACGCACCGGCGACAGATTTAGGAGTTTGTTGTTAATATTCATAGCAACAGACTCCTGAATCTGTCGTTTTTTGGCAAGCAAAAGACGGCATACGAGATTGGTTGGTACGTGTTGGTTTCGCCGTCTTCGT	1783	2000	1898	5212	8901	8042
Ank2	NM_178655.3	TAGAAGACGCACCGGGCCTGGTTATTGTTGAGTTAAGTTAATATTCATAGCTTGACTCAACAATGACCAGGCTTTTTTGGCAAGCAAAAGACGGCATACGAGATGTGTTGGTACGTGTACTGTTCGCCGTCTTCGT	854	413	592	2498	1840	2507
Ank2	NM_178655.3	TAGAAGACGCACCGGCGTTCCTGATTCTCTTTGTAAGTTAATATTCATAGCTTACAGAGAGAGTCAGGAACGTTTTTTGGCAAGCAAAAGACGGCATACGAGATGTGTTGGTACGTGTTGCATTCGCCGTCTTCGT	1269	0	1387	3709	2	5876
Ankfy1	NM_009671.5	TAGAAGACGCACCGGGATGCTTCTAAGATAAGAGTAGTTAATATTCATAGCTACTCTTGTCTTAGAAGCATCTTTTTTGGCAAGCAAAAGACGGCATACGAGATACGTACCAGTACGTCACATTCGCCGTCTTCGT	477	329	0	1396	1466	0
Ankfy1	NM_009671.5	TAGAAGACGCACCGGGCTTAACGAAACAGATCATAAGTTAATATTCATAGCTTATGATCTGTTTCGTTAAGCTTTTTTGGCAAGCAAAAGACGGCATACGAGATTGGTACCAGTACGTGTACTTCGCCGTCTTCGT	461	1707	559	1347	7600	2367
Ankfy1	NM_009671.5	TAGAAGACGCACCGGCCAGAGTTTAAATCCCAGTAAGTTAATATTCATAGCTTGCTGGGATTTGAACTCTGGTTTTTTGGCAAGCAAAAGACGGCATACGAGATTGCAGTACACGTGTTGGTTTCGCCGTCTTCGT	1393	521	353	4074	2321	1498
Ankfy1	NM_009671.5	TAGAAGACGCACCGGCGTAGCGTTCATCTTAGAGAAGTTAATATTCATAGCTTCTCTGAGATGGACGCTACGTTTTTTGGCAAGCAAAAGACGGCATACGAGATACCAACCAGTGTTGTGGTTTCGCCGTCTTCGT	903	1254	1450	2640	5581	6143
Ankfy1	NM_009671.5	TAGAAGACGCACCGGGCAAGAGCAGTATAGTGATTTGTTAATATTCATAGCAAATCACTGTACTGCTCTTGCTTTTTTGGCAAGCAAAAGACGGCATACGAGATCAGTACCAGTACGTCAGTTTCGCCGTCTTCGT	736	193	257	2153	858	1091
Ankfy1	NM_009671.5	TAGAAGACGCACCGGGCCTGAGTGCTTAGTTGTTGTGTTAATATTCATAGCATAACAACTGAGCACTCAGGCTTTTTTGGCAAGCAAAAGACGGCATACGAGATACGTACCAGTACGTGTTGTTCGCCGTCTTCGT	1084	184	1517	3168	820	6431
Ankrd1	NM_013468.3	TAGAAGACGCACCGGGCAGAGTGGAATCAAAGTAATGTTAATATTCATAGCATTGCTTTGGTTCCACTCTGCTTTTTTGGCAAGCAAAAGACGGCATACGAGATTGGTACTGACCAACTGACTTCGCCGTCTTCGT	480	733	0	1402	3264	0
Ankrd1	NM_013468.3	TAGAAGACGCACCGGGCCTACAAGAATTCTCGTATAGTTAATATTCATAGCTATGCGAGAGTTCTTGTAGGCTTTTTTGGCAAGCAAAAGACGGCATACGAGATGTGTACTGACCAACTGGTTTCGCCGTCTTCGT	398	0	0	1165	0	0
Ankrd1	NM_013468.3	TAGAAGACGCACCGGGCCAGTTGTAGAGAAATTTCTGTTAATATTCATAGCAGGAATTTCTCTACAACTGGCTTTTTTGGCAAGCAAAAGACGGCATACGAGATACGTACTGACCAACTGTGTTCGCCGTCTTCGT	481	781	26	1407	3478	112
Ankrd1	NM_013468.3	TAGAAGACGCACCGGCCCAGATTGAATTCTGAGATAGTTAATATTCATAGCTATCTCGGAATTCAATCTGGGTTTTTTGGCAAGCAAAAGACGGCATACGAGATCAGTACTGACCAACTGCATTCGCCGTCTTCGT	402	363	15	1176	1617	65
Ankrd1	NM_013468.3	TAGAAGACGCACCGGCAGCCCTTCTTTGAATTCTTAGTTAATATTCATAGCTGAGAATTCAGAGAAGGGCTGTTTTTTGGCAAGCAAAAGACGGCATACGAGATCACAACCATGGTCATGACTTCGCCGTCTTCGT	900	410	1003	2631	1823	4249
Ankrd1	NM_013468.3	TAGAAGACGCACCGGCCCATAGATTTGGTTTGGTTTGTTAATATTCATAGCAAACCGAACCAAATCTGTGGGTTTTTTGGCAAGCAAAAGACGGCATACGAGATCAGTACTGACCAACACTGTTCGCCGTCTTCGT	568	103	790	1660	459	3347
Ankrd6	NM_001012450.1	TAGAAGACGCACCGGCGTCAGGTGTCTTTGGTAGGTGTTAATATTCATAGCATCTACCAAAGACATCTGACGTTTTTTGGCAAGCAAAAGACGGCATACGAGATGTGTACTGGTTGACGTACTTCGCCGTCTTCGT	185	1	0	542	3	0
Ankrd6	NM_001012450.1	TAGAAGACGCACCGGGCAGGATAAGGTGAACGTGAAGTTAATATTCATAGCTTCGCGTTCACTTTATCCTGCTTTTTTGGCAAGCAAAAGACGGCATACGAGATTGGTACTGGTTGCATGTGTTCGCCGTCTTCGT	1355	2735	1947	3961	12175	8250
Ankrd6	NM_001012450.1	TAGAAGACGCACCGGCGGCTTGATAATAGCTAAGTAGTTAATATTCATAGCTACTTGGCTGTTATCAAGCCGTTTTTTGGCAAGCAAAAGACGGCATACGAGATGTCACATGACACACTGTGTTCGCCGTCTTCGT	799	773	832	2335	3442	3524
Ankrd6	NM_001012450.1	TAGAAGACGCACCGGGCCCTAAATCATAAGAAGGTAGTTAATATTCATAGCTACCTTCTTGTGATTTAGGGCTTTTTTGGCAAGCAAAAGACGGCATACGAGATCAGTACTGGTTGACGTGTTTCGCCGTCTTCGT	1512	1518	1849	4421	6757	7838
Ankrd6	NM_001012450.1	TAGAAGACGCACCGGCTGCCAATAAGGGTTATCTTTGTTAATATTCATAGCAAAGATGACCCTTATTGGCAGTTTTTTGGCAAGCAAAAGACGGCATACGAGATACGTACTGGTTGACGTCATTCGCCGTCTTCGT	888	46	872	2596	206	3696
Ankrd6	NM_001012450.1	TAGAAGACGCACCGGCCCTGGAGTTAACTTAGTATTGTTAATATTCATAGCAATACTGAGTTAGCTCCAGGGTTTTTTGGCAAGCAAAAGACGGCATACGAGATGTGTACTGGTTGCATGACTTCGCCGTCTTCGT	351	0	1196	1027	0	5067
Anp32a	NM_009672.2	TAGAAGACGCACCGGGAGGATGAGGAAGGTTATAATGTTAATATTCATAGCATTGTAACCTTCCTCATCCTCTTTTTTGGCAAGCAAAAGACGGCATACGAGATTGGTACACCAGTGTTGACTTCGCCGTCTTCGT	562	452	0	1643	2013	1
ANP32A	NM_009672.2	TAGAAGACGCACCGGCCTATTGTGATTTGACTGTTTGTTAATATTCATAGCAAACAGTCAAATCACAATAGGTTTTTTGGCAAGCAAAAGACGGCATACGAGATACGTGTGTGTTGTGTGGTTTCGCCGTCTTCGT	1612	1636	463	4712	7283	1962
Anp32a	NM_009672.2	TAGAAGACGCACCGGCCGGTTTGTAAATAGTAACCAGTTAATATTCATAGCTGGTTGCTATTTACAAACCGGTTTTTTGGCAAGCAAAAGACGGCATACGAGATGTGTACACCAGTGTTGGTTTCGCCGTCTTCGT	672	821	587	1966	3654	2487
Anp32a	NM_009672.2	TAGAAGACGCACCGGGCATCTAAATTTAAGTGGCAAGTTAATATTCATAGCTTGCCACTTAAATTTAGATGCTTTTTTGGCAAGCAAAAGACGGCATACGAGATACGTACACCAGTGTTGTGTTCGCCGTCTTCGT	851	1605	1575	2488	7145	6676
Anp32a	NM_009672.2	TAGAAGACGCACCGGCCCTCTTTCAGATTGCTTTAGGTTAATATTCATAGCCTAAAGCGATCTGGAAGAGGGTTTTTTGGCAAGCAAAAGACGGCATACGAGATGTCACATGCACACAACTGTTCGCCGTCTTCGT	1227	606	1338	3588	2696	5672
Anp32a	NM_009672.2	TAGAAGACGCACCGGCCTGGAAGTATTGGTAGAGAGGTTAATATTCATAGCTTCTCTGCCAATACTTCCAGGTTTTTTGGCAAGCAAAAGACGGCATACGAGATCAGTACACCAGTGTTGCATTCGCCGTCTTCGT	383	356	2094	1119	1585	8874
Anp32b	NM_130889.2	TAGAAGACGCACCGGCTGTCCTATTTGGATGGTTATGTTAATATTCATAGCATAGCCATCCAGATAGGACAGTTTTTTGGCAAGCAAAAGACGGCATACGAGATTGGTACACCAGTCAGTACTTCGCCGTCTTCGT	434	0	0	1269	0	0
Anp32b	NM_130889.2	TAGAAGACGCACCGGGACCCGAAATAACCTGTAAGAGTTAATATTCATAGCTCTTGCAGGTTGTTTCGGGTCTTTTTTGGCAAGCAAAAGACGGCATACGAGATGTCAACACGTTGCAACTGTTCGCCGTCTTCGT	833	1476	640	2435	6569	2712
Anp32b	NM_130889.2	TAGAAGACGCACCGGGAAGAAGAATTTGGACATGATGTTAATATTCATAGCATCATGTCCAAATTCTTCTTCTTTTTTGGCAAGCAAAAGACGGCATACGAGATACGTACACCAGTCAGTTGTTCGCCGTCTTCGT	1795	3528	2711	5248	15703	11489
Anp32b	NM_130889.2	TAGAAGACGCACCGGCTCATGGATTTGGTAGTTGTTGTTAATATTCATAGCAACAGCTACCAAATCCATGAGTTTTTTGGCAAGCAAAAGACGGCATACGAGATGTGTACACCAGTCAGTGTTTCGCCGTCTTCGT	1174	2008	2499	3433	8940	10590
Anp32b	NM_130889.2	TAGAAGACGCACCGGCCGAAGCTACTTAAGTTGAAAGTTAATATTCATAGCTTTCAACTTAGGTAGCTTCGGTTTTTTGGCAAGCAAAAGACGGCATACGAGATCAGTACACCAGTCAGTCATTCGCCGTCTTCGT	616	320	1208	1801	1426	5118
Anp32b	NM_130889.2	TAGAAGACGCACCGGCTTGTCTTGGACAATTGTAAAGTTAATATTCATAGCTTTGCAATTGTCCAAGACAAGTTTTTTGGCAAGCAAAAGACGGCATACGAGATCAGTACACCAGTCACAGTTTCGCCGTCTTCGT	811	0	992	2370	0	4203
Anp32e	NM_023210.3	TAGAAGACGCACCGGGTTGGAACTTAGTGACAATATGTTAATATTCATAGCATATTGTCACTAAGTTCCAACTTTTTTGGCAAGCAAAAGACGGCATACGAGATGTGTACACCACAGTACTGTTCGCCGTCTTCGT	785	988	0	2294	4396	0
Anp32e	NM_023210.3	TAGAAGACGCACCGGCCAAATCTTACCTACCTTAATGTTAATATTCATAGCATTGAGGTAGGTAAGATTTGGTTTTTTGGCAAGCAAAAGACGGCATACGAGATTGGTACACCACAGTTGGTTTCGCCGTCTTCGT	921	193	148	2694	857	628
Anp32e	NM_023210.3	TAGAAGACGCACCGGGCGATCATATTGTCTTTGTTTGTTAATATTCATAGCAAACAAAGACAATGTGATCGCTTTTTTGGCAAGCAAAAGACGGCATACGAGATACGTACACCACAGTACGTTTCGCCGTCTTCGT	232	305	530	677	1358	2246
Anp32e	NM_023210.3	TAGAAGACGCACCGGCCTACTTCAATTTGAGTGGAAGTTAATATTCATAGCTTCCACTCAGATTGAGGTAGGTTTTTTGGCAAGCAAAAGACGGCATACGAGATTGGTACACCACAGTACCATTCGCCGTCTTCGT	448	700	1497	1311	3115	6343
Anp32e	NM_023210.3	TAGAAGACGCACCGGCTGGAGAGCGATCATATTGTTGTTAATATTCATAGCGACAATGTGATCGCTCTCCAGTTTTTTGGCAAGCAAAAGACGGCATACGAGATCACAACACGTTGACACGTTTCGCCGTCTTCGT	503	1	859	1471	5	3640
Anp32e	NM_023210.3	TAGAAGACGCACCGGCGATAATTGCTTGTGTGTTAAGTTAATATTCATAGCTTGACACACAAGCAATTATCGTTTTTTGGCAAGCAAAAGACGGCATACGAGATCAGTACACCACAGTACACTTCGCCGTCTTCGT	194	0	1	566	0	3
Anpep	NM_008486.1	TAGAAGACGCACCGGCAGCCTAGCTCTTAACTGTTAGTTAATATTCATAGCTGACAGTTAGGAGCTAGGCTGTTTTTTGGCAAGCAAAAGACGGCATACGAGATACCACACAACGTCAGTCATTCGCCGTCTTCGT	1703	2378	2074	4978	10588	8788
Anpep	NM_008486.1	TAGAAGACGCACCGGCGCTTGCCTAAGATTCTTATAGTTAATATTCATAGCTATAAGAGTCTTAGGCAAGCGTTTTTTGGCAAGCAAAAGACGGCATACGAGATCAGTCAGTGTCAGTCATGTTCGCCGTCTTCGT	830	75	72	2426	336	306
Anpep	NM_008486.1	TAGAAGACGCACCGGCGGTCTACTGTTTACTGTAATGTTAATATTCATAGCATTGCAGTAGACAGTAGACCGTTTTTTGGCAAGCAAAAGACGGCATACGAGATCAGTCAGTGTCAGTACCATTCGCCGTCTTCGT	930	755	2030	2720	3362	8601
Anpep	NM_008486.1	TAGAAGACGCACCGGCCTGGTTAATTATGATGAGAAGTTAATATTCATAGCTTCTCATCATAGTTAACCAGGTTTTTTGGCAAGCAAAAGACGGCATACGAGATGTGTCAGTGTCAGTACGTTTCGCCGTCTTCGT	659	150	1096	1927	668	4645
Anpep	NM_008486.1	TAGAAGACGCACCGGGCTCAGGAGAAGAGTAGGGATGTTAATATTCATAGCATTCCTATTCTTCTCCTGAGCTTTTTTGGCAAGCAAAAGACGGCATACGAGATTGGTCAGTGTCAGTACACTTCGCCGTCTTCGT	245	0	893	715	1	3785
Anpep	NM_008486.1	TAGAAGACGCACCGGCCTTTCTGTTATCCCTGTTATGTTAATATTCATAGCATGACAGGGATAACAGAAAGGTTTTTTGGCAAGCAAAAGACGGCATACGAGATACGTCAGTGTCAGTACTGTTCGCCGTCTTCGT	671	0	518	1961	0	2195
Anxa1	NM_010730.2	TAGAAGACGCACCGGGCTTTGGCAGATAAGTTTAATGTTAATATTCATAGCATTAGACTTATCTGCCAAAGCTTTTTTGGCAAGCAAAAGACGGCATACGAGATTGGTTGTGTGCAACCAACTTCGCCGTCTTCGT	63	0	0	184	0	0
Anxa1	NM_010730.2	TAGAAGACGCACCGGGTGAATCAAGATTTGGTTGATGTTAATATTCATAGCATCAGCCAAATCTTGATTCACTTTTTTGGCAAGCAAAAGACGGCATACGAGATGTGTTGTGTGCAACACACTTCGCCGTCTTCGT	168	0	0	492	0	0
Anxa1	NM_010730.2	TAGAAGACGCACCGGGCACAAAGCTATTATGGTTAAGTTAATATTCATAGCTTAACCATGATAGCTTTGTGCTTTTTTGGCAAGCAAAAGACGGCATACGAGATACGTTGTGTGCAACACCATTCGCCGTCTTCGT	1079	2125	380	3156	9458	1610
Anxa1	NM_010730.2	TAGAAGACGCACCGGCCGTTCGGAAATTGATATGAAGTTAATATTCATAGCTTCATGTCAATTTCCGAACGGTTTTTTGGCAAGCAAAAGACGGCATACGAGATACGTTGTGTGCAACCATGTTCGCCGTCTTCGT	485	439	967	1418	1954	4099
Anxa1	NM_010730.2	TAGAAGACGCACCGGGCAACCATCATTGATATTCTTGTTAATATTCATAGCAAGAATGTCAATGATGGTTGCTTTTTTGGCAAGCAAAAGACGGCATACGAGATCAGTTGTGTGCAACACGTTTCGCCGTCTTCGT	676	476	1702	1976	2121	7215
Anxa1	NM_010730.2	TAGAAGACGCACCGGGCATGGGTTTAAGTAGGAAGGGTTAATATTCATAGCCTTTCCTACTTAAGCCCATGCTTTTTTGGCAAGCAAAAGACGGCATACGAGATGTCAACCAACGTTGCACATTCGCCGTCTTCGT	420	0	206	1228	1	873
Anxa2	NM_007585.3	TAGAAGACGCACCGGCGAGATAAGGTCTTGATTAGAGTTAATATTCATAGCTCTAATCAGGACCTTGTCTCGTTTTTTGGCAAGCAAAAGACGGCATACGAGATGTCAGTGTGTCATGCAGTTTCGCCGTCTTCGT	877	1044	2	2565	4646	10
Anxa2	NM_007585.3	TAGAAGACGCACCGGGAGCATCAAGAAAGAGGTTAAGTTAATATTCATAGCTTGACCTCTTTCTTGATGCTCTTTTTTGGCAAGCAAAAGACGGCATACGAGATCACAGTGTGTCATGGTTGTTCGCCGTCTTCGT	1951	2434	975	5704	10835	4130
Anxa2	NM_007585.3	TAGAAGACGCACCGGCTCCTTGTGAGGATGATGATAGTTAATATTCATAGCTGTCATCATCCTCACAGGGAGTTTTTTGGCAAGCAAAAGACGGCATACGAGATACCAACCACAGTACTGTGTTCGCCGTCTTCGT	1084	1203	730	3169	5356	3094
Anxa2	NM_007585.3	TAGAAGACGCACCGGAGTTATTGACTACGAGTTGATGTTAATATTCATAGCATCAGCTCGTAGTCAATAACTTTTTTTGGCAAGCAAAAGACGGCATACGAGATACCAGTGTGTCATGGTACTTCGCCGTCTTCGT	1047	1481	904	3062	6593	3831
Anxa2	NM_007585.3	TAGAAGACGCACCGGGTTATTGACTACGAGTTGATTGTTAATATTCATAGCAATCAGCTCGTAGTCAATAACTTTTTTGGCAAGCAAAAGACGGCATACGAGATTGCAGTGTGTCATGGTGTTTCGCCGTCTTCGT	2636	2239	2047	7706	9965	8676
Anxa2	NM_007585.3	TAGAAGACGCACCGGGTATGATGCTTCGGAATTAAAGTTAATATTCATAGCTTTAGTTCCGAAGCATCATACTTTTTTGGCAAGCAAAAGACGGCATACGAGATGTCAGTGTGTCATGGTCATTCGCCGTCTTCGT	2403	3237	3124	7027	14409	13240
Anxa3	NM_013470.1	TAGAAGACGCACCGGGAAAGCCTTAAAGTGGATGAAGTTAATATTCATAGCTTCATCCACTTTGAGGCTTTCTTTTTTGGCAAGCAAAAGACGGCATACGAGATTGCAGTGTGTACGTCATGTTCGCCGTCTTCGT	634	1732	1227	1853	7709	5198
Anxa3	NM_013470.1	TAGAAGACGCACCGGCGGCCATCCAATTAGATATTTGTTAATATTCATAGCAAGTATCTGATTGGATGGCCGTTTTTTGGCAAGCAAAAGACGGCATACGAGATCACAGTGTGTACGTCAGTTTCGCCGTCTTCGT	488	698	724	1428	3106	3067
Anxa3	NM_013470.1	TAGAAGACGCACCGGGCACTCTAAAGTGCAAGTAAAGTTAATATTCATAGCTTTGCTTGCACTTTAGAGTGCTTTTTTGGCAAGCAAAAGACGGCATACGAGATACCAGTGTGTACGTGTTGTTCGCCGTCTTCGT	1510	1386	1681	4416	6172	7124
Anxa3	NM_013470.1	TAGAAGACGCACCGGGCTTTCATGCAGCACTTTAAAGTTAATATTCATAGCTTTAGAGTGCTGCATGAAAGCTTTTTTGGCAAGCAAAAGACGGCATACGAGATCACACACATGACTGACGTTTCGCCGTCTTCGT	472	848	1166	1380	3774	4942
Anxa3	NM_013470.1	TAGAAGACGCACCGGGACAGCATTAAAGGAGAATTAGTTAATATTCATAGCTAATTCTCCTTTAATGCTGTCTTTTTTGGCAAGCAAAAGACGGCATACGAGATGTCAGTGTGTACGTCAACTTCGCCGTCTTCGT	199	1	36	581	5	153
Anxa3	NM_013470.1	TAGAAGACGCACCGGCCGCAGCTGAAACTAATATTTGTTAATATTCATAGCAAATGTTAGTTTCAGCTGCGGTTTTTTGGCAAGCAAAAGACGGCATACGAGATACCAGTGTGTACGTCACATTCGCCGTCTTCGT	478	5	490	1398	22	2078
Anxa4	NM_013471.1	TAGAAGACGCACCGGGCGGAGTAAACCTTTATATTTGTTAATATTCATAGCAAATATGAAGGTTTACTCCGCTTTTTTGGCAAGCAAAAGACGGCATACGAGATACCAGTGTGTCATGTGGTTTCGCCGTCTTCGT	423	0	0	1237	1	0
Anxa4	NM_013471.1	TAGAAGACGCACCGGCCACGTCTTTATCAGATTATTGTTAATATTCATAGCAATAATCTGATAAAGACGTGGTTTTTTGGCAAGCAAAAGACGGCATACGAGATGTCAGTGTGTCATGACACTTCGCCGTCTTCGT	244	0	0	713	0	2
Anxa4	NM_013471.1	TAGAAGACGCACCGGCCGTCGAATTAACCAGATATAGTTAATATTCATAGCTATGTCTGGTTGATTCGACGGTTTTTTGGCAAGCAAAAGACGGCATACGAGATTGCAGTGTGTCATGACTGTTCGCCGTCTTCGT	1211	739	529	3542	3291	2242
Anxa4	NM_013471.1	TAGAAGACGCACCGGCGCAGATAGAAGGTTTCTGAAGTTAATATTCATAGCTTCAGAAGCCTTCTGTCTGCGTTTTTTGGCAAGCAAAAGACGGCATACGAGATACCACACATGACTGACCATTCGCCGTCTTCGT	1130	297	1911	3305	1321	8099
Anxa4	NM_013471.1	TAGAAGACGCACCGGCGGAATCTTAGCCTATAGAAAGTTAATATTCATAGCTTTCTGTAGGCTAAGATTCCGTTTTTTGGCAAGCAAAAGACGGCATACGAGATTGCAGTGTGTCATGTGCATTCGCCGTCTTCGT	549	5	154	1604	21	654
Anxa4	NM_013471.1	TAGAAGACGCACCGGCGGGAAGTCTTTGTATTCTTTGTTAATATTCATAGCAAAGAGTACAAAGACTTCCCGTTTTTTGGCAAGCAAAAGACGGCATACGAGATCACAGTGTGTCATGTGACTTCGCCGTCTTCGT	317	1	250	926	3	1060
Anxa5	NM_009673.1	TAGAAGACGCACCGGCGAGAAAGTATTGACTGAGATGTTAATATTCATAGCATCTCGGTCAATACTTTCTCGTTTTTTGGCAAGCAAAAGACGGCATACGAGATTGCAGTGTGTCATGCAACTTCGCCGTCTTCGT	481	309	0	1405	1375	0
Anxa5	NM_009673.1	TAGAAGACGCACCGGGCAGTGTGTCTTATTTAAGAAGTTAATATTCATAGCTTCTTAAATGAGACACACTGCTTTTTTGGCAAGCAAAAGACGGCATACGAGATACCAGTGTGTCATGACCATTCGCCGTCTTCGT	329	0	0	961	0	1
Anxa5	NM_009673.1	TAGAAGACGCACCGGCGTGAAGTTTATTCGGAGTATGTTAATATTCATAGCATGCTCCGAATAGACTTCACGTTTTTTGGCAAGCAAAAGACGGCATACGAGATACCAGTGTGTCATGCATGTTCGCCGTCTTCGT	798	43	522	2334	191	2214
Anxa5	NM_009673.1	TAGAAGACGCACCGGGAGAAAGTATTGACTGAGATTGTTAATATTCATAGCAATCTCGGTCAATACTTTCTCTTTTTTGGCAAGCAAAAGACGGCATACGAGATCACAGTGTGTCATGACGTTTCGCCGTCTTCGT	444	22	403	1299	100	1707
Anxa5	NM_009673.1	TAGAAGACGCACCGGGCCCTTCTGGTGTTCTGTTTAGTTAATATTCATAGCTAGACAGAACATCAGAAGGGCTTTTTTGGCAAGCAAAAGACGGCATACGAGATCACAGTGTGTCATGCACATTCGCCGTCTTCGT	883	0	708	2583	0	3002
Anxa5	NM_009673.1	TAGAAGACGCACCGGGCTGCCTTACATTAGTATGTTGTTAATATTCATAGCAGCATACTAGTGTAAGGCAGCTTTTTTGGCAAGCAAAAGACGGCATACGAGATGTCACACAACTGGTCAACTTCGCCGTCTTCGT	215	0	500	629	0	2117
Anxa6	NM_013472.2	TAGAAGACGCACCGGCCTCTCTTCTTTGTTGATAAAGTTAATATTCATAGCTTTATCAGCAAAGAAGAGAGGTTTTTTGGCAAGCAAAAGACGGCATACGAGATTGCAGTGTGTCAACACCATTCGCCGTCTTCGT	337	1049	0	984	4670	0
Anxa6	NM_013472.2	TAGAAGACGCACCGGCGACTGGTGTTTGGTGAGTGTGTTAATATTCATAGCATACTCATCAAACACCAGTCGTTTTTTGGCAAGCAAAAGACGGCATACGAGATCACAGTGTGTCAACACACTTCGCCGTCTTCGT	320	234	0	935	1042	1
Anxa6	NM_013472.2	TAGAAGACGCACCGGGCAGACCTTCAAATCTTACTTGTTAATATTCATAGCAAGTGAGATTTGAAGGTCTGCTTTTTTGGCAAGCAAAAGACGGCATACGAGATGTCAGTGTGTCAACACTGTTCGCCGTCTTCGT	747	2115	1709	2184	9417	7243
ANXA6	NM_013472.2	TAGAAGACGCACCGGGCCTATTAGATGTGGGAATTTGTTAATATTCATAGCAAGTTCCCACATCTGATAGGCTTTTTTGGCAAGCAAAAGACGGCATACGAGATCAGTGTGTCAACCAACTGTTCGCCGTCTTCGT	1011	1054	876	2957	4694	3714
Anxa6	NM_013472.2	TAGAAGACGCACCGGCCAGCTTTAGGATTTAAGGAAGTTAATATTCATAGCTTCCTTAGATCCTGAAGCTGGTTTTTTGGCAAGCAAAAGACGGCATACGAGATACCACAACTGACCACAACTTCGCCGTCTTCGT	378	0	1355	1104	2	5743
Anxa6	NM_013472.2	TAGAAGACGCACCGGTGCTCCAGCTTTAGGATTTAAGTTAATATTCATAGCTTAGATCCTGAAGCTGGAGCATTTTTTGGCAAGCAAAAGACGGCATACGAGATACCAGTGTGTCAACACGTTTCGCCGTCTTCGT	436	0	1	1274	0	3
Anxa8	NM_013473.3	TAGAAGACGCACCGGGCTCTGACCTATCTATTGAGTGTTAATATTCATAGCACTCAGTAGATGGGTCAGAGCTTTTTTGGCAAGCAAAAGACGGCATACGAGATCACAACACCAACGTACTGTTCGCCGTCTTCGT	1090	832	642	3188	3702	2722
ANXA8L2	NM_013473.3	TAGAAGACGCACCGGCGTGAAGGGTAGTTCTTATTTGTTAATATTCATAGCAAATGAGAACTACCCTTCACGTTTTTTGGCAAGCAAAAGACGGCATACGAGATCACAGTGTGTACGTGTCATTCGCCGTCTTCGT	1293	2501	1019	3781	11134	4320
ANXA8L2	NM_013473.3	TAGAAGACGCACCGGAGGAGTGAGATTGACTTAAATGTTAATATTCATAGCATTTAAGTCAATCTCACTCCTTTTTTTGGCAAGCAAAAGACGGCATACGAGATTGCAGTGTGTACGTGTACTTCGCCGTCTTCGT	1241	699	287	3627	3112	1217
ANXA8L2	NM_013473.3	TAGAAGACGCACCGGCCATCCTAATAGCACGTATTAGTTAATATTCATAGCTAATGCGTGCTATTAGGATGGTTTTTTGGCAAGCAAAAGACGGCATACGAGATGTCAGTGTGTCATGTGTGTTCGCCGTCTTCGT	845	2	4	2470	9	16
ANXA8L2	NM_013473.3	TAGAAGACGCACCGGCGCTGATAAGGAATATTGTTTGTTAATATTCATAGCAAACAATGTTCCTTATCAGCGTTTTTTGGCAAGCAAAAGACGGCATACGAGATGTCAGTGTGTACGTGTGTTTCGCCGTCTTCGT	982	1255	2782	2872	5588	11791
ANXA8L2	NM_013473.3	TAGAAGACGCACCGGGACCCTCTATAAAGCTATGAAGTTAATATTCATAGCTTCATGGCTTTGTAGAGGGTCTTTTTTGGCAAGCAAAAGACGGCATACGAGATGTGTCAACACCAACCATGTTCGCCGTCTTCGT	849	0	1120	2483	0	4746
Aoc2	NM_178932.1	TAGAAGACGCACCGGGCATTCTACTGTTAGTGGTTTGTTAATATTCATAGCAAACCACTAGCAGTAGAATGCTTTTTTGGCAAGCAAAAGACGGCATACGAGATTGGTACACGTGTCAGTGTTTCGCCGTCTTCGT	737	631	0	2154	2809	1
Aoc2	NM_178932.1	TAGAAGACGCACCGGCCTGAGTTTAATTCCCTGTAAGTTAATATTCATAGCTTGCAGGGAATTGAACTCAGGTTTTTTGGCAAGCAAAAGACGGCATACGAGATGTCACACAGTTGCAGTGTTTCGCCGTCTTCGT	519	0	0	1516	0	1
Aoc2	NM_178932.1	TAGAAGACGCACCGGGCTCAGTGATTAAGAGCATTTGTTAATATTCATAGCAAGTGCTCTTAATCGCTGAGCTTTTTTGGCAAGCAAAAGACGGCATACGAGATGTCACATGGTACACTGCATTCGCCGTCTTCGT	533	1121	397	1558	4992	1683
Aoc2	NM_178932.1	TAGAAGACGCACCGGCCCAGTATAACATATAGGGAAGTTAATATTCATAGCTTCCCTGTATGTTATACTGGGTTTTTTGGCAAGCAAAAGACGGCATACGAGATCAGTACACGTGTGTTGTGTTCGCCGTCTTCGT	786	3599	1659	2299	16023	7031
Aoc2	NM_178932.1	TAGAAGACGCACCGGCCTTGATGTAGTAGGTTTGAAGTTAATATTCATAGCTTCAAACCTGCTACATCAAGGTTTTTTGGCAAGCAAAAGACGGCATACGAGATGTGTACACGTGTCAGTCATTCGCCGTCTTCGT	890	1079	752	2603	4804	3188
Aoc2	NM_178932.1	TAGAAGACGCACCGGCCAGGAGTGTTTGATAGTTTAGTTAATATTCATAGCTAAACTGTCAGACACTCCTGGTTTTTTGGCAAGCAAAAGACGGCATACGAGATACGTACACGTGTCAGTACTTCGCCGTCTTCGT	646	790	861	1890	3515	3650
Aoc3	NM_009675.1	TAGAAGACGCACCGGCGTGTCTACCTTGCTTAATTAGTTAATATTCATAGCTAATTGAGCAAGGTAGACACGTTTTTTGGCAAGCAAAAGACGGCATACGAGATGTGTACACGTGTGTCAACTTCGCCGTCTTCGT	350	0	0	1022	0	0
Aoc3	NM_009675.1	TAGAAGACGCACCGGCAGCTGGGAGGGAATTAGGTTGTTAATATTCATAGCAACCTGATTCCCTCTCAGCTGTTTTTTGGCAAGCAAAAGACGGCATACGAGATACCACACAACTGGTACGTTTCGCCGTCTTCGT	598	1003	283	1747	4464	1200
Aoc3	NM_009675.1	TAGAAGACGCACCGGCAGGACAGCTATAGCTATATAGTTAATATTCATAGCTGTATAGCTATGGCTGTCCTGTTTTTTGGCAAGCAAAAGACGGCATACGAGATTGCACACAACTGGTCATGTTCGCCGTCTTCGT	350	1452	1520	1024	6464	6442
Aoc3	NM_009675.1	TAGAAGACGCACCGGCCATCACTGTTGCTTCTATAAGTTAATATTCATAGCTTGTAGAAGCAACAGTGATGGTTTTTTGGCAAGCAAAAGACGGCATACGAGATTGGTACACGTGTGTCATGTTCGCCGTCTTCGT	884	160	3206	2584	713	13585
Aoc3	NM_009675.1	TAGAAGACGCACCGGGCCGTATAACTTCTTTGATGAGTTAATATTCATAGCTCGTCAAAGAAGTTATACGGCTTTTTTGGCAAGCAAAAGACGGCATACGAGATACGTACACGTGTGTACGTTTCGCCGTCTTCGT	189	7	532	553	30	2256
Aoc3	NM_009675.1	TAGAAGACGCACCGGGAATGTGGTATTGGTCTCAAAGTTAATATTCATAGCTTTGGGACCAATACCACATTCTTTTTTGGCAAGCAAAAGACGGCATACGAGATTGGTACACGTGTGTACCATTCGCCGTCTTCGT	321	0	390	938	0	1654
Aox1	NM_009676.2	TAGAAGACGCACCGGGCTGTTTGGATCAAGAAATAAGTTAATATTCATAGCTTATTTCTTGATCCAAACAGCTTTTTTGGCAAGCAAAAGACGGCATACGAGATGTGTACCATGTGTGACTGTTCGCCGTCTTCGT	1148	2139	1369	3357	9522	5803
Aox1	NM_009676.2	TAGAAGACGCACCGGCGACTTGGAAGATTCTCTTGGGTTAATATTCATAGCTCAAGAGAATCTTCCGAGTCGTTTTTTGGCAAGCAAAAGACGGCATACGAGATACCAACGTCATGGTGTTGTTCGCCGTCTTCGT	976	1200	1349	2853	5341	5718
Aox1	NM_009676.2	TAGAAGACGCACCGGCCTGTGGGTGTTGGATTAGTAGTTAATATTCATAGCTACTGATCCAATACCCACAGGTTTTTTGGCAAGCAAAAGACGGCATACGAGATTGGTACCATGTGTGACCATTCGCCGTCTTCGT	985	1196	2015	2879	5322	8539
Aox1	NM_009676.2	TAGAAGACGCACCGGCCCTTTGAATACTTTGTGTTTGTTAATATTCATAGCAAACACAAAGTATTCGAAGGGTTTTTTGGCAAGCAAAAGACGGCATACGAGATCAGTACCATGTGTGACACTTCGCCGTCTTCGT	550	415	804	1608	1849	3407
Aox1	NM_009676.2	TAGAAGACGCACCGGGCCCATAATTGATGTCTGTAAGTTAATATTCATAGCTTGCAGGCATCAATTATGGGCTTTTTTGGCAAGCAAAAGACGGCATACGAGATACGTACCATGTGTGACGTTTCGCCGTCTTCGT	791	0	1037	2314	0	4394
Aox1	NM_009676.2	TAGAAGACGCACCGGCGGAAGGTTCTCTTGAGGGTAGTTAATATTCATAGCTATCCTCAAGAGAATCTTCCGTTTTTTGGCAAGCAAAAGACGGCATACGAGATTGGTACCATGTGTGCATGTTCGCCGTCTTCGT	383	0	633	1120	1	2682
Ap2a1	NM_001077264.1	TAGAAGACGCACCGGGGCCCAAATGTACTGTCTAATGTTAATATTCATAGCGTTAGACGGTACATTTGGGCCTTTTTTGGCAAGCAAAAGACGGCATACGAGATGTCACAGTACCACACAGTTTCGCCGTCTTCGT	630	1747	217	1841	7778	921
Ap2a1	NM_001077264.1	TAGAAGACGCACCGGCAAGAAGAATCCGGATGATTTGTTAATATTCATAGCAAGTCATCCGGATTCTTCTTGTTTTTTGGCAAGCAAAAGACGGCATACGAGATGTCAGTACCAACGTGTCATTCGCCGTCTTCGT	1729	2524	1240	5056	11234	5253
Ap2a1	NM_001077264.1	TAGAAGACGCACCGGGCTATCCTCTTTGAGATCATTGTTAATATTCATAGCAATGGTCTCAAAGAGGATAGCTTTTTTGGCAAGCAAAAGACGGCATACGAGATGTCAGTACCACATGTGACTTCGCCGTCTTCGT	535	827	1149	1563	3681	4868
Ap2a1	NM_001077264.1	TAGAAGACGCACCGGCTGCTGCTGTTTATATTCTAGGTTAATATTCATAGCCTAGAATGTAAACAGCAGCAGTTTTTTGGCAAGCAAAAGACGGCATACGAGATTGCAACGTTGGTTGCATGTTCGCCGTCTTCGT	221	546	1135	646	2430	4810
Ap2a1	NM_001077264.1	TAGAAGACGCACCGGGAACCTGCTAAGCTCTAATAAGTTAATATTCATAGCTTGTTAGAGCTTAGCAGGTTCTTTTTTGGCAAGCAAAAGACGGCATACGAGATTGCAGTACCAACGTGTGTTTCGCCGTCTTCGT	1387	975	2300	4056	4340	9747
Ap2a1	NM_001077264.1	TAGAAGACGCACCGGCCAGGACTACACTTATTACTTGTTAATATTCATAGCAAGTAGTAAGTGTAGTCCTGGTTTTTTGGCAAGCAAAAGACGGCATACGAGATTGCAGTACCACATGTGTGTTCGCCGTCTTCGT	511	0	391	1494	1	1659
Ap2b1	NM_001035854.2	TAGAAGACGCACCGGGCAGTTATGATTTGGATTGTAGTTAATATTCATAGCTACAATCCAAATCATAGCTGCTTTTTTGGCAAGCAAAAGACGGCATACGAGATTGGTTGACCACAGTCAACTTCGCCGTCTTCGT	109	0	0	318	0	0
Ap2b1	NM_001035854.2	TAGAAGACGCACCGGCCAGTTATCTTGTGCTGATATGTTAATATTCATAGCATGTCAGCACAAGATGACTGGTTTTTTGGCAAGCAAAAGACGGCATACGAGATACGTTGACCACAGTGTACTTCGCCGTCTTCGT	1054	1718	1519	3082	7648	6437
Ap2b1	NM_001035854.2	TAGAAGACGCACCGGGCCATCCAGTTTAATAAGAATGTTAATATTCATAGCATTCTTGTTAAACTGGATGGCTTTTTTGGCAAGCAAAAGACGGCATACGAGATCAGTTGACCACAGTCACATTCGCCGTCTTCGT	719	712	1574	2101	3168	6671
Ap2b1	NM_001035854.2	TAGAAGACGCACCGGCCCAACAAGTATGAAAGTATTGTTAATATTCATAGCAATACTTTCATACTTGTTGGGTTTTTTGGCAAGCAAAAGACGGCATACGAGATCAGTTGACCACAGTGTTGTTCGCCGTCTTCGT	1424	364	1215	4164	1620	5151
Ap2b1	NM_001035854.2	TAGAAGACGCACCGGCGCAAACACTTGCCAATTTATGTTAATATTCATAGCATGAATTGGCAAGTGTTTGCGTTTTTTGGCAAGCAAAAGACGGCATACGAGATGTGTTGACCACAGTCAGTTTCGCCGTCTTCGT	821	0	290	2401	1	1227
Ap2b1	NM_001035854.2	TAGAAGACGCACCGGCTGTGCTAATGGCTAGTCTTTGTTAATATTCATAGCAAAGGCTAGCCATTGGCACAGTTTTTTGGCAAGCAAAAGACGGCATACGAGATCACAACGTGTTGCAACCATTCGCCGTCTTCGT	548	0	238	1601	0	1010
Ap2m1	NM_009679.2	TAGAAGACGCACCGGGCTGTCTTTCCTTTCTAATAGGTTAATATTCATAGCCTATTGGAAAGGAAAGGCAGCTTTTTTGGCAAGCAAAAGACGGCATACGAGATACCAACCAACTGTGCACATTCGCCGTCTTCGT	1096	1494	0	3203	6649	0
Ap2m1	NM_009679.2	TAGAAGACGCACCGGGCCTGAGTGTAAGTTTGGAGTGTTAATATTCATAGCATTCCAAACTTGCACTCAGGCTTTTTTGGCAAGCAAAAGACGGCATACGAGATACCAGTGTCATGGTCAACTTCGCCGTCTTCGT	495	1076	0	1447	4788	0
Ap2m1	NM_009679.2	TAGAAGACGCACCGGCCGTACTACTAAGGACATTATGTTAATATTCATAGCATGATGTCCTTGGTAGTACGGTTTTTTGGCAAGCAAAAGACGGCATACGAGATGTCAGTGTCATGGTCACATTCGCCGTCTTCGT	626	995	0	1829	4430	2
Ap2m1	NM_009679.2	TAGAAGACGCACCGGCCACTTTGCTTTGGGATAGTGGTTAATATTCATAGCTACTATCCCAAAGCAGAGTGGTTTTTTGGCAAGCAAAAGACGGCATACGAGATGTCAGTGTCATGGTGTTGTTCGCCGTCTTCGT	1058	2476	785	3093	11021	3327
Ap2m1	NM_009679.2	TAGAAGACGCACCGGCCCACCAATGATAAGAAGAAAGTTAATATTCATAGCTTTCTTCTTATCGTTGGTGGGTTTTTTGGCAAGCAAAAGACGGCATACGAGATTGCAGTGTCATGGTCAGTTTCGCCGTCTTCGT	1292	1735	4185	3777	7722	17737
Ap2m1	NM_009679.2	TAGAAGACGCACCGGCGACGGAGGGTTTGAACTTATGTTAATATTCATAGCATGAGTTCAAACTCTCCGTCGTTTTTTGGCAAGCAAAAGACGGCATACGAGATCACAGTGTCATGGTCATGTTCGCCGTCTTCGT	360	0	908	1053	0	3848
AP3B1	NM_009680.2	TAGAAGACGCACCGGCCTCTTAGTTTGGTATGTGAAGTTAATATTCATAGCTTCACATACCAAGCTGAGAGGTTTTTTGGCAAGCAAAAGACGGCATACGAGATTGGTCAACTGGTGTCAACTTCGCCGTCTTCGT	655	2144	549	1915	9542	2325
Ap3b1	NM_009680.2	TAGAAGACGCACCGGCCCGGATAGAATTGATTTGATGTTAATATTCATAGCATCAGATCGATTCTATCCGGGTTTTTTGGCAAGCAAAAGACGGCATACGAGATCAGTTGACCAGTTGCAACTTCGCCGTCTTCGT	407	428	226	1190	1907	956
Ap3b1	NM_009680.2	TAGAAGACGCACCGGCCGGATAGAATCGATTTGATTGTTAATATTCATAGCAATCAGATCGATTCTATCCGGTTTTTTGGCAAGCAAAAGACGGCATACGAGATTGGTTGACCAGTTGCACATTCGCCGTCTTCGT	1195	1060	717	3495	4719	3040
Ap3b1	NM_009680.2	TAGAAGACGCACCGGCCTCGCTTTGTTAACTAAAGAGTTAATATTCATAGCTCTTTGGTTAGCAAAGCGAGGTTTTTTGGCAAGCAAAAGACGGCATACGAGATTGCACACATGACACCATGTTCGCCGTCTTCGT	980	3059	2403	2864	13618	10185
Ap3b1	NM_009680.2	TAGAAGACGCACCGGCGGTTCGTAATGTAGAAGTAAGTTAATATTCATAGCTTACTTCTACATTGCGAACCGTTTTTTGGCAAGCAAAAGACGGCATACGAGATACGTTGACCAGTTGCAGTTTCGCCGTCTTCGT	1048	2493	2058	3065	11098	8722
Ap3b1	NM_009680.2	TAGAAGACGCACCGGGCTGTTCAATAGGGATGAAATGTTAATATTCATAGCATTTCATCCCTGTTGGACAGCTTTTTTGGCAAGCAAAAGACGGCATACGAGATGTGTTGACCAGTTGCATGTTCGCCGTCTTCGT	1247	1122	1268	3645	4995	5373
Apaf1	NM_001042558.1	TAGAAGACGCACCGGCGGAAGAATAGAAAGAGATTTGTTAATATTCATAGCAAGTCTCTTTCTATTCTTCCGTTTTTTGGCAAGCAAAAGACGGCATACGAGATCAGTGTGTTGGTACCAGTTTCGCCGTCTTCGT	1085	2763	1271	3173	12300	5388
Apaf1	NM_001042558.1	TAGAAGACGCACCGGCATGCTTATTTGCACTCTTTAGTTAATATTCATAGCTAAAGAGTGCAAATAAGCATGTTTTTTGGCAAGCAAAAGACGGCATACGAGATACGTGTGTTGGTACGTTGTTCGCCGTCTTCGT	1741	2785	1526	5091	12399	6468
Apaf1	NM_001042558.1	TAGAAGACGCACCGGCCTGGGAAATGAGATATTTGTGTTAATATTCATAGCGCAAATGTCTCATTTCCCAGGTTTTTTGGCAAGCAAAAGACGGCATACGAGATTGCAACGTCATGGTGTACTTCGCCGTCTTCGT	318	347	562	929	1546	2383
Apaf1	NM_001042558.1	TAGAAGACGCACCGGCCTCTTGTAGTGTCTTTAATTGTTAATATTCATAGCAATTAAAGACACTACAAGAGGTTTTTTGGCAAGCAAAAGACGGCATACGAGATACGTGTGTTGGTACCACATTCGCCGTCTTCGT	700	0	908	2047	1	3849
Apaf1	NM_001042558.1	TAGAAGACGCACCGGCCGAAGTTTATCGACAAGTAAGTTAATATTCATAGCTTGCTTGTCGATAAACTTCGGTTTTTTGGCAAGCAAAAGACGGCATACGAGATGTCACAGTTGACTGTGACTTCGCCGTCTTCGT	264	0	458	772	0	1940
Apaf1	NM_001042558.1	TAGAAGACGCACCGGGCGGATAAGAGGGTTAAGGTTGTTAATATTCATAGCAATCTTAACCTTCTTATCCGCTTTTTTGGCAAGCAAAAGACGGCATACGAGATGTGTGTGTTGGTACCAACTTCGCCGTCTTCGT	246	0	427	718	1	1810
Apba1	NM_177034.3	TAGAAGACGCACCGGGCCCAATATTTGGTCTTATACGTTAATATTCATAGCGTGTAAGACCAAATGTTGGGCTTTTTTGGCAAGCAAAAGACGGCATACGAGATTGCACATGTGACTGTGACTTCGCCGTCTTCGT	415	0	0	1212	0	0
Apba1	NM_177034.3	TAGAAGACGCACCGGCCAGAGCATTATTAAGGGTTTGTTAATATTCATAGCAAGCCCTTAATGATGCTCTGGTTTTTTGGCAAGCAAAAGACGGCATACGAGATGTGTTGGTTGCATGCAGTTTCGCCGTCTTCGT	996	2658	584	2912	11832	2475
Apba1	NM_177034.3	TAGAAGACGCACCGGGCCCATATCTTTAAGGATGTTGTTAATATTCATAGCAACATCCTTAAAGATGTGGGCTTTTTTGGCAAGCAAAAGACGGCATACGAGATACGTTGGTTGCATGGTACTTCGCCGTCTTCGT	394	640	244	1153	2850	1033
Apba1	NM_177034.3	TAGAAGACGCACCGGGAGCATCATTAAGGGTTTAAAGTTAATATTCATAGCTTTAAGCCCTTAATGATGCTCTTTTTTGGCAAGCAAAAGACGGCATACGAGATCAGTTGGTTGCATGCACATTCGCCGTCTTCGT	1368	838	1145	4000	3731	4853
Apba1	NM_177034.3	TAGAAGACGCACCGGCATCGGATCATCGAAATTAATGTTAATATTCATAGCATTGATTTCGATGATCCGATGTTTTTTGGCAAGCAAAAGACGGCATACGAGATTGGTTGGTTGCATGCAACTTCGCCGTCTTCGT	358	206	1370	1048	917	5804
Apba1	NM_177034.3	TAGAAGACGCACCGGCCTCCACAAATAAAGAGTTAAGTTAATATTCATAGCTTGACTCTTTATTTGTGGAGGTTTTTTGGCAAGCAAAAGACGGCATACGAGATCAGTTGGTTGCATGGTTGTTCGCCGTCTTCGT	1018	9	1410	2977	40	5976
Apba2	NM_007461.1	TAGAAGACGCACCGGCAGGGCAATTCTTTGTGAAATGTTAATATTCATAGCGTTTCACAAAGGATTGCCCTGTTTTTTGGCAAGCAAAAGACGGCATACGAGATTGCACATGCAGTACTGGTTTCGCCGTCTTCGT	259	583	0	757	2596	2
Apba2	NM_007461.1	TAGAAGACGCACCGGCCAGAGGATTAAGGTCTTAAAGTTAATATTCATAGCTTTAAGACCTTGATCCTCTGGTTTTTTGGCAAGCAAAAGACGGCATACGAGATGTGTTGGTTGACGTCAACTTCGCCGTCTTCGT	280	10	0	818	45	0
Apba2	NM_007461.1	TAGAAGACGCACCGGCCTGAGGTTATGGAATGTGAGGTTAATATTCATAGCTTCACATTCCATAGCCTCAGGTTTTTTGGCAAGCAAAAGACGGCATACGAGATACGTTGGTTGACGTCACATTCGCCGTCTTCGT	714	717	721	2088	3194	3054
Apba2	NM_007461.1	TAGAAGACGCACCGGCCAGAAGGAATATAGTGACATGTTAATATTCATAGCATGTCGCTATATTCCTTCTGGTTTTTTGGCAAGCAAAAGACGGCATACGAGATTGGTTGGTTGACGTACCATTCGCCGTCTTCGT	678	278	699	1981	1239	2964
Apba2	NM_007461.1	TAGAAGACGCACCGGGCCCACTGACAATAATAACATGTTAATATTCATAGCATGTTGTTATTGTCAGTGGGCTTTTTTGGCAAGCAAAAGACGGCATACGAGATTGGTTGGTTGACGTCATGTTCGCCGTCTTCGT	549	0	1702	1604	2	7213
Apba2	NM_007461.1	TAGAAGACGCACCGGGAAGGAATATAGCGATATCATGTTAATATTCATAGCATGATGTCGCTATATTCCTTCTTTTTTGGCAAGCAAAAGACGGCATACGAGATACGTTGGTTGACGTACGTTTCGCCGTCTTCGT	487	0	345	1425	1	1462
Apba3	NM_018758.1	TAGAAGACGCACCGGCTCTACAAGATGTTGTGCTATGTTAATATTCATAGCATGGCACAGCATCTTGTAGAGTTTTTTGGCAAGCAAAAGACGGCATACGAGATGTGTTGGTTGCACAACCATTCGCCGTCTTCGT	505	0	0	1477	0	0
Apba3	NM_018758.1	TAGAAGACGCACCGGGTGGAAGTGGACATCTTTATTGTTAATATTCATAGCGATAAAGATGTCCACTTCCACTTTTTTGGCAAGCAAAAGACGGCATACGAGATTGCACAGTTGCAGTACTGTTCGCCGTCTTCGT	655	1616	1309	1916	7195	5548
Apba3	NM_018758.1	TAGAAGACGCACCGGATCCGTGACGTTGAGTATTATGTTAATATTCATAGCATAATACTCAGCGTCACGGATTTTTTTGGCAAGCAAAAGACGGCATACGAGATACCACAGTTGCAGTACCATTCGCCGTCTTCGT	1310	1329	1177	3830	5918	4987
Apba3	NM_018758.1	TAGAAGACGCACCGGCCCACTATGTATGCCTTTATCGTTAATATTCATAGCGATGAAGGCATACATGGTGGGTTTTTTGGCAAGCAAAAGACGGCATACGAGATCACACAACGTGTACGTACTTCGCCGTCTTCGT	458	699	772	1340	3111	3270
Apba3	NM_018758.1	TAGAAGACGCACCGGGTGTGGAGGATGGAATTATTTGTTAATATTCATAGCAAATGATTCCATCCTCCACACTTTTTTGGCAAGCAAAAGACGGCATACGAGATACGTTGGTTGCACAACACTTCGCCGTCTTCGT	637	0	1030	1863	0	4364
Apba3	NM_018758.1	TAGAAGACGCACCGGGGACAGGAACAACTAGTATATGTTAATATTCATAGCGTATACTGGTTGTTCCTGTCCTTTTTTGGCAAGCAAAAGACGGCATACGAGATGTCACAGTTGCAGTACACTTCGCCGTCTTCGT	379	0	232	1107	0	984
Apbb1	NM_009685.2	TAGAAGACGCACCGGGCTGTGGATGTTCTTTCTATAGTTAATATTCATAGCTGTAGGAAGAACATCCACAGCTTTTTTGGCAAGCAAAAGACGGCATACGAGATGTCAACACGTTGCATGCATTCGCCGTCTTCGT	332	0	0	970	0	0
Apbb1	NM_009685.2	TAGAAGACGCACCGGCCAAAGGCTTAATGCATTTATGTTAATATTCATAGCATAGATGCATTAAGCCTTTGGTTTTTTGGCAAGCAAAAGACGGCATACGAGATCAGTTGTGACCAACGTCATTCGCCGTCTTCGT	666	743	389	1946	3308	1650
Apbb1	NM_009685.2	TAGAAGACGCACCGGCCTTCACAGAAGTCATTATACGTTAATATTCATAGCGTGTAATGACTTCTGTGAAGGTTTTTTGGCAAGCAAAAGACGGCATACGAGATCACAACACGTTGCATGTGTTCGCCGTCTTCGT	641	744	451	1875	3310	1912
Apbb1	NM_009685.2	TAGAAGACGCACCGGCCAAGTCTATTACTTGGGAAAGTTAATATTCATAGCTTTCCCAGGTAATAGACTTGGTTTTTTGGCAAGCAAAAGACGGCATACGAGATACGTTGTGACCACATGTGTTCGCCGTCTTCGT	709	1247	757	2072	5553	3207
Apbb1	NM_009685.2	TAGAAGACGCACCGGGAGAGGATTGGTCTTATGGATGTTAATATTCATAGCATCCATGAGACCAGTCCTCTCTTTTTTGGCAAGCAAAAGACGGCATACGAGATACCAACACGTTGCATGACTTCGCCGTCTTCGT	860	173	509	2515	768	2156
Apbb1	NM_009685.2	TAGAAGACGCACCGGCCTCTTATTTGGCATGTGAAAGTTAATATTCATAGCTTTCGCATGCCAAATAGGAGGTTTTTTGGCAAGCAAAAGACGGCATACGAGATGTGTTGTGACCAACGTGTTTCGCCGTCTTCGT	828	0	551	2420	0	2335
Apbb2	NM_009686.1	TAGAAGACGCACCGGCTGGAGGAGTTTGACACTATTGTTAATATTCATAGCAATGGTGTCAGACTCCTCCAGTTTTTTGGCAAGCAAAAGACGGCATACGAGATCACACATGGTCATGACTGTTCGCCGTCTTCGT	183	155	0	535	689	0
Apbb2	NM_009686.1	TAGAAGACGCACCGGGCCAACATCAAGTTGGTTAAAGTTAATATTCATAGCTTTAACCAGCTTGATGTTGGCTTTTTTGGCAAGCAAAAGACGGCATACGAGATGTGTCAACCAGTGTACGTTTCGCCGTCTTCGT	1057	99	3	3090	442	11
Apbb2	NM_009686.1	TAGAAGACGCACCGGGCCAACTAACATTGCATCTTTGTTAATATTCATAGCAAGGATGCAGTGTTAGTTGGCTTTTTTGGCAAGCAAAAGACGGCATACGAGATCAGTCAACCAGTGTCATGTTCGCCGTCTTCGT	509	536	286	1488	2387	1214
Apbb2	NM_009686.1	TAGAAGACGCACCGGCCACGAAATTTGCTCTAAGATGTTAATATTCATAGCATCTTGGAGCAGATTTCGTGGTTTTTTGGCAAGCAAAAGACGGCATACGAGATCAGTCAACCAGTGTACCATTCGCCGTCTTCGT	1267	1686	1279	3704	7506	5420
Apbb2	NM_009686.1	TAGAAGACGCACCGGCACACCCTTCTTAGCCAATTAGTTAATATTCATAGCTAGTTGGCTAGGAAGGGTGTGTTTTTTGGCAAGCAAAAGACGGCATACGAGATACCACATGGTCATGACACTTCGCCGTCTTCGT	907	1074	1748	2652	4779	7407
Apbb2	NM_009686.1	TAGAAGACGCACCGGCGATGATTCTTGTAGTATCAAGTTAATATTCATAGCTTGATACTACAAGAATCATCGTTTTTTGGCAAGCAAAAGACGGCATACGAGATCACACACAGTGTCATGGTTTCGCCGTCTTCGT	454	0	813	1328	0	3445
Apbb3	NM_146085.1	TAGAAGACGCACCGGAGTAACTCTCTAACATGGTATGTTAATATTCATAGCATACCATGTTAGAGAGTTACTTTTTTTGGCAAGCAAAAGACGGCATACGAGATACCACACACAACTGACTGTTCGCCGTCTTCGT	913	415	466	2670	1848	1976
Apbb3	NM_146085.1	TAGAAGACGCACCGGCAGTTCATTGAACTGGAGTAAGTTAATATTCATAGCTTACTCCGGTTCAATGAACTGTTTTTTGGCAAGCAAAAGACGGCATACGAGATACCAGTCACACAACCAACTTCGCCGTCTTCGT	870	635	1241	2544	2826	5260
Apbb3	NM_146085.1	TAGAAGACGCACCGGGTTCGCCTTGTAATCTTTATTGTTAATATTCATAGCAATAAAGGTTACAAGGCGAACTTTTTTGGCAAGCAAAAGACGGCATACGAGATCACAGTCACACAACCATGTTCGCCGTCTTCGT	692	489	979	2024	2176	4150
Apbb3	NM_146085.1	TAGAAGACGCACCGGCCTTGCCTACTTTGTATTTATGTTAATATTCATAGCATAAATACAGAGTAGGCAAGGTTTTTTGGCAAGCAAAAGACGGCATACGAGATTGCAGTCACACAACCAGTTTCGCCGTCTTCGT	1502	485	1301	4392	2159	5513
Apbb3	NM_146085.1	TAGAAGACGCACCGGGCTGGGTAAAGAGGTTCTTTAGTTAATATTCATAGCTAGAGAGCCTCTTTACCCAGCTTTTTTGGCAAGCAAAAGACGGCATACGAGATCACACAACCAACCATGCATTCGCCGTCTTCGT	285	0	221	834	0	936
Apbb3	NM_146085.1	TAGAAGACGCACCGGGCAGGAACTTATTATTGGTATGTTAATATTCATAGCATGCCAATAATAAGTTCCTGCTTTTTTGGCAAGCAAAAGACGGCATACGAGATGTCAGTCACACAACCACATTCGCCGTCTTCGT	551	0	4	1612	1	16
Apc	NM_007462.2	TAGAAGACGCACCGGCCGATGACAAACACCTTAAATGTTAATATTCATAGCATTTGAGGTGTTTGTCATCGGTTTTTTGGCAAGCAAAAGACGGCATACGAGATTGGTCACATGCATGACACTTCGCCGTCTTCGT	296	0	0	864	1	0
Apc	NM_007462.2	TAGAAGACGCACCGGCGTGGATACTTTGTTATACTTGTTAATATTCATAGCAAGTGTAACAAAGTATCCACGTTTTTTGGCAAGCAAAAGACGGCATACGAGATACGTCACATGCATGTGCATTCGCCGTCTTCGT	573	571	443	1674	2544	1876
Apc	NM_007462.2	TAGAAGACGCACCGGGCCGAGTTAAGGAAGGGTAAAGTTAATATTCATAGCTTTGCCCTTTCTTAACTCGGCTTTTTTGGCAAGCAAAAGACGGCATACGAGATACGTCACATGCATGACTGTTCGCCGTCTTCGT	650	1249	1384	1899	5562	5866
Apc	NM_007462.2	TAGAAGACGCACCGGGCCTGCTTTGCTTTATTGTATGTTAATATTCATAGCATGCAGTAAAGCAAAGCAGGCTTTTTTGGCAAGCAAAAGACGGCATACGAGATTGCAACGTCAACTGTGGTTTCGCCGTCTTCGT	811	446	2105	2372	1987	8920
Apc	NM_007462.2	TAGAAGACGCACCGGCGGAGTGAAATTACGCTTAAAGTTAATATTCATAGCTTTGAGCGTAGTTTCACTCCGTTTTTTGGCAAGCAAAAGACGGCATACGAGATGTGTCACATGCATGTGACTTCGCCGTCTTCGT	352	0	1473	1030	0	6244
Apc	NM_007462.2	TAGAAGACGCACCGGGCTTTGACAAACTTGATCTTTGTTAATATTCATAGCAAAGGTCAAGTTTGTCAAAGCTTTTTTGGCAAGCAAAAGACGGCATACGAGATCAGTCACATGCATGTGGTTTCGCCGTCTTCGT	510	0	1320	1490	0	5594
Apc2	NM_011789.2	TAGAAGACGCACCGGCCACTGAGATAACCTAGAAATGTTAATATTCATAGCATTTCTGGGTTATCTCAGTGGTTTTTTGGCAAGCAAAAGACGGCATACGAGATGTGTTGCAACCAACCACATTCGCCGTCTTCGT	637	682	46	1862	3034	197
Apc2	NM_011789.2	TAGAAGACGCACCGGCCCAGTAGTGATGTTTATGTTGTTAATATTCATAGCAACATAGACATCACTGCTGGGTTTTTTGGCAAGCAAAAGACGGCATACGAGATCAGTTGCAACCAACACCATTCGCCGTCTTCGT	838	598	1367	2450	2663	5795
Apc2	NM_011789.2	TAGAAGACGCACCGGGTCACAGCTTGGAATCATAATGTTAATATTCATAGCATTGTGATTCCAGGCTGTGACTTTTTTGGCAAGCAAAAGACGGCATACGAGATCACAACGTTGACGTCAGTTTCGCCGTCTTCGT	436	13	1620	1275	59	6864
Apc2	NM_011789.2	TAGAAGACGCACCGGGCTGTCATTTGATGAAGAATAGTTAATATTCATAGCTATTCTTCGTCAAATGACAGCTTTTTTGGCAAGCAAAAGACGGCATACGAGATCAGTTGCAACCAACCATGTTCGCCGTCTTCGT	466	0	833	1361	0	3532
Apc2	NM_011789.2	TAGAAGACGCACCGGCGTCGAATTAAAGATGAAGATGTTAATATTCATAGCATCTTCATCTTTGATTCGACGTTTTTTGGCAAGCAAAAGACGGCATACGAGATACGTTGCAACCAACCAACTTCGCCGTCTTCGT	560	0	464	1636	0	1967
Apc2	NM_011789.2	TAGAAGACGCACCGGCCCATTGAGATAACCTAGAAAGTTAATATTCATAGCTTTCTGGGTTATCTCAGTGGGTTTTTTGGCAAGCAAAAGACGGCATACGAGATGTGTTGCAACCAACACGTTTCGCCGTCTTCGT	390	0	1	1139	0	4
Apcs	NM_011318.1	TAGAAGACGCACCGGGCCTATACATCGGACAATTAAGTTAATATTCATAGCTTGATTGTCCGATGTATAGGCTTTTTTGGCAAGCAAAAGACGGCATACGAGATGTGTTGCAGTCATGACGTTTCGCCGTCTTCGT	702	1	0	2053	5	0
Apcs	NM_011318.1	TAGAAGACGCACCGGGCCGATGTGTAGGAGGTTAAGGTTAATATTCATAGCCTTGACCTCTTACACATCGGCTTTTTTGGCAAGCAAAAGACGGCATACGAGATACCACACATGTGACACACTTCGCCGTCTTCGT	350	0	0	1022	1	0
Apcs	NM_011318.1	TAGAAGACGCACCGGGACCTTAAGAGGAAAGTATTTGTTAATATTCATAGCAAATACTTTCCTCTTGAGGTCTTTTTTGGCAAGCAAAAGACGGCATACGAGATCAGTTGCAGTCATGACCATTCGCCGTCTTCGT	659	1023	392	1928	4555	1662
Apcs	NM_011318.1	TAGAAGACGCACCGGGCAGGCTCTTAATTATGAAATGTTAATATTCATAGCATTTCATAGTTAAGAGCCTGCTTTTTTGGCAAGCAAAAGACGGCATACGAGATGTGTTGCAGTCATGCACATTCGCCGTCTTCGT	757	735	315	2213	3274	1333
Apcs	NM_011318.1	TAGAAGACGCACCGGGCAGAGACAATGAGCTATTAAGTTAATATTCATAGCTTAGTAGCTCATTGTCTCTGCTTTTTTGGCAAGCAAAAGACGGCATACGAGATACGTTGCAGTCATGCAACTTCGCCGTCTTCGT	395	150	153	1155	668	648
Apcs	NM_011318.1	TAGAAGACGCACCGGCCTATACATCGGACAATTAAAGTTAATATTCATAGCTTTGATTGTCCGATGTATAGGTTTTTTGGCAAGCAAAAGACGGCATACGAGATCAGTTGCAGTCATGCATGTTCGCCGTCTTCGT	666	1142	1337	1946	5084	5666
Apex1	NM_009687.1	TAGAAGACGCACCGGCCCGCTTTAAGAGTGTTGGTTGTTAATATTCATAGCAACCAACATTCTTAGAGCGGGTTTTTTGGCAAGCAAAAGACGGCATACGAGATTGGTCAACACGTCATGCATTCGCCGTCTTCGT	448	623	231	1310	2773	979
Apex1	NM_009687.1	TAGAAGACGCACCGGGTAGTTTCCTGCTTGGGAGATGTTAATATTCATAGCATCTCCCAGGCAGGAAGCTACTTTTTTGGCAAGCAAAAGACGGCATACGAGATTGGTCAACACGTCAACTGTTCGCCGTCTTCGT	1044	1632	1314	3053	7263	5567
Apex1	NM_009687.1	TAGAAGACGCACCGGCTCTGTAGAAGTTTGGTGTTTGTTAATATTCATAGCAAACACCAGACTTCTGCAGAGTTTTTTGGCAAGCAAAAGACGGCATACGAGATTGCACACAACTGGTACCATTCGCCGTCTTCGT	447	655	1581	1308	2917	6699
Apex1	NM_009687.1	TAGAAGACGCACCGGCGGGTGGTTGTGGTTGAATTTGTTAATATTCATAGCAAATTCAGCCACAATCACCCGTTTTTTGGCAAGCAAAAGACGGCATACGAGATACGTCAACACGTCATGGTTTCGCCGTCTTCGT	697	517	1563	2038	2302	6625
Apex1	NM_009687.1	TAGAAGACGCACCGGCCAGATATCTTGTGTCTCTAAGTTAATATTCATAGCTTGGAGGCACAAGATATCTGGTTTTTTGGCAAGCAAAAGACGGCATACGAGATCAGTCAACACGTCATGACTTCGCCGTCTTCGT	155	0	461	454	0	1955
Apex1	NM_009687.1	TAGAAGACGCACCGGCGCTTACACTTTCTGGATTTAGTTAATATTCATAGCTAAGTCCAGAAAGTGTAAGCGTTTTTTGGCAAGCAAAAGACGGCATACGAGATGTGTCAACACGTCATGTGTTCGCCGTCTTCGT	320	0	319	936	0	1350
Aph1a	NM_146104.2	TAGAAGACGCACCGGCCTGGTGTATAGGGAGGGTTGGTTAATATTCATAGCTAACCCTCTCTATACACCAGGTTTTTTGGCAAGCAAAAGACGGCATACGAGATACCAGTGTACTGGTTGACTTCGCCGTCTTCGT	287	171	0	840	762	0
Aph1a	NM_146104.2	TAGAAGACGCACCGGTGCTTACTACAAGCTCTTTAAGTTAATATTCATAGCTTAAGGAGCTTGTAGTAAGCATTTTTTGGCAAGCAAAAGACGGCATACGAGATGTCAGTGTACTGCAGTCATTCGCCGTCTTCGT	2473	1775	1832	7230	7902	7765
Aph1a	NM_146104.2	TAGAAGACGCACCGGCGGTATTATTAGTGGTGTCTTGTTAATATTCATAGCAAGACACCACTGATGATACCGTTTTTTGGCAAGCAAAAGACGGCATACGAGATCACAGTGTACTGGTTGTGTTCGCCGTCTTCGT	923	617	845	2699	2748	3580
Aph1a	NM_146104.2	TAGAAGACGCACCGGCTTTCTGACAGCAGCTATTATGTTAATATTCATAGCATAATGGCTGCTGTCAGAAAGTTTTTTGGCAAGCAAAAGACGGCATACGAGATACCAGTGTACTGCAGTACTTCGCCGTCTTCGT	862	917	1578	2519	4083	6688
Aph1a	NM_146104.2	TAGAAGACGCACCGGCATGTGATAGACCGATTAGATGTTAATATTCATAGCATCTGATCGGTCTGTCACATGTTTTTTGGCAAGCAAAAGACGGCATACGAGATTGCAGTGTACTGCAGTGTTTCGCCGTCTTCGT	912	0	736	2667	1	3120
Aph1a	NM_146104.2	TAGAAGACGCACCGGCGACAGATCCTATCTGCTTATGTTAATATTCATAGCATAGGCAGATGGGATCTGTCGTTTTTTGGCAAGCAAAAGACGGCATACGAGATACCAACCATGGTGTTGACTTCGCCGTCTTCGT	222	0	662	649	0	2804
Aph1b	NM_177583.4	TAGAAGACGCACCGGGCTCTGTCAAGATAAGGATTTGTTAATATTCATAGCAAATCCTTGTCTTGGCAGAGCTTTTTTGGCAAGCAAAAGACGGCATACGAGATTGCACACACAACACTGCATTCGCCGTCTTCGT	523	1935	1381	1529	8613	5851
Aph1b	NM_177583.4	TAGAAGACGCACCGGGCTCGCATATTATAAGTTGTTGTTAATATTCATAGCAACAGCTTATAATATGCGAGCTTTTTTGGCAAGCAAAAGACGGCATACGAGATTGCAGTCAGTACTGCAGTTTCGCCGTCTTCGT	467	454	598	1366	2021	2533
Aph1b	NM_177583.4	TAGAAGACGCACCGGCCGGTGAAATTAACTATGATTGTTAATATTCATAGCAATCATGGTTAATTTCACCGGTTTTTTGGCAAGCAAAAGACGGCATACGAGATGTCAGTCAGTACTGGTTGTTCGCCGTCTTCGT	663	299	818	1939	1332	3465
[truncated: 25,504 more rows]
