# Supplementary material for: Combined genetic and chemical screens indicate protective potential for EGFR inhibition to cardiomyocytes under hypoxia
Source: Sci Rep. 2021 Aug 17;11:16661. doi: 10.1038/s41598-021-96033-z (PMC8371130; doi:10.1038/s41598-021-96033-z)
Supplement: Supplementary file 4 — Supplementary Information 4. [file 41598_2021_96033_MOESM4_ESM.xlsx]

## Sheet: Sheet1
Supplementary Table S3. Drugs that increased survival in the drug library screening in hypoxia-reoxygenation.
Drug
gefitinib
ornidazole
ifosfamide
azilsartan
ticagrelor
famotidine
erlotinib
ropinirole
etomidate
flumequine
miglitol
naphazoline
levonorgestrel
ramipril
prochlorperazine
diflofenac
pilocarpine
risedronate sodium
ellagic acid
loratadine
sodium nitrite
rameltion
mepivacaine
ethynodiol
reboxetine
doxofylline
benidipine
allylthiourea
valproic acid
zidovudine
trichlormethiazide
minoxidil
orlistat
axitinib
d-mannitol
uromitexan
vandetanib
voglibose
vecuronium
chlorothiazide
lapatinib
levetiracetam
oxcarbazepine
fludarabine
ursdodiol
fulvestrant
imatinib
fosaprepitant
